# Supplementary material for: Suppressed SF3B1 Expression Lowers METTL3 Transcription and m6A RNA Expression
Source: Int J Mol Sci. 2026 Jun 15;27(12):5396. doi: 10.3390/ijms27125396 (PMC13300658; doi:10.3390/ijms27125396)
Supplement: Supplementary file 1 [file ijms-27-05396-s001.zip › Supplementary Table S1.xlsx]

## Sheet: Sheet1
Primer Name	Sequence
SF3B1 F	5'-GAAGATCGCCAAGACTCACG-3'
SF3B1 R	5'-CTCGTAGATGATGAATAGTC-3'
ACTB F	5'-GGACTTCGAGCAAGAGATGG-3'
ACTB R	5'-AGCACTGTGTTGGCGTACAG-3'
METTL3E1 F	5'-CACAAGAAGCAGCTGGACTCTC -3'
METTL3I1 R	5'-GACTCTGGAGCTTTTTCTCTAGG -3'
METTL3E3 F1	5'-GGTGCTGTGGCAGAAAAGAAG -3'
METTL3E3 R	5'-GACTAACGAACTGGCAAAGGC -3'
METTL3E3 F2	5'-CAAGGAAACATGCTGCCTCA-3'
METTL3E4 R	5'-AGAATTCTTGCACTTGGGCC-3'
A F	5'-CAA CCA CAG CCT CAC TGT GT-3'
A R	5'-AAA AGT CAT TTC CGG TGT CG-3'
B F	5'-CAGAGTCACTGCCCTTTACCA -3'
B R	5'-TACTTGCAGAAGGGCGAACG -3'
C F	5'-ACTTTGTGTTCACCTTTCTGTC -3'
C R	5'-AGAAACAACAAACACCACCACA -3'
D F	5'-TGACCCATCATTTGGTACTGTG -3'
D R	5'-AGTGTTTCACAAGGGTTTCCTA -3'
E F	5'-CAGAGCGGAGGCATTGAGTA -3'
E R	5'-CCCTGGGTTCCAAATCCTTCA -3'
F F	5'-CCTCGTTCTCTAGCCAGATGC -3'
F R	5'-AGGAGACCTCGCTTTACCTC -3'
G F	5'-CCCTATGGGACCCTGACAGA -3'
G R	5'-TGAATTGCATTACCTGCCTGTG -3'
H F	5'-ACCATGCTTTTGGTGGTGTG -3'
H R	5'-TCCATGGCCCTAGAAAGAAATG -3'
I F	5'-ACCCTTGGAAACCAACTGGA -3'
I R	5'-TACCTTTGCTTGAACCGTGC -3'
INTS8F	5'-TTCCCATGCTAAACAGCT-3'
INTS8R	5'-AGCCTCATTTCCAGATAG-3'
RPE65F	5'-GTGACCGATTCAAGCCAT-3'
RPE65R	5'-CCTTTCCAGCAGCAGAGA-3'
TSR1F	5'-TCTGGCCTCCCACTGAAG-3'
TSR1R	5'-GGAAAGGGTCTCCGGGGG-3'
LRRC57F	5'-GCCTGATGAGATATGCAA-3'
LRRC57R	5'-CTGATTCTGGTTGAGGTT-3'
ARL3F	5'-TTGTGTGCCAGTGCTCAT-3'
ARL3R	5'-CTGAACGCCCTCTCCTGT-3'
FRS3F	5'-TGTGTGGGAAAGCCAAGC-3'
FRS3R	5'-GCCGGCGGAAATCAAAGT-3'
METTL3F	5'-GCTCAGGAGTTGATTGAGGT-3'
METTL3R	5'-GGCCTCAGAATCCATGCAAG-3'
GAPDHF	5'-ACCACAGTCCATGCCATCAC-3'
GAPDHR	5'-TCCACCACCCTGTTGCTGTA-3'
qACTB F	5'-CACCATTGGCAATGAGCGGTTC-3'
qACTB R	5'-AGGTCTTTGCGGATGTCCACGT-3'
