# Supplementary material for: Suppressed SF3B1 Expression Lowers METTL3 Transcription and m6A RNA Expression
Source: Int J Mol Sci. 2026 Jun 15;27(12):5396. doi: 10.3390/ijms27125396 (PMC13300658; doi:10.3390/ijms27125396)
Supplement: Supplementary file 1 [file ijms-27-05396-s001.zip › Supplementary Table S2.xlsx]

## Sheet: (SF3B1)EdgeR_output
	Gene	Pvalue	Log10_Pvalue	Log_fold_change		`
1	ENSG00000182795	1.08316e-33	-32.965	3.857
2	ENSG00000113389	9.04706e-13	-12.043	3.808
3	ENSG00000164776	1.01126e-31	-30.995	3.66
4	ENSG00000244607	4.67655e-10	-9.33	3.479
5	ENSG00000175820	1.95184e-17	-16.71	3.454
6	ENSG00000135077	3.29083e-20	-19.483	3.454
7	ENSG00000101306	4.85445e-18	-17.314	3.43
8	ENSG00000011052	2.58029e-33	-32.588	3.247
9	ENSG00000183423	1.24463e-30	-29.905	3.137
10	ENSG00000182308	9.92109e-23	-22.003	3.113
11	ENSG00000260672	1.70545e-09	-8.768	3.08
12	ENSG00000180245	7.70212e-19	-18.113	3.073
13	ENSG00000261670	2.4825e-12	-11.605	3.03
14	ENSG00000143387	7.62614e-20	-19.118	2.987
15	ENSG00000273450	1.07524e-09	-8.968	2.956
16	ENSG00000156427	1.22474e-14	-13.912	2.889
17	ENSG00000267475	6.02724e-10	-9.22	2.887
18	ENSG00000143107	8.81842e-09	-8.055	2.823
19	ENSG00000240463	1.17959e-09	-8.928	2.822
20	ENSG00000168454	1.65968e-11	-10.78	2.8
21	ENSG00000166825	2.03614e-10	-9.691	2.779
22	ENSG00000285509	4.36794e-14	-13.36	2.698
23	ENSG00000279954	7.55397e-08	-7.122	2.694
24	ENSG00000229808	2.15919e-08	-7.666	2.673
25	ENSG00000197019	4.76095e-14	-13.322	2.673
26	ENSG00000131471	6.26339e-26	-25.203	2.639
27	ENSG00000276272	7.01708e-07	-6.154	2.631
28	ENSG00000188993	4.01345e-07	-6.396	2.613
29	ENSG00000028277	4.43346e-25	-24.353	2.595
30	ENSG00000244405	2.17169e-06	-5.663	2.593
31	ENSG00000115266	2.10438e-11	-10.677	2.589
32	ENSG00000164309	4.60968e-17	-16.336	2.578
33	ENSG00000159450	2.90451e-10	-9.537	2.538
34	ENSG00000273038	2.57524e-10	-9.589	2.533
35	ENSG00000279443	2.70109e-14	-13.568	2.532
36	ENSG00000234290	2.41655e-10	-9.617	2.517
37	ENSG00000270681	3.41183e-18	-17.467	2.503
38	ENSG00000260121	1.99027e-07	-6.701	2.478
39	ENSG00000237550	2.45573e-15	-14.61	2.465
40	ENSG00000102924	1.57932e-09	-8.802	2.44
41	ENSG00000267078	1.14678e-08	-7.941	2.42
42	ENSG00000174564	1.9684e-11	-10.706	2.404
43	ENSG00000134256	2.95432e-10	-9.53	2.396
44	ENSG00000188761	2.48922e-13	-12.604	2.395
45	ENSG00000183638	2.82068e-07	-6.55	2.394
46	ENSG00000273275	9.38029e-10	-9.028	2.357
47	ENSG00000233892	1.34202e-10	-9.872	2.352
48	ENSG00000279520	1.05165e-17	-16.978	2.345
49	ENSG00000267493	2.6649e-10	-9.574	2.339
50	ENSG00000131480	2.42032e-17	-16.616	2.33
51	ENSG00000270589	4.209e-12	-11.376	2.33
52	ENSG00000214534	4.92906e-06	-5.307	2.327
53	ENSG00000229036	5.34952e-11	-10.272	2.313
54	ENSG00000227536	2.7865e-08	-7.555	2.283
55	ENSG00000271155	1.35223e-07	-6.869	2.282
56	ENSG00000136928	1.30878e-29	-28.883	2.276
57	ENSG00000184441	2.82189e-13	-12.549	2.248
58	ENSG00000236047	2.66665e-05	-4.574	2.245
59	ENSG00000143632	2.80588e-07	-6.552	2.241
60	ENSG00000170122	1.79452e-10	-9.746	2.223
61	ENSG00000280047	5.82621e-09	-8.235	2.217
62	ENSG00000149201	4.31756e-09	-8.365	2.211
63	ENSG00000142675	4.91101e-11	-10.309	2.193
64	ENSG00000279148	9.17349e-09	-8.037	2.192
65	ENSG00000197140	2.47966e-09	-8.606	2.191
66	ENSG00000023839	2.10779e-13	-12.676	2.183
67	ENSG00000249459	5.853e-18	-17.233	2.179
68	ENSG00000172602	2.16123e-13	-12.665	2.178
69	ENSG00000226721	2.58553e-08	-7.587	2.174
70	ENSG00000129749	9.52726e-08	-7.021	2.169
71	ENSG00000260317	1.19128e-20	-19.924	2.15
72	ENSG00000185507	8.91322e-07	-6.05	2.146
73	ENSG00000173530	7.66108e-30	-29.116	2.144
74	ENSG00000158023	1.08786e-12	-11.963	2.133
75	ENSG00000172409	2.85188e-28	-27.545	2.114
76	ENSG00000075426	1.24261e-11	-10.906	2.11
77	ENSG00000230026	4.0063e-07	-6.397	2.11
78	ENSG00000261884	3.15561e-12	-11.501	2.064
79	ENSG00000213085	9.23417e-07	-6.035	2.058
80	ENSG00000168140	3.84364e-07	-6.415	2.051
81	ENSG00000205853	4.45288e-09	-8.351	2.045
82	ENSG00000188483	1.54661e-18	-17.811	2.034
83	ENSG00000158246	1.42719e-06	-5.846	2.028
84	ENSG00000176907	1.87023e-05	-4.728	2.028
85	ENSG00000127578	1.92189e-08	-7.716	2.02
86	ENSG00000138166	2.3349e-14	-13.632	2.012
87	ENSG00000143178	1.8715e-12	-11.728	2.009
88	ENSG00000126803	6.40501e-11	-10.193	2.009
89	ENSG00000008056	2.15657e-09	-8.666	1.996
90	ENSG00000261654	2.56791e-06	-5.59	1.988
91	ENSG00000188603	3.69712e-14	-13.432	1.986
92	ENSG00000237101	3.35013e-07	-6.475	1.978
93	ENSG00000125740	2.9493e-12	-11.53	1.975
94	ENSG00000230701	2.08013e-12	-11.682	1.965
95	ENSG00000181026	5.77637e-61	-60.238	1.964
96	ENSG00000203804	1.9161e-06	-5.718	1.963
97	ENSG00000166166	2.17815e-20	-19.662	1.957
98	ENSG00000196793	8.95828e-21	-20.048	1.951
99	ENSG00000088356	5.11679e-35	-34.291	1.932
100	ENSG00000006194	6.52777e-25	-24.185	1.922
101	ENSG00000107815	9.41401e-46	-45.026	1.911
102	ENSG00000085465	2.82678e-31	-30.549	1.91
103	ENSG00000071282	2.79646e-09	-8.553	1.899
104	ENSG00000172057	6.44243e-28	-27.191	1.899
105	ENSG00000103381	1.88319e-11	-10.725	1.892
106	ENSG00000111012	8.52233e-17	-16.069	1.882
107	ENSG00000270182	3.32158e-07	-6.479	1.881
108	ENSG00000258900	1.35778e-07	-6.867	1.88
109	ENSG00000257242	7.69795e-07	-6.114	1.868
110	ENSG00000109927	5.47599e-13	-12.262	1.853
111	ENSG00000105583	2.58804e-05	-4.587	1.84
112	ENSG00000186594	1.84818e-07	-6.733	1.839
113	ENSG00000271862	2.867e-10	-9.543	1.837
114	ENSG00000258441	4.23541e-48	-47.373	1.826
115	ENSG00000242220	1.39155e-08	-7.857	1.819
116	ENSG00000115216	6.19828e-32	-31.208	1.809
117	ENSG00000235217	3.11091e-06	-5.507	1.809
118	ENSG00000270127	1.26315e-06	-5.899	1.8
119	ENSG00000104825	1.13392e-33	-32.945	1.8
120	ENSG00000271754	7.4498e-06	-5.128	1.795
121	ENSG00000172183	4.15578e-09	-8.381	1.779
122	ENSG00000184743	7.64576e-18	-17.117	1.774
123	ENSG00000213073	7.03704e-18	-17.153	1.772
124	ENSG00000277879	1.28643e-09	-8.891	1.771
125	ENSG00000159388	2.8465e-49	-48.546	1.76
126	ENSG00000129932	6.27994e-12	-11.202	1.755
127	ENSG00000170509	7.17244e-05	-4.144	1.747
128	ENSG00000102385	3.9441e-10	-9.404	1.737
129	ENSG00000255508	2.36754e-09	-8.626	1.724
130	ENSG00000273058	9.59234e-05	-4.018	1.721
131	ENSG00000104142	3.5231e-19	-18.453	1.712
132	ENSG00000242539	2.07755e-06	-5.682	1.706
133	ENSG00000175592	3.19813e-12	-11.495	1.702
134	ENSG00000173846	1.70916e-16	-15.767	1.699
135	ENSG00000232934	0.00039643	-3.402	1.695
136	ENSG00000213782	2.39351e-15	-14.621	1.689
137	ENSG00000139547	2.84555e-06	-5.546	1.688
138	ENSG00000230673	1.59882e-05	-4.796	1.687
139	ENSG00000178381	3.59781e-13	-12.444	1.686
140	ENSG00000169981	3.20251e-21	-20.495	1.686
141	ENSG00000285669	5.52468e-07	-6.258	1.682
142	ENSG00000159588	5.67519e-05	-4.246	1.679
143	ENSG00000203721	0.00143586	-2.843	1.672
144	ENSG00000204248	1.39271e-07	-6.856	1.67
145	ENSG00000182179	8.21703e-05	-4.085	1.663
146	ENSG00000196449	8.32444e-33	-32.08	1.655
147	ENSG00000107201	9.60553e-15	-14.017	1.655
148	ENSG00000154263	0.00027708	-3.557	1.648
149	ENSG00000182544	1.90272e-19	-18.721	1.647
150	ENSG00000279632	6.8817e-05	-4.162	1.637
151	ENSG00000226266	5.95732e-05	-4.225	1.63
152	ENSG00000253187	7.16834e-09	-8.145	1.627
153	ENSG00000279861	3.41932e-05	-4.466	1.624
154	ENSG00000222035	7.37595e-05	-4.132	1.619
155	ENSG00000100109	1.01345e-23	-22.994	1.612
156	ENSG00000273356	0.00061095	-3.214	1.608
157	ENSG00000259158	0.000360755	-3.443	1.608
158	ENSG00000214900	0.000102798	-3.988	1.605
159	ENSG00000237481	0.000516638	-3.287	1.603
160	ENSG00000145632	3.65807e-14	-13.437	1.602
161	ENSG00000152939	3.36744e-14	-13.473	1.597
162	ENSG00000136826	1.16246e-12	-11.935	1.596
163	ENSG00000197580	6.99082e-05	-4.155	1.593
164	ENSG00000228300	1.56343e-14	-13.806	1.586
165	ENSG00000142528	1.1302e-36	-35.947	1.577
166	ENSG00000101146	7.18858e-36	-35.143	1.576
167	ENSG00000233012	6.51802e-06	-5.186	1.567
168	ENSG00000153234	2.78847e-08	-7.555	1.567
169	ENSG00000249661	0.000356175	-3.448	1.563
170	ENSG00000130513	3.76295e-09	-8.424	1.561
171	ENSG00000164077	1.76729e-19	-18.753	1.557
172	ENSG00000110025	1.80575e-06	-5.743	1.556
173	ENSG00000162733	1.49305e-12	-11.826	1.555
174	ENSG00000213385	4.5493e-05	-4.342	1.554
175	ENSG00000167130	2.24752e-29	-28.648	1.55
176	ENSG00000280184	0.000128756	-3.89	1.549
177	ENSG00000229222	0.00157319	-2.803	1.548
178	ENSG00000167447	2.11175e-24	-23.675	1.544
179	ENSG00000143110	2.75352e-07	-6.56	1.543
180	ENSG00000230530	2.20628e-05	-4.656	1.54
181	ENSG00000079435	0.000576343	-3.239	1.54
182	ENSG00000135956	9.24967e-22	-21.034	1.539
183	ENSG00000167981	1.35044e-09	-8.87	1.536
184	ENSG00000232303	0.000453682	-3.343	1.535
185	ENSG00000267127	0.000222487	-3.653	1.534
186	ENSG00000272054	4.87294e-06	-5.312	1.531
187	ENSG00000188786	1.74395e-17	-16.758	1.528
188	ENSG00000257497	2.33301e-18	-17.632	1.527
189	ENSG00000179041	2.66384e-24	-23.574	1.526
190	ENSG00000279738	1.39648e-26	-25.855	1.524
191	ENSG00000215190	1.70604e-11	-10.768	1.522
192	ENSG00000234771	2.7053e-11	-10.568	1.519
193	ENSG00000259642	0.000123923	-3.907	1.518
194	ENSG00000057468	3.51909e-05	-4.454	1.513
195	ENSG00000164338	6.79924e-39	-38.168	1.51
196	ENSG00000214359	0.000559107	-3.253	1.507
197	ENSG00000168389	5.97441e-13	-12.224	1.505
198	ENSG00000253598	5.87212e-05	-4.231	1.504
199	ENSG00000130940	1.33773e-13	-12.874	1.5
200	ENSG00000184281	1.58933e-15	-14.799	1.5
201	ENSG00000234545	9.3312e-35	-34.03	1.496
202	ENSG00000185896	1.56857e-26	-25.804	1.496
203	ENSG00000151553	1.10076e-21	-20.958	1.489
204	ENSG00000162086	1.37994e-16	-15.86	1.486
205	ENSG00000204516	8.97242e-20	-19.047	1.485
206	ENSG00000228175	9.71302e-05	-4.013	1.483
207	ENSG00000177191	5.86169e-05	-4.232	1.475
208	ENSG00000115762	9.97468e-31	-30.001	1.475
209	ENSG00000048162	1.15211e-22	-21.939	1.473
210	ENSG00000002919	9.81662e-23	-22.008	1.472
211	ENSG00000095739	3.82976e-13	-12.417	1.47
212	ENSG00000151239	1.33183e-34	-33.876	1.469
213	ENSG00000157014	2.97816e-18	-17.526	1.468
214	ENSG00000041802	5.15456e-30	-29.288	1.467
215	ENSG00000151929	1.13176e-28	-27.946	1.466
216	ENSG00000168564	4.60144e-21	-20.337	1.464
217	ENSG00000221995	3.55997e-07	-6.449	1.464
218	ENSG00000112763	1.11334e-22	-21.953	1.463
219	ENSG00000136682	4.13685e-25	-24.383	1.461
220	ENSG00000279789	2.72279e-09	-8.565	1.456
221	ENSG00000150990	1.08181e-24	-23.966	1.456
222	ENSG00000158480	3.22316e-17	-16.492	1.454
223	ENSG00000137075	3.2761e-25	-24.485	1.453
224	ENSG00000213453	0.000385755	-3.414	1.453
225	ENSG00000235272	1.29254e-07	-6.889	1.452
226	ENSG00000129347	1.35387e-34	-33.868	1.452
227	ENSG00000101665	4.34204e-14	-13.362	1.449
228	ENSG00000274184	7.825e-05	-4.107	1.449
229	ENSG00000275993	1.16063e-05	-4.935	1.449
230	ENSG00000250371	0.000338367	-3.471	1.444
231	ENSG00000114737	3.22717e-08	-7.491	1.444
232	ENSG00000114648	5.30991e-22	-21.275	1.443
233	ENSG00000196653	1.79988e-05	-4.745	1.44
234	ENSG00000110422	1.51058e-19	-18.821	1.435
235	ENSG00000275056	5.65389e-05	-4.248	1.435
236	ENSG00000185798	1.06015e-10	-9.975	1.433
237	ENSG00000101098	5.27158e-25	-24.278	1.432
238	ENSG00000008128	2.29196e-13	-12.64	1.432
239	ENSG00000274386	3.06784e-06	-5.513	1.431
240	ENSG00000163545	1.24914e-06	-5.903	1.431
241	ENSG00000186834	6.42672e-18	-17.192	1.431
242	ENSG00000204160	9.4415e-30	-29.025	1.427
243	ENSG00000279696	1.69067e-07	-6.772	1.427
244	ENSG00000105146	0.00369508	-2.432	1.426
245	ENSG00000273311	1.5995e-09	-8.796	1.426
246	ENSG00000110104	2.25459e-28	-27.647	1.423
247	ENSG00000078687	1.24407e-19	-18.905	1.421
248	ENSG00000130803	1.67769e-29	-28.775	1.421
249	ENSG00000279077	9.83991e-05	-4.007	1.42
250	ENSG00000100664	2.69704e-36	-35.569	1.42
251	ENSG00000146232	1.81362e-10	-9.741	1.419
252	ENSG00000158055	4.8906e-05	-4.311	1.417
253	ENSG00000181016	2.24163e-07	-6.649	1.415
254	ENSG00000133398	5.12583e-18	-17.29	1.413
255	ENSG00000089163	0.000302445	-3.519	1.41
256	ENSG00000278959	1.5835e-05	-4.8	1.41
257	ENSG00000188295	2.16897e-10	-9.664	1.409
258	ENSG00000175213	4.89758e-09	-8.31	1.409
259	ENSG00000116698	3.13897e-25	-24.503	1.407
260	ENSG00000185950	1.19702e-15	-14.922	1.407
261	ENSG00000136574	2.24066e-22	-21.65	1.407
262	ENSG00000131115	4.08175e-13	-12.389	1.407
263	ENSG00000254612	4.64122e-10	-9.333	1.407
264	ENSG00000175283	1.84257e-12	-11.735	1.406
265	ENSG00000176692	1.12306e-07	-6.95	1.405
266	ENSG00000179363	0.000167933	-3.775	1.404
267	ENSG00000185963	8.34631e-33	-32.079	1.403
268	ENSG00000212232	0.000288451	-3.54	1.401
269	ENSG00000090905	4.52796e-24	-23.344	1.401
270	ENSG00000158109	7.48424e-11	-10.126	1.401
271	ENSG00000160908	1.14985e-14	-13.939	1.398
272	ENSG00000279254	0.000511657	-3.291	1.397
273	ENSG00000124688	1.774e-16	-15.751	1.397
274	ENSG00000168386	3.38962e-07	-6.47	1.391
275	ENSG00000090432	3.76983e-14	-13.424	1.39
276	ENSG00000106089	4.45885e-11	-10.351	1.389
277	ENSG00000144034	1.65318e-22	-21.782	1.388
278	ENSG00000162413	8.95548e-25	-24.048	1.388
279	ENSG00000146094	2.06694e-13	-12.685	1.388
280	ENSG00000108639	6.84714e-25	-24.164	1.386
281	ENSG00000205763	7.10745e-08	-7.148	1.383
282	ENSG00000141664	7.5042e-21	-20.125	1.383
283	ENSG00000124216	0.000469856	-3.328	1.382
284	ENSG00000105991	2.13086e-17	-16.671	1.382
285	ENSG00000196756	6.8987e-31	-30.161	1.381
286	ENSG00000214773	0.000281665	-3.55	1.38
287	ENSG00000139718	4.02879e-20	-19.395	1.38
288	ENSG00000184162	1.60105e-14	-13.796	1.378
289	ENSG00000172667	4.34519e-21	-20.362	1.377
290	ENSG00000034533	2.6599e-14	-13.575	1.376
291	ENSG00000118514	1.54721e-05	-4.81	1.375
292	ENSG00000255823	0.00774204	-2.111	1.371
293	ENSG00000213693	3.46525e-06	-5.46	1.371
294	ENSG00000174307	1.91858e-26	-25.717	1.371
295	ENSG00000175137	5.76986e-15	-14.239	1.37
296	ENSG00000101442	1.02665e-17	-16.989	1.369
297	ENSG00000198892	0.00103005	-2.987	1.367
298	ENSG00000264853	0.00246775	-2.608	1.366
299	ENSG00000196357	7.96773e-07	-6.099	1.365
300	ENSG00000269924	0.000680419	-3.167	1.365
301	ENSG00000277149	6.51905e-06	-5.186	1.363
302	ENSG00000171302	6.95447e-22	-21.158	1.363
303	ENSG00000130479	1.24022e-18	-17.907	1.363
304	ENSG00000264772	2.77106e-07	-6.557	1.363
305	ENSG00000123395	5.62261e-12	-11.25	1.361
306	ENSG00000168826	2.06427e-10	-9.685	1.361
307	ENSG00000122484	2.59448e-29	-28.586	1.359
308	ENSG00000279649	7.32625e-05	-4.135	1.354
309	ENSG00000220201	6.57422e-05	-4.182	1.354
310	ENSG00000169242	9.10372e-12	-11.041	1.351
311	ENSG00000167723	0.000236751	-3.626	1.351
312	ENSG00000231125	6.99433e-06	-5.155	1.351
313	ENSG00000083817	4.04318e-05	-4.393	1.349
314	ENSG00000273466	4.16336e-07	-6.381	1.348
315	ENSG00000166024	4.11393e-19	-18.386	1.346
316	ENSG00000185340	7.61004e-10	-9.119	1.345
317	ENSG00000198841	5.5462e-09	-8.256	1.343
318	ENSG00000132823	2.12178e-20	-19.673	1.341
319	ENSG00000099860	4.20382e-07	-6.376	1.341
320	ENSG00000226396	0.000794668	-3.1	1.34
321	ENSG00000262119	0.00146355	-2.835	1.339
322	ENSG00000204574	2.99609e-27	-26.523	1.337
323	ENSG00000167977	3.35753e-18	-17.474	1.335
324	ENSG00000171223	5.99928e-13	-12.222	1.334
325	ENSG00000130544	1.13628e-15	-14.945	1.334
326	ENSG00000171612	3.34458e-17	-16.476	1.332
327	ENSG00000174744	8.76515e-14	-13.057	1.331
328	ENSG00000135127	1.14867e-07	-6.94	1.329
329	ENSG00000173653	6.28995e-15	-14.201	1.328
330	ENSG00000161835	0.000433095	-3.363	1.328
331	ENSG00000162734	7.74905e-37	-36.111	1.327
332	ENSG00000164543	1.26614e-15	-14.898	1.326
333	ENSG00000253200	9.3836e-05	-4.028	1.324
334	ENSG00000059769	2.57198e-18	-17.59	1.324
335	ENSG00000106636	2.64211e-30	-29.578	1.323
336	ENSG00000270091	0.0221984	-1.654	1.322
337	ENSG00000156697	1.25149e-23	-22.903	1.321
338	ENSG00000135763	5.99045e-25	-24.223	1.319
339	ENSG00000198369	6.09662e-15	-14.215	1.319
340	ENSG00000131408	2.51047e-21	-20.6	1.318
341	ENSG00000257954	0.00396472	-2.402	1.316
342	ENSG00000023445	0.000385339	-3.414	1.316
343	ENSG00000175879	2.39747e-09	-8.62	1.315
344	ENSG00000170260	1.38776e-20	-19.858	1.313
345	ENSG00000170100	1.98266e-13	-12.703	1.311
346	ENSG00000121716	3.29201e-17	-16.483	1.31
347	ENSG00000239218	0.000109703	-3.96	1.306
348	ENSG00000169612	1.34948e-15	-14.87	1.303
349	ENSG00000150510	1.22212e-08	-7.913	1.302
350	ENSG00000166133	7.05966e-14	-13.151	1.299
351	ENSG00000172785	3.90133e-22	-21.409	1.298
352	ENSG00000180914	2.93458e-08	-7.532	1.297
353	ENSG00000135747	0.000320642	-3.494	1.297
354	ENSG00000124762	1.48003e-21	-20.83	1.295
355	ENSG00000274677	0.000498439	-3.302	1.294
356	ENSG00000152977	9.45139e-05	-4.025	1.294
357	ENSG00000213638	7.14748e-06	-5.146	1.293
358	ENSG00000196821	5.10637e-24	-23.292	1.292
359	ENSG00000158470	1.57735e-15	-14.802	1.292
360	ENSG00000105732	9.45557e-14	-13.024	1.292
361	ENSG00000224420	0.000361565	-3.442	1.29
362	ENSG00000234284	1.09258e-06	-5.962	1.289
363	ENSG00000104643	1.05427e-16	-15.977	1.289
364	ENSG00000163795	3.42031e-11	-10.466	1.287
365	ENSG00000175606	1.56226e-11	-10.806	1.286
366	ENSG00000063978	2.43108e-23	-22.614	1.286
367	ENSG00000141956	8.60681e-18	-17.065	1.286
368	ENSG00000165271	1.93099e-18	-17.714	1.285
369	ENSG00000274227	0.00397201	-2.401	1.284
370	ENSG00000076685	2.31027e-18	-17.636	1.282
371	ENSG00000117318	6.85695e-14	-13.164	1.281
372	ENSG00000180694	6.76076e-12	-11.17	1.281
373	ENSG00000225190	2.91601e-12	-11.535	1.281
374	ENSG00000115170	1.72985e-11	-10.762	1.278
375	ENSG00000258359	0.0014109	-2.851	1.277
376	ENSG00000133997	7.83548e-18	-17.106	1.276
377	ENSG00000132970	3.24627e-29	-28.489	1.276
378	ENSG00000258469	0.00290282	-2.537	1.276
379	ENSG00000011198	3.89378e-13	-12.41	1.272
380	ENSG00000251667	0.000322346	-3.492	1.271
381	ENSG00000104856	0.00018916	-3.723	1.266
382	ENSG00000143469	6.28338e-05	-4.202	1.266
383	ENSG00000154640	2.29372e-22	-21.639	1.265
384	ENSG00000239291	0.000349841	-3.456	1.265
385	ENSG00000144214	3.99147e-05	-4.399	1.265
386	ENSG00000243725	9.57774e-11	-10.019	1.263
387	ENSG00000172771	0.00034902	-3.457	1.263
388	ENSG00000171202	8.86546e-12	-11.052	1.259
389	ENSG00000091317	8.87928e-17	-16.052	1.259
390	ENSG00000173825	0.000847015	-3.072	1.258
391	ENSG00000285531	0.000194192	-3.712	1.257
392	ENSG00000136950	2.29717e-18	-17.639	1.257
393	ENSG00000237522	0.00411604	-2.386	1.256
394	ENSG00000163406	3.32496e-06	-5.478	1.255
395	ENSG00000163110	4.161e-17	-16.381	1.254
396	ENSG00000226268	0.00018043	-3.744	1.254
397	ENSG00000173013	0.0189646	-1.722	1.253
398	ENSG00000165476	1.17847e-16	-15.929	1.253
399	ENSG00000168646	1.16035e-10	-9.935	1.252
400	ENSG00000152439	5.52567e-06	-5.258	1.251
401	ENSG00000255874	0.00123426	-2.909	1.251
402	ENSG00000136603	3.27826e-13	-12.484	1.25
403	ENSG00000234797	3.69759e-05	-4.432	1.249
404	ENSG00000185019	2.339e-14	-13.631	1.248
405	ENSG00000235859	2.61149e-06	-5.583	1.246
406	ENSG00000114383	3.6389e-17	-16.439	1.246
407	ENSG00000213424	0.0045354	-2.343	1.246
408	ENSG00000259305	8.80033e-06	-5.056	1.245
409	ENSG00000181135	7.53034e-09	-8.123	1.245
410	ENSG00000105327	4.0908e-17	-16.388	1.245
411	ENSG00000232486	0.00641797	-2.193	1.245
412	ENSG00000122390	2.14319e-24	-23.669	1.242
413	ENSG00000163877	8.02845e-18	-17.095	1.241
414	ENSG00000171490	3.67938e-27	-26.434	1.241
415	ENSG00000114767	3.64369e-11	-10.438	1.24
416	ENSG00000134531	0.000362664	-3.44	1.237
417	ENSG00000279432	1.47401e-05	-4.831	1.236
418	ENSG00000165490	6.25958e-19	-18.203	1.235
419	ENSG00000052749	3.6419e-16	-15.439	1.235
420	ENSG00000121931	2.04838e-11	-10.689	1.235
421	ENSG00000135378	1.09834e-08	-7.959	1.234
422	ENSG00000163624	1.02827e-19	-18.988	1.233
423	ENSG00000143319	7.40097e-27	-26.131	1.231
424	ENSG00000141965	1.30235e-18	-17.885	1.23
425	ENSG00000182704	1.47257e-14	-13.832	1.23
426	ENSG00000132768	3.06391e-21	-20.514	1.23
427	ENSG00000260669	4.53906e-05	-4.343	1.228
428	ENSG00000283761	0.000239587	-3.621	1.227
429	ENSG00000275111	8.26474e-12	-11.083	1.226
430	ENSG00000137814	7.81933e-22	-21.107	1.226
431	ENSG00000187522	2.42791e-27	-26.615	1.226
432	ENSG00000115946	2.03255e-15	-14.692	1.224
433	ENSG00000103978	3.52623e-18	-17.453	1.222
434	ENSG00000139354	3.63908e-15	-14.439	1.222
435	ENSG00000090520	2.40839e-19	-18.618	1.221
436	ENSG00000204604	2.94788e-09	-8.53	1.221
437	ENSG00000105321	2.13977e-13	-12.67	1.22
438	ENSG00000131759	6.07392e-14	-13.217	1.218
439	ENSG00000226763	9.82256e-05	-4.008	1.218
440	ENSG00000148426	1.62969e-15	-14.788	1.217
441	ENSG00000163738	7.89045e-14	-13.103	1.217
442	ENSG00000268798	0.00647775	-2.189	1.216
443	ENSG00000175691	9.45822e-10	-9.024	1.216
444	ENSG00000211459	2.94492e-10	-9.531	1.211
445	ENSG00000146109	2.64363e-20	-19.578	1.209
446	ENSG00000279670	0.00121844	-2.914	1.208
447	ENSG00000143756	2.88986e-31	-30.539	1.207
448	ENSG00000111725	1.83037e-16	-15.737	1.206
449	ENSG00000261732	0.00228464	-2.641	1.205
450	ENSG00000124787	4.58479e-13	-12.339	1.204
451	ENSG00000256223	2.18055e-07	-6.661	1.203
452	ENSG00000142178	3.34698e-05	-4.475	1.202
453	ENSG00000166261	7.72259e-13	-12.112	1.2
454	ENSG00000105085	1.50451e-14	-13.823	1.199
455	ENSG00000112365	1.31121e-20	-19.882	1.199
456	ENSG00000162419	1.284e-16	-15.891	1.198
457	ENSG00000111276	2.81701e-18	-17.55	1.197
458	ENSG00000140332	3.85976e-19	-18.413	1.196
459	ENSG00000241217	0.0183457	-1.736	1.196
460	ENSG00000117010	1.34486e-10	-9.871	1.195
461	ENSG00000124641	3.44882e-12	-11.462	1.195
462	ENSG00000279356	0.00164604	-2.784	1.194
463	ENSG00000182208	6.13626e-11	-10.212	1.194
464	ENSG00000164305	2.96155e-15	-14.528	1.193
465	ENSG00000140650	8.60119e-09	-8.065	1.191
466	ENSG00000141448	7.31517e-13	-12.136	1.19
467	ENSG00000125875	5.03076e-13	-12.298	1.189
468	ENSG00000118242	1.48718e-10	-9.828	1.187
469	ENSG00000090020	6.53864e-11	-10.185	1.186
470	ENSG00000172766	2.03876e-16	-15.691	1.186
471	ENSG00000241889	0.00319009	-2.496	1.185
472	ENSG00000140830	8.31447e-12	-11.08	1.184
473	ENSG00000163694	7.69076e-09	-8.114	1.183
474	ENSG00000182551	4.79134e-23	-22.32	1.182
475	ENSG00000081087	1.76752e-12	-11.753	1.181
476	ENSG00000063176	9.89894e-13	-12.004	1.181
477	ENSG00000172954	1.40891e-20	-19.851	1.18
478	ENSG00000141699	9.9443e-12	-11.002	1.179
479	ENSG00000104899	4.99705e-09	-8.301	1.179
480	ENSG00000188763	1.55429e-05	-4.808	1.178
481	ENSG00000204520	3.6847e-11	-10.434	1.178
482	ENSG00000277161	1.63694e-11	-10.786	1.177
483	ENSG00000074696	1.89551e-26	-25.722	1.175
484	ENSG00000040633	2.34768e-16	-15.629	1.175
485	ENSG00000165168	0.00717959	-2.144	1.175
486	ENSG00000126368	1.79306e-10	-9.746	1.175
487	ENSG00000198576	0.000180219	-3.744	1.174
488	ENSG00000167377	7.71732e-05	-4.113	1.173
489	ENSG00000123364	3.41893e-13	-12.466	1.172
490	ENSG00000167173	3.62342e-17	-16.441	1.17
491	ENSG00000128594	2.43316e-05	-4.614	1.169
492	ENSG00000136802	7.2908e-16	-15.137	1.168
493	ENSG00000198538	7.90686e-07	-6.102	1.168
494	ENSG00000102543	3.65704e-09	-8.437	1.167
495	ENSG00000153037	8.61932e-20	-19.065	1.166
496	ENSG00000139644	1.92241e-30	-29.716	1.166
497	ENSG00000016082	1.28522e-13	-12.891	1.166
498	ENSG00000249859	1.94759e-12	-11.711	1.165
499	ENSG00000079215	8.21199e-24	-23.086	1.164
500	ENSG00000173120	3.55968e-17	-16.449	1.163
501	ENSG00000123545	3.50242e-20	-19.456	1.163
502	ENSG00000138449	4.94814e-06	-5.306	1.163
503	ENSG00000279573	0.0015346	-2.814	1.162
504	ENSG00000160588	3.95022e-06	-5.403	1.162
505	ENSG00000153443	2.393e-17	-16.621	1.162
506	ENSG00000148331	7.04918e-19	-18.152	1.16
507	ENSG00000146410	3.09834e-14	-13.509	1.159
508	ENSG00000159882	5.00286e-05	-4.301	1.159
509	ENSG00000100439	2.89579e-15	-14.538	1.159
510	ENSG00000136518	3.12725e-24	-23.505	1.155
511	ENSG00000279407	2.68184e-07	-6.572	1.155
512	ENSG00000107105	3.39767e-14	-13.469	1.155
513	ENSG00000105993	9.33963e-23	-22.03	1.155
514	ENSG00000169288	1.08624e-18	-17.964	1.154
515	ENSG00000126705	5.5079e-14	-13.259	1.154
516	ENSG00000176125	0.0217605	-1.662	1.154
517	ENSG00000168310	2.68877e-09	-8.57	1.152
518	ENSG00000151304	3.68112e-15	-14.434	1.152
519	ENSG00000163659	3.01778e-12	-11.52	1.151
520	ENSG00000204178	8.67475e-16	-15.062	1.151
521	ENSG00000264895	6.27111e-05	-4.203	1.15
522	ENSG00000250461	4.02764e-05	-4.395	1.15
523	ENSG00000132522	4.10666e-09	-8.387	1.148
524	ENSG00000258365	0.00144546	-2.84	1.147
525	ENSG00000261087	1.20487e-06	-5.919	1.145
526	ENSG00000101654	1.18668e-20	-19.926	1.143
527	ENSG00000141441	5.00012e-20	-19.301	1.142
528	ENSG00000205765	3.76901e-22	-21.424	1.141
529	ENSG00000141994	1.31422e-12	-11.881	1.141
530	ENSG00000272084	0.00315506	-2.501	1.14
531	ENSG00000134697	1.35647e-27	-26.868	1.14
532	ENSG00000120889	2.28974e-16	-15.64	1.139
533	ENSG00000088256	2.57721e-19	-18.589	1.139
534	ENSG00000264546	0.00174458	-2.758	1.139
535	ENSG00000159884	1.58982e-06	-5.799	1.138
536	ENSG00000068697	5.15891e-21	-20.287	1.137
537	ENSG00000120738	3.81651e-06	-5.418	1.137
538	ENSG00000115137	1.63615e-09	-8.786	1.136
539	ENSG00000090674	4.35393e-09	-8.361	1.136
540	ENSG00000125449	8.59809e-10	-9.066	1.136
541	ENSG00000174775	7.12416e-08	-7.147	1.134
542	ENSG00000105058	1.73634e-21	-20.76	1.134
543	ENSG00000172331	1.63655e-19	-18.786	1.133
544	ENSG00000174276	9.49894e-07	-6.022	1.133
545	ENSG00000279838	0.000277606	-3.557	1.132
546	ENSG00000185825	1.90653e-24	-23.72	1.132
547	ENSG00000126821	5.04675e-12	-11.297	1.131
548	ENSG00000109220	8.03527e-11	-10.095	1.131
549	ENSG00000122877	0.000427715	-3.369	1.131
550	ENSG00000277938	0.00393041	-2.406	1.131
551	ENSG00000133193	3.42279e-21	-20.466	1.129
552	ENSG00000162769	5.83034e-19	-18.234	1.129
553	ENSG00000146587	9.20358e-20	-19.036	1.129
554	ENSG00000197798	5.59268e-15	-14.252	1.127
555	ENSG00000101888	9.20374e-15	-14.036	1.126
556	ENSG00000100056	3.37141e-18	-17.472	1.126
557	ENSG00000154370	7.37741e-17	-16.132	1.125
558	ENSG00000079999	8.14525e-14	-13.089	1.124
559	ENSG00000117724	5.61741e-16	-15.25	1.123
560	ENSG00000164107	7.77972e-05	-4.109	1.122
561	ENSG00000148688	7.74438e-26	-25.111	1.121
562	ENSG00000170385	1.11409e-17	-16.953	1.121
563	ENSG00000006831	3.42785e-18	-17.465	1.121
564	ENSG00000173868	2.77295e-05	-4.557	1.119
565	ENSG00000254505	4.35502e-05	-4.361	1.119
566	ENSG00000159720	2.87501e-16	-15.541	1.119
567	ENSG00000205592	0.00199069	-2.701	1.118
568	ENSG00000159208	0.00651451	-2.186	1.118
569	ENSG00000179988	5.64224e-11	-10.249	1.117
570	ENSG00000167778	7.45791e-10	-9.127	1.117
571	ENSG00000233924	0.00736727	-2.133	1.114
572	ENSG00000030110	2.52828e-18	-17.597	1.114
573	ENSG00000131043	5.46875e-15	-14.262	1.113
574	ENSG00000187051	1.99724e-15	-14.7	1.112
575	ENSG00000119725	2.86185e-05	-4.543	1.112
576	ENSG00000221914	2.57954e-24	-23.588	1.112
577	ENSG00000136932	2.02797e-08	-7.693	1.112
578	ENSG00000134815	1.44409e-21	-20.84	1.111
579	ENSG00000224470	5.35771e-14	-13.271	1.111
580	ENSG00000183655	4.48702e-08	-7.348	1.111
581	ENSG00000177981	1.13629e-14	-13.945	1.11
582	ENSG00000101181	7.99677e-17	-16.097	1.109
583	ENSG00000166529	3.69343e-14	-13.433	1.109
584	ENSG00000023902	4.16491e-11	-10.38	1.108
585	ENSG00000136875	8.6706e-20	-19.062	1.107
586	ENSG00000160799	3.8804e-16	-15.411	1.107
587	ENSG00000166225	1.03103e-14	-13.987	1.106
588	ENSG00000126562	0.000238261	-3.623	1.106
589	ENSG00000136273	4.94531e-17	-16.306	1.106
590	ENSG00000081320	2.09619e-12	-11.679	1.106
591	ENSG00000262228	0.0139399	-1.856	1.105
592	ENSG00000010539	1.85852e-07	-6.731	1.105
593	ENSG00000135900	1.15426e-13	-12.938	1.105
594	ENSG00000141867	3.24864e-15	-14.488	1.105
595	ENSG00000284691	0.00362815	-2.44	1.104
596	ENSG00000196204	1.13117e-17	-16.946	1.103
597	ENSG00000157933	2.08935e-21	-20.68	1.103
598	ENSG00000156804	3.14131e-08	-7.503	1.103
599	ENSG00000164091	1.28964e-19	-18.89	1.103
600	ENSG00000253710	1.74336e-09	-8.759	1.103
601	ENSG00000173465	4.62159e-11	-10.335	1.102
602	ENSG00000157240	1.41128e-09	-8.85	1.102
603	ENSG00000100865	9.86944e-15	-14.006	1.102
604	ENSG00000163319	6.91078e-18	-17.16	1.1
605	ENSG00000116273	2.47528e-16	-15.606	1.1
606	ENSG00000082213	1.27078e-17	-16.896	1.099
607	ENSG00000104866	1.39289e-15	-14.856	1.099
608	ENSG00000123444	2.33303e-11	-10.632	1.099
609	ENSG00000123901	0.0265915	-1.575	1.099
610	ENSG00000245848	4.82215e-10	-9.317	1.097
611	ENSG00000117036	4.53248e-15	-14.344	1.096
612	ENSG00000143217	0.000727305	-3.138	1.096
613	ENSG00000267216	0.0016568	-2.781	1.095
614	ENSG00000144597	8.24718e-12	-11.084	1.093
615	ENSG00000189014	0.000758971	-3.12	1.092
616	ENSG00000060069	7.79838e-10	-9.108	1.09
617	ENSG00000125968	1.03947e-05	-4.983	1.09
618	ENSG00000235954	4.03734e-11	-10.394	1.089
619	ENSG00000198695	1.67421e-13	-12.776	1.089
620	ENSG00000187801	6.92442e-05	-4.16	1.087
621	ENSG00000233024	0.00108239	-2.966	1.087
622	ENSG00000101447	1.04684e-14	-13.98	1.086
623	ENSG00000198393	9.2975e-08	-7.032	1.086
624	ENSG00000169641	1.98997e-14	-13.701	1.086
625	ENSG00000086544	8.64481e-08	-7.063	1.084
626	ENSG00000165782	3.0111e-14	-13.521	1.084
627	ENSG00000106025	1.14305e-12	-11.942	1.083
628	ENSG00000169016	8.43592e-15	-14.074	1.083
629	ENSG00000234329	0.000424413	-3.372	1.082
630	ENSG00000036257	1.26726e-18	-17.897	1.081
631	ENSG00000104691	9.3058e-09	-8.031	1.08
632	ENSG00000198727	9.55419e-19	-18.02	1.08
633	ENSG00000110324	0.002539	-2.595	1.079
634	ENSG00000163485	0.00089198	-3.05	1.079
635	ENSG00000100926	2.06067e-05	-4.686	1.078
636	ENSG00000187531	4.01964e-09	-8.396	1.078
637	ENSG00000152684	3.6997e-15	-14.432	1.078
638	ENSG00000163349	4.76639e-13	-12.322	1.078
639	ENSG00000179348	1.10095e-14	-13.958	1.078
640	ENSG00000217236	1.7276e-09	-8.763	1.078
641	ENSG00000173991	0.0023432	-2.63	1.077
642	ENSG00000197362	1.87916e-11	-10.726	1.076
643	ENSG00000175697	0.00104079	-2.983	1.076
644	ENSG00000241839	7.44619e-07	-6.128	1.074
645	ENSG00000184840	5.69948e-23	-22.244	1.073
646	ENSG00000166987	5.2044e-15	-14.284	1.072
647	ENSG00000119661	1.82229e-16	-15.739	1.07
648	ENSG00000041988	7.64443e-11	-10.117	1.07
649	ENSG00000068001	6.39025e-10	-9.194	1.068
650	ENSG00000139233	2.74828e-11	-10.561	1.068
651	ENSG00000100104	1.54168e-18	-17.812	1.068
652	ENSG00000167333	4.80893e-08	-7.318	1.068
653	ENSG00000215126	2.37932e-11	-10.624	1.067
654	ENSG00000279692	0.0280251	-1.552	1.066
655	ENSG00000240429	0.00400656	-2.397	1.065
656	ENSG00000174574	5.33875e-24	-23.273	1.065
657	ENSG00000171453	4.57707e-17	-16.339	1.064
658	ENSG00000151893	2.03971e-16	-15.69	1.063
659	ENSG00000242802	7.56921e-10	-9.121	1.062
660	ENSG00000005486	7.51899e-14	-13.124	1.062
661	ENSG00000148343	6.75533e-13	-12.17	1.061
662	ENSG00000219470	0.000211412	-3.675	1.061
663	ENSG00000114405	8.94491e-18	-17.048	1.06
664	ENSG00000114030	3.85667e-25	-24.414	1.06
665	ENSG00000168118	6.65401e-23	-22.177	1.059
666	ENSG00000176095	9.95116e-16	-15.002	1.059
667	ENSG00000131931	8.33256e-10	-9.079	1.059
668	ENSG00000106245	3.80582e-18	-17.42	1.057
669	ENSG00000256087	1.10694e-08	-7.956	1.056
670	ENSG00000157540	1.44803e-13	-12.839	1.056
671	ENSG00000196652	5.55421e-11	-10.255	1.056
672	ENSG00000188368	0.0108991	-1.963	1.055
673	ENSG00000122592	2.69361e-10	-9.57	1.055
674	ENSG00000276023	4.77335e-11	-10.321	1.054
675	ENSG00000214160	9.06245e-19	-18.043	1.054
676	ENSG00000132002	2.52389e-19	-18.598	1.054
677	ENSG00000119673	1.23986e-06	-5.907	1.053
678	ENSG00000110108	1.37571e-19	-18.861	1.053
679	ENSG00000241370	6.03083e-06	-5.22	1.051
680	ENSG00000263335	0.00254118	-2.595	1.05
681	ENSG00000142002	5.90876e-18	-17.229	1.049
682	ENSG00000134317	1.84037e-05	-4.735	1.049
683	ENSG00000226479	2.36058e-07	-6.627	1.048
684	ENSG00000028839	1.05809e-15	-14.975	1.048
685	ENSG00000276334	0.000331227	-3.48	1.048
686	ENSG00000102981	0.0100099	-2	1.047
687	ENSG00000215014	0.00960684	-2.017	1.047
688	ENSG00000263126	1.8622e-05	-4.73	1.046
689	ENSG00000163156	7.34012e-17	-16.134	1.046
690	ENSG00000181220	8.09875e-16	-15.092	1.046
691	ENSG00000109519	3.62035e-21	-20.441	1.046
692	ENSG00000236194	0.0220451	-1.657	1.045
693	ENSG00000214336	2.31231e-06	-5.636	1.044
694	ENSG00000105722	4.06064e-17	-16.391	1.044
695	ENSG00000232531	3.41525e-05	-4.467	1.044
696	ENSG00000197857	4.43315e-06	-5.353	1.044
697	ENSG00000102870	6.12433e-16	-15.213	1.043
698	ENSG00000143183	1.311e-20	-19.882	1.043
699	ENSG00000279203	0.00178932	-2.747	1.042
700	ENSG00000263266	0.00575437	-2.24	1.042
701	ENSG00000279145	2.86767e-05	-4.542	1.041
702	ENSG00000183741	1.03358e-15	-14.986	1.041
703	ENSG00000115568	1.18066e-16	-15.928	1.039
704	ENSG00000161940	8.95474e-08	-7.048	1.039
705	ENSG00000158161	8.26996e-17	-16.082	1.039
706	ENSG00000090530	0.00411198	-2.386	1.038
707	ENSG00000197933	4.82063e-07	-6.317	1.038
708	ENSG00000113552	4.92447e-21	-20.308	1.038
709	ENSG00000234473	0.00612783	-2.213	1.036
710	ENSG00000168758	2.59113e-11	-10.587	1.036
711	ENSG00000198464	6.13065e-11	-10.212	1.035
712	ENSG00000103404	1.40976e-10	-9.851	1.035
713	ENSG00000131848	0.000101152	-3.995	1.034
714	ENSG00000105298	5.03473e-11	-10.298	1.034
715	ENSG00000184545	2.14035e-12	-11.67	1.034
716	ENSG00000197170	4.86714e-22	-21.313	1.033
717	ENSG00000037897	2.74032e-08	-7.562	1.032
718	ENSG00000178307	2.16492e-17	-16.665	1.031
719	ENSG00000280388	0.000223486	-3.651	1.029
720	ENSG00000072736	2.59734e-14	-13.585	1.028
721	ENSG00000250069	0.00755929	-2.122	1.028
722	ENSG00000148925	3.70603e-11	-10.431	1.028
723	ENSG00000163481	9.02432e-12	-11.045	1.028
724	ENSG00000167384	2.57244e-08	-7.59	1.026
725	ENSG00000162231	2.40533e-12	-11.619	1.026
726	ENSG00000137834	9.70058e-14	-13.013	1.025
727	ENSG00000204439	2.53956e-07	-6.595	1.024
728	ENSG00000129562	4.53671e-22	-21.343	1.024
729	ENSG00000162377	7.43274e-20	-19.129	1.023
730	ENSG00000177469	2.75931e-07	-6.559	1.023
731	ENSG00000235990	0.00191815	-2.717	1.023
732	ENSG00000087152	9.80656e-15	-14.008	1.021
733	ENSG00000109501	1.52964e-12	-11.815	1.021
734	ENSG00000152700	1.13811e-17	-16.944	1.021
735	ENSG00000054967	7.56494e-13	-12.121	1.021
736	ENSG00000164930	1.3741e-11	-10.862	1.021
737	ENSG00000164168	4.28382e-14	-13.368	1.02
738	ENSG00000214717	3.07381e-13	-12.512	1.02
739	ENSG00000162851	6.43254e-09	-8.192	1.02
740	ENSG00000138463	4.72475e-10	-9.326	1.019
741	ENSG00000100906	1.65308e-09	-8.782	1.019
742	ENSG00000242798	0.00761713	-2.118	1.019
743	ENSG00000180233	3.93968e-06	-5.405	1.019
744	ENSG00000091073	6.3713e-07	-6.196	1.018
745	ENSG00000181274	8.1729e-14	-13.088	1.018
746	ENSG00000127191	1.31964e-10	-9.88	1.017
747	ENSG00000170027	1.05892e-20	-19.975	1.016
748	ENSG00000156232	9.17024e-11	-10.038	1.016
749	ENSG00000232587	0.0133403	-1.875	1.016
750	ENSG00000174173	1.39655e-19	-18.855	1.015
751	ENSG00000279786	0.00792577	-2.101	1.015
752	ENSG00000234127	6.41135e-14	-13.193	1.015
753	ENSG00000267796	3.38735e-05	-4.47	1.014
754	ENSG00000135829	2.62009e-23	-22.582	1.014
755	ENSG00000232702	0.000974311	-3.011	1.014
756	ENSG00000078237	2.41629e-07	-6.617	1.014
757	ENSG00000261578	0.000219479	-3.659	1.013
758	ENSG00000256683	0.000227526	-3.643	1.013
759	ENSG00000100335	2.02208e-20	-19.694	1.013
760	ENSG00000165630	2.74404e-07	-6.562	1.013
761	ENSG00000168003	8.2881e-11	-10.082	1.011
762	ENSG00000130695	1.15613e-20	-19.937	1.011
763	ENSG00000102221	7.22776e-17	-16.141	1.009
764	ENSG00000072849	1.09354e-13	-12.961	1.009
765	ENSG00000077454	1.94206e-08	-7.712	1.009
766	ENSG00000105171	4.56364e-14	-13.341	1.009
767	ENSG00000188613	8.36273e-06	-5.078	1.008
768	ENSG00000168256	4.78802e-17	-16.32	1.008
769	ENSG00000198356	2.81028e-13	-12.551	1.008
770	ENSG00000125835	1.58182e-19	-18.801	1.008
771	ENSG00000132819	8.73986e-11	-10.058	1.007
772	ENSG00000158985	1.40386e-14	-13.853	1.006
773	ENSG00000151687	0.000499973	-3.301	1.005
774	ENSG00000105879	2.46067e-16	-15.609	1.005
775	ENSG00000076604	9.32605e-13	-12.03	1.005
776	ENSG00000225151	0.000266083	-3.575	1.005
777	ENSG00000119878	1.96461e-08	-7.707	1.005
778	ENSG00000273230	0.0108817	-1.963	1.004
779	ENSG00000272219	0.0130854	-1.883	1.004
780	ENSG00000185803	5.82387e-08	-7.235	1.004
781	ENSG00000120709	4.92992e-16	-15.307	1.004
782	ENSG00000187140	9.92208e-05	-4.003	1.003
783	ENSG00000120690	4.32832e-10	-9.364	1.003
784	ENSG00000084652	2.00747e-23	-22.697	1.003
785	ENSG00000103111	1.00025e-13	-13	1.002
786	ENSG00000139112	1.0064e-14	-13.997	1.002
787	ENSG00000235748	0.00438741	-2.358	1.002
788	ENSG00000057663	8.71199e-14	-13.06	1.001
789	ENSG00000149289	3.05596e-06	-5.515	1.001
790	ENSG00000086061	6.31535e-19	-18.2	1.001
791	ENSG00000163597	1.00952e-18	-17.996	1
792	ENSG00000204315	1.05366e-05	-4.977	1
793	ENSG00000101343	3.67798e-15	-14.434	1
794	ENSG00000175470	5.79749e-15	-14.237	1
795	ENSG00000181830	1.39871e-11	-10.854	1
796	ENSG00000174529	0.000192663	-3.715	0.999
797	ENSG00000132603	6.094e-15	-14.215	0.999
798	ENSG00000058673	0.000917916	-3.037	0.999
799	ENSG00000100416	2.79058e-14	-13.554	0.999
800	ENSG00000100216	1.24514e-21	-20.905	0.999
801	ENSG00000230732	0.0070896	-2.149	0.998
802	ENSG00000169249	4.29324e-10	-9.367	0.998
803	ENSG00000096070	3.95998e-09	-8.402	0.997
804	ENSG00000166016	2.84119e-07	-6.547	0.997
805	ENSG00000171206	8.16411e-16	-15.088	0.997
806	ENSG00000236670	0.00131042	-2.883	0.996
807	ENSG00000183955	3.64155e-16	-15.439	0.996
808	ENSG00000163874	4.74211e-05	-4.324	0.996
809	ENSG00000235552	3.92942e-08	-7.406	0.995
810	ENSG00000198960	1.02556e-06	-5.989	0.995
811	ENSG00000177105	4.93347e-09	-8.307	0.995
812	ENSG00000168092	5.31104e-19	-18.275	0.995
813	ENSG00000114503	1.62064e-20	-19.79	0.994
814	ENSG00000090776	9.46204e-12	-11.024	0.994
815	ENSG00000248527	2.33019e-17	-16.633	0.994
816	ENSG00000152102	4.01839e-21	-20.396	0.993
817	ENSG00000119616	1.49689e-19	-18.825	0.993
818	ENSG00000023191	1.1771e-16	-15.929	0.993
819	ENSG00000234585	0.000197039	-3.705	0.992
820	ENSG00000196453	1.25204e-13	-12.902	0.992
821	ENSG00000280063	7.27661e-05	-4.138	0.992
822	ENSG00000184047	5.63417e-05	-4.249	0.992
823	ENSG00000167657	3.37666e-09	-8.472	0.991
824	ENSG00000241258	1.58879e-11	-10.799	0.99
825	ENSG00000197885	8.87914e-06	-5.052	0.99
826	ENSG00000143032	1.29874e-06	-5.886	0.99
827	ENSG00000005339	7.2926e-11	-10.137	0.989
828	ENSG00000015153	1.71558e-15	-14.766	0.989
829	ENSG00000006695	1.265e-13	-12.898	0.988
830	ENSG00000165006	2.26315e-21	-20.645	0.988
831	ENSG00000168505	0.000238292	-3.623	0.987
832	ENSG00000185085	8.7911e-09	-8.056	0.987
833	ENSG00000168792	1.57998e-06	-5.801	0.987
834	ENSG00000183864	7.52863e-11	-10.123	0.986
835	ENSG00000104140	0.00258365	-2.588	0.986
836	ENSG00000119280	9.14154e-21	-20.039	0.986
837	ENSG00000101945	6.62642e-14	-13.179	0.986
838	ENSG00000185088	6.70478e-20	-19.174	0.986
839	ENSG00000171224	2.59619e-07	-6.586	0.985
840	ENSG00000274270	0.0192719	-1.715	0.984
841	ENSG00000138623	0.000941588	-3.026	0.984
842	ENSG00000185220	0.000716624	-3.145	0.983
843	ENSG00000143368	1.70904e-14	-13.767	0.982
844	ENSG00000162385	6.35945e-14	-13.197	0.982
845	ENSG00000261096	0.00521602	-2.283	0.981
846	ENSG00000105438	0.00235691	-2.628	0.981
847	ENSG00000183474	0.0011712	-2.931	0.981
848	ENSG00000279766	0.00514817	-2.288	0.98
849	ENSG00000103174	3.72875e-08	-7.428	0.98
850	ENSG00000090612	3.11818e-13	-12.506	0.979
851	ENSG00000167461	1.89129e-17	-16.723	0.979
852	ENSG00000115539	6.2698e-13	-12.203	0.979
853	ENSG00000089195	2.71806e-13	-12.566	0.977
854	ENSG00000153975	9.568e-18	-17.019	0.977
855	ENSG00000121964	3.33236e-07	-6.477	0.976
856	ENSG00000177410	4.66234e-13	-12.331	0.976
857	ENSG00000198712	1.31876e-19	-18.88	0.976
858	ENSG00000013275	3.27654e-15	-14.485	0.976
859	ENSG00000104221	3.01305e-07	-6.521	0.975
860	ENSG00000237004	0.0198817	-1.702	0.975
861	ENSG00000227057	4.44911e-14	-13.352	0.975
862	ENSG00000259924	0.00733149	-2.135	0.975
863	ENSG00000062370	0.00481785	-2.317	0.975
864	ENSG00000104679	9.69739e-07	-6.013	0.975
865	ENSG00000272077	0.000973536	-3.012	0.974
866	ENSG00000055044	3.59858e-21	-20.444	0.974
867	ENSG00000265713	0.00306601	-2.513	0.973
868	ENSG00000282936	0.00101989	-2.991	0.973
869	ENSG00000126759	0.0118302	-1.927	0.973
870	ENSG00000130147	3.00223e-15	-14.523	0.973
871	ENSG00000148175	8.07682e-18	-17.093	0.972
872	ENSG00000229994	0.00089783	-3.047	0.972
873	ENSG00000055070	1.15507e-20	-19.937	0.971
874	ENSG00000162702	6.06799e-17	-16.217	0.971
875	ENSG00000100625	2.32929e-12	-11.633	0.971
876	ENSG00000164105	8.41168e-09	-8.075	0.97
877	ENSG00000079313	1.08222e-13	-12.966	0.969
878	ENSG00000118004	0.0102314	-1.99	0.969
879	ENSG00000196152	2.21878e-05	-4.654	0.969
880	ENSG00000227232	0.00337651	-2.472	0.968
881	ENSG00000144867	1.46787e-14	-13.833	0.968
882	ENSG00000176022	5.32555e-09	-8.274	0.967
883	ENSG00000150401	9.06682e-10	-9.043	0.967
884	ENSG00000260388	0.0238319	-1.623	0.967
885	ENSG00000154582	1.27078e-17	-16.896	0.966
886	ENSG00000119812	7.62886e-22	-21.118	0.965
887	ENSG00000050820	1.70284e-13	-12.769	0.965
888	ENSG00000153786	2.09728e-14	-13.678	0.965
889	ENSG00000165806	8.29549e-12	-11.081	0.964
890	ENSG00000240616	0.00200481	-2.698	0.962
891	ENSG00000053372	4.76399e-17	-16.322	0.962
892	ENSG00000173039	4.0119e-17	-16.397	0.961
893	ENSG00000075624	3.33864e-14	-13.476	0.961
894	ENSG00000231113	0.0204675	-1.689	0.96
895	ENSG00000144182	3.85936e-05	-4.413	0.96
896	ENSG00000134247	7.68945e-17	-16.114	0.96
897	ENSG00000170417	0.000163275	-3.787	0.96
898	ENSG00000104853	2.99831e-14	-13.523	0.96
899	ENSG00000171121	0.00304523	-2.516	0.96
900	ENSG00000133794	7.47891e-07	-6.126	0.96
901	ENSG00000090447	9.04784e-16	-15.043	0.959
902	ENSG00000100330	3.09544e-12	-11.509	0.959
903	ENSG00000147324	1.13579e-10	-9.945	0.958
904	ENSG00000109756	3.65462e-09	-8.437	0.958
905	ENSG00000079432	2.30962e-15	-14.636	0.958
906	ENSG00000198208	7.88378e-08	-7.103	0.958
907	ENSG00000279880	0.000604483	-3.219	0.957
908	ENSG00000270060	0.00515082	-2.288	0.957
909	ENSG00000157181	1.01374e-14	-13.994	0.957
910	ENSG00000135631	7.69593e-13	-12.114	0.956
911	ENSG00000140941	2.84012e-15	-14.547	0.956
912	ENSG00000229127	0.00864933	-2.063	0.956
913	ENSG00000068028	1.38555e-09	-8.858	0.955
914	ENSG00000003056	8.75774e-13	-12.058	0.955
915	ENSG00000143751	2.84683e-19	-18.546	0.955
916	ENSG00000167395	3.71725e-10	-9.43	0.955
917	ENSG00000244165	0.00417255	-2.38	0.954
918	ENSG00000132740	2.11499e-13	-12.675	0.953
919	ENSG00000117394	1.47963e-14	-13.83	0.953
920	ENSG00000157954	4.59685e-15	-14.338	0.952
921	ENSG00000087087	4.07597e-14	-13.39	0.952
922	ENSG00000079332	4.65527e-17	-16.332	0.951
923	ENSG00000163510	5.55172e-18	-17.256	0.951
924	ENSG00000112473	3.45626e-18	-17.461	0.951
925	ENSG00000075234	1.00961e-12	-11.996	0.951
926	ENSG00000117174	6.62752e-19	-18.179	0.95
927	ENSG00000196843	8.33134e-09	-8.079	0.95
928	ENSG00000163002	5.48855e-10	-9.261	0.95
929	ENSG00000105229	3.81297e-10	-9.419	0.949
930	ENSG00000198517	2.01876e-09	-8.695	0.949
931	ENSG00000185347	7.52418e-08	-7.124	0.948
932	ENSG00000279348	0.00439517	-2.357	0.948
933	ENSG00000183666	4.35526e-06	-5.361	0.948
934	ENSG00000159556	9.43766e-10	-9.025	0.946
935	ENSG00000184702	0.00219364	-2.659	0.945
936	ENSG00000163026	1.07373e-12	-11.969	0.945
937	ENSG00000139132	1.78361e-05	-4.749	0.944
938	ENSG00000160570	2.30397e-13	-12.638	0.944
939	ENSG00000230325	0.0142681	-1.846	0.944
940	ENSG00000141424	2.17251e-17	-16.663	0.944
941	ENSG00000129514	4.70198e-10	-9.328	0.944
942	ENSG00000203872	0.00372718	-2.429	0.943
943	ENSG00000139675	5.30163e-05	-4.276	0.943
944	ENSG00000185728	3.49305e-13	-12.457	0.943
945	ENSG00000274211	1.91146e-08	-7.719	0.943
946	ENSG00000204524	0.000408126	-3.389	0.943
947	ENSG00000100207	7.867e-15	-14.104	0.943
948	ENSG00000117525	0.000213797	-3.67	0.943
949	ENSG00000161671	2.62517e-13	-12.581	0.942
950	ENSG00000171984	0.000417492	-3.379	0.942
951	ENSG00000027697	9.2616e-16	-15.033	0.94
952	ENSG00000147416	3.51075e-15	-14.455	0.94
953	ENSG00000033100	2.74099e-07	-6.562	0.94
954	ENSG00000106771	1.42675e-09	-8.846	0.94
955	ENSG00000179021	1.10356e-15	-14.957	0.94
956	ENSG00000089234	8.03969e-12	-11.095	0.939
957	ENSG00000170606	2.74951e-19	-18.561	0.938
958	ENSG00000127993	1.21197e-09	-8.917	0.938
959	ENSG00000213799	1.60093e-08	-7.796	0.938
960	ENSG00000132773	6.19949e-09	-8.208	0.937
961	ENSG00000175348	2.16812e-07	-6.664	0.936
962	ENSG00000112130	2.5554e-13	-12.593	0.936
963	ENSG00000160993	8.60517e-09	-8.065	0.936
964	ENSG00000136710	2.05144e-09	-8.688	0.936
965	ENSG00000107338	2.2235e-05	-4.653	0.935
966	ENSG00000100601	1.23775e-10	-9.907	0.935
967	ENSG00000197780	1.00666e-09	-8.997	0.935
968	ENSG00000175105	1.14368e-07	-6.942	0.935
969	ENSG00000117280	2.04073e-12	-11.69	0.934
970	ENSG00000148841	3.8597e-09	-8.413	0.934
971	ENSG00000258947	0.0150714	-1.822	0.933
972	ENSG00000204920	0.00345802	-2.461	0.933
973	ENSG00000142546	2.84779e-09	-8.545	0.933
974	ENSG00000263276	0.00637421	-2.196	0.933
975	ENSG00000033050	3.3194e-12	-11.479	0.932
976	ENSG00000171763	2.92471e-08	-7.534	0.932
977	ENSG00000162695	2.9102e-10	-9.536	0.932
978	ENSG00000198646	4.53618e-14	-13.343	0.931
979	ENSG00000125657	5.20521e-06	-5.284	0.931
980	ENSG00000168827	4.05723e-18	-17.392	0.931
981	ENSG00000123080	9.62763e-10	-9.016	0.931
982	ENSG00000166484	5.73792e-08	-7.241	0.93
983	ENSG00000229816	0.00787063	-2.104	0.93
984	ENSG00000170852	8.03922e-09	-8.095	0.929
985	ENSG00000196466	8.95584e-05	-4.048	0.929
986	ENSG00000161405	0.00155157	-2.809	0.928
987	ENSG00000270084	0.00907126	-2.042	0.927
988	ENSG00000179562	1.64059e-07	-6.785	0.927
989	ENSG00000127989	3.33028e-08	-7.478	0.927
990	ENSG00000121058	4.11677e-17	-16.385	0.927
991	ENSG00000107362	5.63038e-09	-8.249	0.926
992	ENSG00000178951	2.79307e-16	-15.554	0.926
993	ENSG00000133265	1.19251e-09	-8.924	0.926
994	ENSG00000138785	6.77702e-16	-15.169	0.925
995	ENSG00000154957	3.37719e-07	-6.471	0.925
996	ENSG00000108375	0.00130366	-2.885	0.925
997	ENSG00000112592	7.57629e-14	-13.121	0.925
998	ENSG00000090054	8.15308e-17	-16.089	0.924
999	ENSG00000253552	0.000133446	-3.875	0.924
1000	ENSG00000177519	0.000239761	-3.62	0.923
1001	ENSG00000145782	1.06709e-18	-17.972	0.923
1002	ENSG00000131165	1.68936e-11	-10.772	0.923
1003	ENSG00000102967	1.01793e-08	-7.992	0.923
1004	ENSG00000143337	8.16758e-13	-12.088	0.923
1005	ENSG00000112033	7.69455e-08	-7.114	0.922
1006	ENSG00000119737	2.79418e-05	-4.554	0.922
1007	ENSG00000063169	1.10516e-10	-9.957	0.922
1008	ENSG00000171469	5.36324e-13	-12.271	0.921
1009	ENSG00000152464	2.45469e-13	-12.61	0.921
1010	ENSG00000241878	1.23013e-10	-9.91	0.921
1011	ENSG00000147853	1.46729e-15	-14.833	0.919
1012	ENSG00000134575	7.1088e-08	-7.148	0.919
1013	ENSG00000112855	1.21481e-10	-9.915	0.919
1014	ENSG00000158156	2.66083e-11	-10.575	0.919
1015	ENSG00000117877	7.15579e-07	-6.145	0.918
1016	ENSG00000279267	0.00205828	-2.686	0.917
1017	ENSG00000177885	2.12442e-16	-15.673	0.917
1018	ENSG00000144659	6.88987e-14	-13.162	0.916
1019	ENSG00000140320	6.61167e-12	-11.18	0.916
1020	ENSG00000163961	9.60484e-09	-8.018	0.915
1021	ENSG00000133069	2.49928e-07	-6.602	0.913
1022	ENSG00000185163	5.77073e-13	-12.239	0.913
1023	ENSG00000171450	0.00620864	-2.207	0.913
1024	ENSG00000125870	3.38795e-19	-18.47	0.912
1025	ENSG00000121578	2.72742e-12	-11.564	0.912
1026	ENSG00000130165	3.12085e-10	-9.506	0.912
1027	ENSG00000135503	1.76097e-14	-13.754	0.912
1028	ENSG00000130706	2.31134e-10	-9.636	0.912
1029	ENSG00000117597	1.27174e-13	-12.896	0.912
1030	ENSG00000149658	3.61835e-14	-13.441	0.911
1031	ENSG00000127720	0.000449233	-3.348	0.911
1032	ENSG00000174099	1.07387e-08	-7.969	0.911
1033	ENSG00000108592	1.24926e-14	-13.903	0.911
1034	ENSG00000179588	6.24983e-05	-4.204	0.911
1035	ENSG00000144567	1.10421e-11	-10.957	0.911
1036	ENSG00000126243	1.08394e-06	-5.965	0.911
1037	ENSG00000272918	0.00108919	-2.963	0.911
1038	ENSG00000105887	1.64655e-16	-15.783	0.911
1039	ENSG00000205927	0.000170342	-3.769	0.91
1040	ENSG00000106638	9.85057e-15	-14.007	0.909
1041	ENSG00000100030	2.58058e-16	-15.588	0.909
1042	ENSG00000169967	8.9176e-11	-10.05	0.909
1043	ENSG00000198718	2.59223e-06	-5.586	0.908
1044	ENSG00000127948	8.89822e-13	-12.051	0.908
1045	ENSG00000148737	3.70343e-09	-8.431	0.907
1046	ENSG00000235374	0.00659111	-2.181	0.907
1047	ENSG00000128228	9.65029e-06	-5.015	0.907
1048	ENSG00000141644	1.38241e-12	-11.859	0.907
1049	ENSG00000083857	4.48755e-11	-10.348	0.906
1050	ENSG00000183726	1.83028e-17	-16.737	0.905
1051	ENSG00000110107	1.75571e-16	-15.756	0.905
1052	ENSG00000111641	2.73161e-05	-4.564	0.904
1053	ENSG00000166526	2.32265e-13	-12.634	0.904
1054	ENSG00000120910	1.03859e-06	-5.984	0.904
1055	ENSG00000167797	6.70302e-08	-7.174	0.904
1056	ENSG00000110060	4.89983e-09	-8.31	0.903
1057	ENSG00000138080	0.0143904	-1.842	0.903
1058	ENSG00000171169	4.65542e-06	-5.332	0.903
1059	ENSG00000135632	1.4252e-09	-8.846	0.903
1060	ENSG00000180592	1.9843e-06	-5.702	0.903
1061	ENSG00000280287	0.00304767	-2.516	0.902
1062	ENSG00000170619	5.03228e-06	-5.298	0.902
1063	ENSG00000185252	2.4595e-14	-13.609	0.901
1064	ENSG00000148572	6.2971e-08	-7.201	0.901
1065	ENSG00000173065	4.64067e-13	-12.333	0.901
1066	ENSG00000226525	0.00152716	-2.816	0.9
1067	ENSG00000104112	0.00258629	-2.587	0.9
1068	ENSG00000125037	7.08846e-13	-12.149	0.9
1069	ENSG00000165775	2.42622e-13	-12.615	0.9
1070	ENSG00000116096	1.01081e-08	-7.995	0.899
1071	ENSG00000131446	5.55244e-13	-12.256	0.898
1072	ENSG00000064012	4.57236e-09	-8.34	0.898
1073	ENSG00000120694	1.79763e-15	-14.745	0.898
1074	ENSG00000197746	4.378e-13	-12.359	0.898
1075	ENSG00000126070	6.37601e-12	-11.195	0.897
1076	ENSG00000105643	8.47872e-07	-6.072	0.897
1077	ENSG00000105447	1.13439e-11	-10.945	0.896
1078	ENSG00000187607	4.04549e-09	-8.393	0.896
1079	ENSG00000171475	2.03999e-11	-10.69	0.895
1080	ENSG00000282458	0.00105353	-2.977	0.895
1081	ENSG00000272677	0.01668	-1.778	0.895
1082	ENSG00000182484	7.74283e-07	-6.111	0.895
1083	ENSG00000143256	6.56369e-12	-11.183	0.895
1084	ENSG00000118515	0.000131759	-3.88	0.894
1085	ENSG00000260948	1.25646e-05	-4.901	0.893
1086	ENSG00000164920	4.32903e-07	-6.364	0.893
1087	ENSG00000026103	3.15101e-07	-6.502	0.893
1088	ENSG00000162910	1.31669e-13	-12.881	0.892
1089	ENSG00000275318	0.000335061	-3.475	0.892
1090	ENSG00000169136	0.000117676	-3.929	0.891
1091	ENSG00000013561	1.81534e-12	-11.741	0.891
1092	ENSG00000100647	1.49195e-08	-7.826	0.891
1093	ENSG00000164532	0.00213645	-2.67	0.89
1094	ENSG00000114439	8.13245e-15	-14.09	0.889
1095	ENSG00000204922	7.35703e-08	-7.133	0.889
1096	ENSG00000170185	1.00928e-11	-10.996	0.889
1097	ENSG00000155252	3.02656e-12	-11.519	0.889
1098	ENSG00000166562	4.75299e-12	-11.323	0.889
1099	ENSG00000100263	5.606e-06	-5.251	0.889
1100	ENSG00000158773	1.42313e-11	-10.847	0.888
1101	ENSG00000211454	0.0124795	-1.904	0.887
1102	ENSG00000187815	3.9841e-07	-6.4	0.887
1103	ENSG00000177192	5.19226e-10	-9.285	0.887
1104	ENSG00000138795	2.65423e-11	-10.576	0.887
1105	ENSG00000157895	1.98592e-10	-9.702	0.886
1106	ENSG00000121274	6.7793e-13	-12.169	0.886
1107	ENSG00000272821	0.00202599	-2.693	0.885
1108	ENSG00000119446	2.80872e-15	-14.551	0.885
1109	ENSG00000108021	9.59799e-16	-15.018	0.885
1110	ENSG00000136270	1.14319e-14	-13.942	0.885
1111	ENSG00000258559	3.65309e-05	-4.437	0.885
1112	ENSG00000228589	8.44111e-05	-4.074	0.884
1113	ENSG00000186448	1.72178e-09	-8.764	0.884
1114	ENSG00000142230	2.42677e-15	-14.615	0.884
1115	ENSG00000179134	2.40275e-15	-14.619	0.884
1116	ENSG00000145945	7.58594e-06	-5.12	0.884
1117	ENSG00000168884	7.48796e-07	-6.126	0.883
1118	ENSG00000198899	5.02063e-17	-16.299	0.883
1119	ENSG00000100814	4.04426e-15	-14.393	0.883
1120	ENSG00000169203	0.0253408	-1.596	0.883
1121	ENSG00000084073	1.98009e-12	-11.703	0.883
1122	ENSG00000101152	6.89641e-12	-11.161	0.882
1123	ENSG00000229447	0.00797271	-2.098	0.882
1124	ENSG00000062282	0.000884079	-3.054	0.882
1125	ENSG00000130338	1.39982e-08	-7.854	0.882
1126	ENSG00000260027	1.45386e-10	-9.837	0.881
1127	ENSG00000176407	8.91216e-15	-14.05	0.881
1128	ENSG00000198680	1.82589e-05	-4.739	0.881
1129	ENSG00000140471	4.22043e-09	-8.375	0.881
1130	ENSG00000176165	1.70971e-08	-7.767	0.88
1131	ENSG00000116514	4.66539e-11	-10.331	0.88
1132	ENSG00000204388	1.54414e-13	-12.811	0.88
1133	ENSG00000122687	2.43944e-12	-11.613	0.879
1134	ENSG00000157593	3.21628e-08	-7.493	0.879
1135	ENSG00000173218	5.79607e-14	-13.237	0.877
1136	ENSG00000033011	2.06439e-06	-5.685	0.877
1137	ENSG00000188522	7.80577e-08	-7.108	0.877
1138	ENSG00000156983	1.31126e-08	-7.882	0.876
1139	ENSG00000188283	1.5216e-05	-4.818	0.875
1140	ENSG00000135334	2.73103e-12	-11.564	0.875
1141	ENSG00000169057	6.64727e-14	-13.177	0.875
1142	ENSG00000258738	0.00163129	-2.787	0.875
1143	ENSG00000125482	1.00284e-11	-10.999	0.875
1144	ENSG00000118503	1.12684e-05	-4.948	0.875
1145	ENSG00000147533	3.27694e-17	-16.485	0.874
1146	ENSG00000170684	4.25248e-05	-4.371	0.874
1147	ENSG00000070495	3.52829e-12	-11.452	0.874
1148	ENSG00000165406	3.65783e-11	-10.437	0.873
1149	ENSG00000174607	3.83088e-10	-9.417	0.873
1150	ENSG00000102996	1.12531e-09	-8.949	0.873
1151	ENSG00000170802	1.13012e-10	-9.947	0.872
1152	ENSG00000126062	2.37058e-09	-8.625	0.872
1153	ENSG00000176973	0.000102475	-3.989	0.872
1154	ENSG00000124214	2.92227e-14	-13.534	0.872
1155	ENSG00000180917	0.00016962	-3.771	0.872
1156	ENSG00000204599	1.42861e-05	-4.845	0.871
1157	ENSG00000276517	0.00016235	-3.79	0.871
1158	ENSG00000177576	0.000211974	-3.674	0.869
1159	ENSG00000105576	3.2577e-18	-17.487	0.868
1160	ENSG00000114988	1.23558e-06	-5.908	0.868
1161	ENSG00000122557	1.05647e-06	-5.976	0.867
1162	ENSG00000029363	2.87655e-12	-11.541	0.867
1163	ENSG00000120149	2.8974e-07	-6.538	0.866
1164	ENSG00000205937	1.92056e-17	-16.717	0.866
1165	ENSG00000133789	5.3275e-12	-11.273	0.866
1166	ENSG00000169217	9.52208e-13	-12.021	0.866
1167	ENSG00000128463	4.58397e-16	-15.339	0.865
1168	ENSG00000187626	6.48727e-05	-4.188	0.865
1169	ENSG00000168924	1.1466e-16	-15.941	0.865
1170	ENSG00000273559	7.41531e-09	-8.13	0.864
1171	ENSG00000144868	3.61776e-05	-4.442	0.864
1172	ENSG00000175376	2.61179e-08	-7.583	0.863
1173	ENSG00000117614	4.55383e-11	-10.342	0.862
1174	ENSG00000107175	5.26163e-09	-8.279	0.862
1175	ENSG00000170631	1.1287e-05	-4.947	0.862
1176	ENSG00000133606	3.55614e-15	-14.449	0.86
1177	ENSG00000165632	3.23093e-12	-11.491	0.86
1178	ENSG00000254893	0.00299139	-2.524	0.86
1179	ENSG00000177971	7.55946e-12	-11.122	0.86
1180	ENSG00000258655	0.00316593	-2.499	0.859
1181	ENSG00000144647	6.85151e-09	-8.164	0.859
1182	ENSG00000128607	1.04766e-14	-13.98	0.859
1183	ENSG00000213246	0.000722751	-3.141	0.858
1184	ENSG00000069849	3.84412e-18	-17.415	0.858
1185	ENSG00000147883	0.00134103	-2.873	0.858
1186	ENSG00000152133	3.08956e-10	-9.51	0.858
1187	ENSG00000107738	0.0119443	-1.923	0.857
1188	ENSG00000147679	1.22898e-06	-5.91	0.857
1189	ENSG00000262652	0.0143316	-1.844	0.857
1190	ENSG00000171295	4.09092e-06	-5.388	0.856
1191	ENSG00000099381	1.63421e-14	-13.787	0.856
1192	ENSG00000187730	0.00167151	-2.777	0.856
1193	ENSG00000152520	1.79349e-11	-10.746	0.856
1194	ENSG00000225648	1.76978e-08	-7.752	0.856
1195	ENSG00000269335	0.0018894	-2.724	0.855
1196	ENSG00000151014	5.84531e-09	-8.233	0.855
1197	ENSG00000135870	2.48822e-09	-8.604	0.854
1198	ENSG00000140259	4.34571e-11	-10.362	0.854
1199	ENSG00000154832	1.3398e-09	-8.873	0.854
1200	ENSG00000151332	6.04755e-13	-12.218	0.854
1201	ENSG00000196199	1.06731e-12	-11.972	0.854
1202	ENSG00000126254	2.02863e-08	-7.693	0.854
1203	ENSG00000229344	3.09277e-06	-5.51	0.853
1204	ENSG00000106052	3.55871e-11	-10.449	0.853
1205	ENSG00000164093	6.38484e-10	-9.195	0.853
1206	ENSG00000006451	8.55763e-15	-14.068	0.852
1207	ENSG00000143222	4.15846e-16	-15.381	0.852
1208	ENSG00000139438	0.00172036	-2.764	0.852
1209	ENSG00000173171	1.0777e-07	-6.968	0.852
1210	ENSG00000109971	1.21174e-18	-17.917	0.851
1211	ENSG00000171962	0.0082827	-2.082	0.851
1212	ENSG00000177889	4.00091e-16	-15.398	0.851
1213	ENSG00000272886	1.53415e-13	-12.814	0.851
1214	ENSG00000110321	2.77907e-16	-15.556	0.851
1215	ENSG00000267673	0.000358214	-3.446	0.851
1216	ENSG00000168872	9.37684e-13	-12.028	0.85
1217	ENSG00000129646	0.0069719	-2.157	0.85
1218	ENSG00000167470	4.82983e-10	-9.316	0.849
1219	ENSG00000164626	0.00182432	-2.739	0.849
1220	ENSG00000116521	1.44821e-11	-10.839	0.848
1221	ENSG00000087088	6.70913e-13	-12.173	0.848
1222	ENSG00000273604	1.14787e-09	-8.94	0.848
1223	ENSG00000248334	0.000620017	-3.208	0.848
1224	ENSG00000111785	3.68336e-09	-8.434	0.848
1225	ENSG00000106404	1.95618e-08	-7.709	0.847
1226	ENSG00000109062	3.87569e-11	-10.412	0.847
1227	ENSG00000067141	7.5541e-12	-11.122	0.847
1228	ENSG00000100393	9.27979e-09	-8.032	0.846
1229	ENSG00000171729	5.49894e-05	-4.26	0.846
1230	ENSG00000163602	1.08885e-09	-8.963	0.846
1231	ENSG00000183665	9.10847e-07	-6.041	0.846
1232	ENSG00000106546	8.05181e-06	-5.094	0.846
1233	ENSG00000197363	0.000369135	-3.433	0.845
1234	ENSG00000151461	1.21274e-16	-15.916	0.845
1235	ENSG00000188739	0.00548181	-2.261	0.845
1236	ENSG00000264522	1.49522e-10	-9.825	0.845
1237	ENSG00000169813	9.07854e-17	-16.042	0.844
1238	ENSG00000169826	1.14253e-08	-7.942	0.844
1239	ENSG00000198492	3.21431e-17	-16.493	0.844
1240	ENSG00000105552	8.4117e-11	-10.075	0.843
1241	ENSG00000204149	1.20194e-11	-10.92	0.843
1242	ENSG00000117481	1.17027e-11	-10.932	0.843
1243	ENSG00000110721	7.06624e-10	-9.151	0.842
1244	ENSG00000174928	0.0213917	-1.67	0.841
1245	ENSG00000114982	1.04881e-10	-9.979	0.841
1246	ENSG00000124659	5.83694e-08	-7.234	0.841
1247	ENSG00000076248	2.54569e-15	-14.594	0.841
1248	ENSG00000172273	2.86894e-08	-7.542	0.841
1249	ENSG00000204778	0.0027445	-2.562	0.841
1250	ENSG00000265241	4.94739e-16	-15.306	0.84
1251	ENSG00000149657	7.61545e-08	-7.118	0.84
1252	ENSG00000107262	2.95455e-08	-7.53	0.84
1253	ENSG00000072506	2.62918e-13	-12.58	0.84
1254	ENSG00000010165	1.55634e-09	-8.808	0.839
1255	ENSG00000144655	1.7082e-06	-5.767	0.839
1256	ENSG00000177370	8.03025e-11	-10.095	0.839
1257	ENSG00000159140	2.31045e-15	-14.636	0.839
1258	ENSG00000109814	1.98174e-10	-9.703	0.838
1259	ENSG00000174010	1.60259e-08	-7.795	0.838
1260	ENSG00000144395	1.94122e-07	-6.712	0.838
1261	ENSG00000164647	0.000133181	-3.876	0.837
1262	ENSG00000247077	4.09329e-14	-13.388	0.837
1263	ENSG00000229419	0.0022225	-2.653	0.837
1264	ENSG00000070010	3.23648e-14	-13.49	0.836
1265	ENSG00000031823	1.48963e-10	-9.827	0.836
1266	ENSG00000102554	5.75991e-12	-11.24	0.836
1267	ENSG00000196455	1.77521e-13	-12.751	0.836
1268	ENSG00000215483	0.00200298	-2.698	0.836
1269	ENSG00000125148	7.43568e-06	-5.129	0.835
1270	ENSG00000225972	0.000206272	-3.686	0.835
1271	ENSG00000143457	1.21264e-11	-10.916	0.834
1272	ENSG00000204564	1.09496e-08	-7.961	0.834
1273	ENSG00000130054	7.85776e-09	-8.105	0.834
1274	ENSG00000139579	7.96009e-10	-9.099	0.834
1275	ENSG00000177283	2.74619e-06	-5.561	0.834
1276	ENSG00000114933	4.52002e-06	-5.345	0.834
1277	ENSG00000136159	5.57424e-10	-9.254	0.834
1278	ENSG00000099326	2.12202e-10	-9.673	0.833
1279	ENSG00000167562	0.000749526	-3.125	0.833
1280	ENSG00000118655	4.10993e-12	-11.386	0.833
1281	ENSG00000123349	1.20037e-12	-11.921	0.833
1282	ENSG00000010295	1.22057e-10	-9.913	0.832
1283	ENSG00000160223	0.0125818	-1.9	0.832
1284	ENSG00000130810	0.000495608	-3.305	0.832
1285	ENSG00000117222	1.65124e-09	-8.782	0.831
1286	ENSG00000110218	7.84457e-06	-5.105	0.831
1287	ENSG00000109133	2.36892e-16	-15.625	0.831
1288	ENSG00000070770	5.18556e-11	-10.285	0.831
1289	ENSG00000152380	0.00832841	-2.079	0.831
1290	ENSG00000197037	2.27053e-07	-6.644	0.83
1291	ENSG00000132434	9.35578e-06	-5.029	0.83
1292	ENSG00000110171	1.47682e-07	-6.831	0.829
1293	ENSG00000078246	1.57483e-11	-10.803	0.829
1294	ENSG00000133316	5.01629e-10	-9.3	0.828
1295	ENSG00000145833	8.01397e-17	-16.096	0.828
1296	ENSG00000138180	2.7331e-12	-11.563	0.828
1297	ENSG00000173456	8.2878e-12	-11.082	0.828
1298	ENSG00000198298	3.93113e-05	-4.405	0.827
1299	ENSG00000100376	5.48902e-08	-7.261	0.827
1300	ENSG00000198914	1.61698e-06	-5.791	0.827
1301	ENSG00000180318	2.35171e-06	-5.629	0.827
1302	ENSG00000136891	8.92614e-12	-11.049	0.827
1303	ENSG00000257365	3.56769e-05	-4.448	0.827
1304	ENSG00000186162	0.000398283	-3.4	0.826
1305	ENSG00000118600	6.89786e-07	-6.161	0.826
1306	ENSG00000217930	4.43126e-05	-4.353	0.826
1307	ENSG00000061794	2.48512e-14	-13.605	0.825
1308	ENSG00000005175	6.17691e-14	-13.209	0.825
1309	ENSG00000143590	2.23546e-09	-8.651	0.825
1310	ENSG00000198840	2.96079e-12	-11.529	0.824
1311	ENSG00000197472	1.33185e-05	-4.876	0.824
1312	ENSG00000162434	3.39057e-10	-9.47	0.823
1313	ENSG00000119541	2.04494e-07	-6.689	0.823
1314	ENSG00000111860	1.61794e-06	-5.791	0.823
1315	ENSG00000145817	3.32192e-09	-8.479	0.822
1316	ENSG00000125945	5.59131e-07	-6.252	0.822
1317	ENSG00000160072	1.07328e-06	-5.969	0.822
1318	ENSG00000136944	9.87901e-08	-7.005	0.822
1319	ENSG00000132963	3.89311e-15	-14.41	0.821
1320	ENSG00000171928	6.15339e-08	-7.211	0.821
1321	ENSG00000085274	3.93602e-11	-10.405	0.82
1322	ENSG00000127328	8.63777e-09	-8.064	0.82
1323	ENSG00000161642	4.42616e-11	-10.354	0.82
1324	ENSG00000067167	9.68138e-16	-15.014	0.819
1325	ENSG00000234390	0.0122502	-1.912	0.819
1326	ENSG00000127080	1.65493e-07	-6.781	0.819
1327	ENSG00000204514	0.00836266	-2.078	0.819
1328	ENSG00000279528	0.00244771	-2.611	0.819
1329	ENSG00000135547	7.43174e-05	-4.129	0.819
1330	ENSG00000167625	2.69066e-07	-6.57	0.819
1331	ENSG00000092421	3.87693e-09	-8.412	0.818
1332	ENSG00000140750	1.27999e-10	-9.893	0.818
1333	ENSG00000168300	6.08776e-09	-8.216	0.817
1334	ENSG00000138050	2.21964e-11	-10.654	0.817
1335	ENSG00000218891	4.4963e-08	-7.347	0.817
1336	ENSG00000116688	4.18776e-12	-11.378	0.817
1337	ENSG00000163508	0.000952132	-3.021	0.817
1338	ENSG00000204859	2.07007e-07	-6.684	0.817
1339	ENSG00000197647	0.0259092	-1.587	0.817
1340	ENSG00000285721	0.00283241	-2.548	0.817
1341	ENSG00000183814	3.52069e-14	-13.453	0.816
1342	ENSG00000148926	0.000602661	-3.22	0.816
1343	ENSG00000004961	2.67431e-11	-10.573	0.815
1344	ENSG00000185262	6.16534e-07	-6.21	0.815
1345	ENSG00000147996	0.000133387	-3.875	0.815
1346	ENSG00000104880	0.000224442	-3.649	0.814
1347	ENSG00000170836	7.28802e-09	-8.137	0.814
1348	ENSG00000259921	0.00456161	-2.341	0.813
1349	ENSG00000086666	6.17635e-11	-10.209	0.813
1350	ENSG00000148154	3.30568e-08	-7.481	0.813
1351	ENSG00000138433	1.64779e-09	-8.783	0.813
1352	ENSG00000112031	6.73706e-09	-8.172	0.813
1353	ENSG00000196387	1.13974e-05	-4.943	0.812
1354	ENSG00000174243	1.05132e-13	-12.978	0.812
1355	ENSG00000168101	0.000112054	-3.951	0.812
1356	ENSG00000196976	1.78276e-08	-7.749	0.812
1357	ENSG00000112773	2.15411e-09	-8.667	0.812
1358	ENSG00000127314	1.06854e-12	-11.971	0.811
1359	ENSG00000166451	3.53639e-11	-10.451	0.811
1360	ENSG00000175564	0.0157329	-1.803	0.81
1361	ENSG00000162227	0.000224834	-3.648	0.81
1362	ENSG00000130449	6.68801e-12	-11.175	0.81
1363	ENSG00000159216	9.7523e-05	-4.011	0.81
1364	ENSG00000001561	2.70206e-10	-9.568	0.809
1365	ENSG00000102057	0.0195243	-1.709	0.809
1366	ENSG00000127511	2.47128e-12	-11.607	0.809
1367	ENSG00000166398	1.30792e-06	-5.883	0.809
1368	ENSG00000110906	2.56939e-12	-11.59	0.809
1369	ENSG00000261061	3.14418e-07	-6.502	0.809
1370	ENSG00000188725	1.63004e-10	-9.788	0.809
1371	ENSG00000241553	1.56483e-08	-7.806	0.809
1372	ENSG00000149792	6.66113e-12	-11.176	0.809
1373	ENSG00000163788	1.34714e-09	-8.871	0.808
1374	ENSG00000256591	0.0143992	-1.842	0.808
1375	ENSG00000231466	0.0283119	-1.548	0.808
1376	ENSG00000143199	0.0161777	-1.791	0.807
1377	ENSG00000213995	1.16042e-06	-5.935	0.807
1378	ENSG00000272163	0.0038234	-2.418	0.807
1379	ENSG00000077684	8.32141e-13	-12.08	0.807
1380	ENSG00000151748	1.13123e-08	-7.946	0.806
1381	ENSG00000168701	4.5618e-05	-4.341	0.806
1382	ENSG00000260231	0.00527661	-2.278	0.805
1383	ENSG00000066322	9.33705e-10	-9.03	0.805
1384	ENSG00000167085	3.72177e-12	-11.429	0.805
1385	ENSG00000011638	2.55749e-06	-5.592	0.804
1386	ENSG00000140265	3.2421e-08	-7.489	0.804
1387	ENSG00000022277	4.79531e-11	-10.319	0.804
1388	ENSG00000146834	1.2876e-09	-8.89	0.804
1389	ENSG00000179094	4.4492e-11	-10.352	0.803
1390	ENSG00000185596	0.000321482	-3.493	0.803
1391	ENSG00000129757	0.0078559	-2.105	0.803
1392	ENSG00000262514	0.0186907	-1.728	0.803
1393	ENSG00000265681	1.7499e-12	-11.757	0.803
1394	ENSG00000260804	9.91031e-05	-4.004	0.803
1395	ENSG00000135148	2.06913e-07	-6.684	0.802
1396	ENSG00000183579	5.18863e-11	-10.285	0.802
1397	ENSG00000143772	2.30168e-05	-4.638	0.802
1398	ENSG00000256463	6.44978e-05	-4.19	0.802
1399	ENSG00000244045	7.07491e-06	-5.15	0.801
1400	ENSG00000175344	0.00310949	-2.507	0.801
1401	ENSG00000115548	2.43918e-08	-7.613	0.801
1402	ENSG00000169914	2.59858e-09	-8.585	0.801
1403	ENSG00000058729	3.92637e-11	-10.406	0.801
1404	ENSG00000178385	6.71164e-08	-7.173	0.801
1405	ENSG00000110066	1.18286e-10	-9.927	0.8
1406	ENSG00000129460	1.56997e-08	-7.804	0.8
1407	ENSG00000112742	5.30867e-15	-14.275	0.8
1408	ENSG00000204386	2.10185e-06	-5.677	0.799
1409	ENSG00000121579	4.35112e-15	-14.361	0.799
1410	ENSG00000113838	4.42564e-07	-6.354	0.799
1411	ENSG00000055609	8.74939e-08	-7.058	0.799
1412	ENSG00000166847	4.5395e-13	-12.343	0.799
1413	ENSG00000100410	3.89101e-11	-10.41	0.798
1414	ENSG00000001084	1.4778e-08	-7.83	0.798
1415	ENSG00000197989	3.21497e-10	-9.493	0.798
1416	ENSG00000229692	0.0166385	-1.779	0.798
1417	ENSG00000185650	6.24349e-09	-8.205	0.798
1418	ENSG00000065135	1.87038e-12	-11.728	0.797
1419	ENSG00000182481	4.20647e-14	-13.376	0.797
1420	ENSG00000183072	2.39357e-05	-4.621	0.797
1421	ENSG00000259562	0.0273844	-1.562	0.796
1422	ENSG00000116954	5.54018e-07	-6.256	0.796
1423	ENSG00000105287	3.11887e-08	-7.506	0.796
1424	ENSG00000066583	2.27149e-13	-12.644	0.796
1425	ENSG00000179119	1.27099e-09	-8.896	0.795
1426	ENSG00000175155	3.3268e-06	-5.478	0.795
1427	ENSG00000164778	2.2214e-08	-7.653	0.795
1428	ENSG00000015475	8.79666e-11	-10.056	0.795
1429	ENSG00000135392	6.75891e-09	-8.17	0.795
1430	ENSG00000189079	4.05387e-09	-8.392	0.795
1431	ENSG00000177169	2.77426e-08	-7.557	0.794
1432	ENSG00000264364	1.02868e-11	-10.988	0.794
1433	ENSG00000116922	4.01743e-11	-10.396	0.793
1434	ENSG00000170855	2.25345e-09	-8.647	0.793
1435	ENSG00000100483	0.000326643	-3.486	0.793
1436	ENSG00000105821	3.99029e-13	-12.399	0.792
1437	ENSG00000244038	7.85724e-12	-11.105	0.792
1438	ENSG00000173402	1.71848e-13	-12.765	0.792
1439	ENSG00000164002	0.00802195	-2.096	0.792
1440	ENSG00000147586	0.00108713	-2.964	0.792
1441	ENSG00000134153	6.58436e-11	-10.181	0.791
1442	ENSG00000163902	3.34787e-16	-15.475	0.79
1443	ENSG00000170365	4.50314e-08	-7.346	0.789
1444	ENSG00000164841	0.011012	-1.958	0.789
1445	ENSG00000110400	9.33258e-09	-8.03	0.789
1446	ENSG00000275004	2.75126e-10	-9.56	0.789
1447	ENSG00000120093	4.3132e-09	-8.365	0.789
1448	ENSG00000180806	1.13894e-06	-5.943	0.789
1449	ENSG00000065526	4.29144e-11	-10.367	0.788
1450	ENSG00000150907	2.38355e-08	-7.623	0.788
1451	ENSG00000137806	0.000165553	-3.781	0.788
1452	ENSG00000107443	1.18852e-11	-10.925	0.788
1453	ENSG00000171861	7.23907e-07	-6.14	0.788
1454	ENSG00000158552	3.98107e-06	-5.4	0.788
1455	ENSG00000104863	0.00871357	-2.06	0.788
1456	ENSG00000167193	2.96288e-10	-9.528	0.788
1457	ENSG00000182759	0.000939963	-3.027	0.788
1458	ENSG00000139263	3.04782e-11	-10.516	0.788
1459	ENSG00000156304	1.29711e-10	-9.887	0.787
1460	ENSG00000082153	7.74372e-14	-13.111	0.786
1461	ENSG00000277701	0.0276057	-1.559	0.786
1462	ENSG00000167491	4.33031e-11	-10.363	0.786
1463	ENSG00000168938	6.57526e-08	-7.182	0.786
1464	ENSG00000068323	3.06054e-10	-9.514	0.786
1465	ENSG00000147654	1.44031e-07	-6.842	0.786
1466	ENSG00000140836	2.0242e-09	-8.694	0.786
1467	ENSG00000151576	8.25198e-12	-11.083	0.786
1468	ENSG00000096401	9.45792e-14	-13.024	0.785
1469	ENSG00000142599	7.52794e-10	-9.123	0.785
1470	ENSG00000145016	1.20232e-06	-5.92	0.785
1471	ENSG00000182648	0.0206906	-1.684	0.785
1472	ENSG00000236255	2.67136e-05	-4.573	0.785
1473	ENSG00000149806	6.71212e-14	-13.173	0.784
1474	ENSG00000102678	0.000203484	-3.691	0.784
1475	ENSG00000232040	9.05267e-05	-4.043	0.784
1476	ENSG00000249550	0.000299847	-3.523	0.783
1477	ENSG00000069011	5.70945e-06	-5.243	0.783
1478	ENSG00000113575	2.15161e-13	-12.667	0.783
1479	ENSG00000124380	2.76314e-12	-11.559	0.782
1480	ENSG00000135924	4.68816e-08	-7.329	0.782
1481	ENSG00000116809	9.15501e-06	-5.038	0.782
1482	ENSG00000185115	6.52368e-07	-6.186	0.781
1483	ENSG00000279281	0.0134948	-1.87	0.781
1484	ENSG00000114491	9.68503e-11	-10.014	0.781
1485	ENSG00000112096	2.67623e-13	-12.572	0.78
1486	ENSG00000164610	1.16886e-06	-5.932	0.779
1487	ENSG00000083168	1.39014e-11	-10.857	0.779
1488	ENSG00000165732	4.6715e-16	-15.331	0.779
1489	ENSG00000111897	1.23068e-09	-8.91	0.778
1490	ENSG00000226084	0.00235331	-2.628	0.778
1491	ENSG00000136867	0.00102438	-2.99	0.778
1492	ENSG00000117114	5.92725e-10	-9.227	0.777
1493	ENSG00000234741	5.92505e-14	-13.227	0.777
1494	ENSG00000156381	2.67907e-06	-5.572	0.777
1495	ENSG00000033030	1.05596e-09	-8.976	0.777
1496	ENSG00000105202	1.568e-15	-14.805	0.777
1497	ENSG00000136114	0.0166891	-1.778	0.777
1498	ENSG00000069020	1.2796e-05	-4.893	0.776
1499	ENSG00000112578	1.35621e-08	-7.868	0.776
1500	ENSG00000165506	3.43186e-07	-6.464	0.775
1501	ENSG00000117410	1.08546e-08	-7.964	0.775
1502	ENSG00000138092	3.18714e-09	-8.497	0.775
1503	ENSG00000124160	6.63421e-06	-5.178	0.775
1504	ENSG00000156599	5.27083e-10	-9.278	0.775
1505	ENSG00000163577	5.40479e-07	-6.267	0.774
1506	ENSG00000103415	9.94012e-10	-9.003	0.774
1507	ENSG00000145860	6.79605e-07	-6.168	0.774
1508	ENSG00000181896	3.88153e-06	-5.411	0.774
1509	ENSG00000007944	9.76607e-06	-5.01	0.774
1510	ENSG00000124217	0.000285079	-3.545	0.774
1511	ENSG00000168040	6.5615e-09	-8.183	0.774
1512	ENSG00000131148	2.94789e-09	-8.53	0.773
1513	ENSG00000122126	2.49678e-15	-14.603	0.773
1514	ENSG00000173598	3.00231e-11	-10.523	0.773
1515	ENSG00000150403	2.15782e-08	-7.666	0.772
1516	ENSG00000052841	1.80584e-09	-8.743	0.772
1517	ENSG00000111737	1.62584e-09	-8.789	0.772
1518	ENSG00000185246	1.76057e-12	-11.754	0.772
1519	ENSG00000061337	0.00947978	-2.023	0.771
1520	ENSG00000273314	0.00506542	-2.295	0.771
1521	ENSG00000082258	1.69994e-10	-9.77	0.771
1522	ENSG00000185883	3.84675e-05	-4.415	0.77
1523	ENSG00000003393	2.11975e-08	-7.674	0.77
1524	ENSG00000206561	0.00233217	-2.632	0.77
1525	ENSG00000159479	5.93117e-08	-7.227	0.77
1526	ENSG00000197329	4.86244e-08	-7.313	0.77
1527	ENSG00000086589	6.84792e-11	-10.164	0.77
1528	ENSG00000104695	6.40923e-10	-9.193	0.77
1529	ENSG00000260643	0.0285923	-1.544	0.77
1530	ENSG00000040199	2.48217e-08	-7.605	0.77
1531	ENSG00000169330	8.22346e-05	-4.085	0.77
1532	ENSG00000116871	1.18665e-09	-8.926	0.769
1533	ENSG00000007080	6.53981e-09	-8.184	0.769
1534	ENSG00000156639	1.42248e-09	-8.847	0.769
1535	ENSG00000007372	4.05225e-11	-10.392	0.769
1536	ENSG00000135506	2.60277e-13	-12.585	0.768
1537	ENSG00000176749	6.44211e-06	-5.191	0.768
1538	ENSG00000186283	2.63518e-10	-9.579	0.767
1539	ENSG00000101266	4.62255e-14	-13.335	0.767
1540	ENSG00000101367	1.44388e-13	-12.84	0.767
1541	ENSG00000132254	2.41674e-11	-10.617	0.767
1542	ENSG00000181610	2.40093e-10	-9.62	0.767
1543	ENSG00000154978	4.83218e-07	-6.316	0.767
1544	ENSG00000181690	3.4752e-06	-5.459	0.767
1545	ENSG00000080802	8.06418e-12	-11.093	0.766
1546	ENSG00000186312	0.000153586	-3.814	0.766
1547	ENSG00000122203	2.872e-10	-9.542	0.766
1548	ENSG00000160336	5.33847e-05	-4.273	0.766
1549	ENSG00000168612	8.37167e-08	-7.077	0.766
1550	ENSG00000174227	1.31906e-07	-6.88	0.766
1551	ENSG00000137185	1.47224e-06	-5.832	0.766
1552	ENSG00000257122	0.00607924	-2.216	0.765
1553	ENSG00000087157	7.72352e-09	-8.112	0.765
1554	ENSG00000173926	0.000124626	-3.904	0.765
1555	ENSG00000104969	1.37144e-09	-8.863	0.764
1556	ENSG00000137124	3.14636e-11	-10.502	0.764
1557	ENSG00000108961	1.10525e-05	-4.957	0.764
1558	ENSG00000143801	3.71519e-05	-4.43	0.764
1559	ENSG00000163866	3.70101e-06	-5.432	0.763
1560	ENSG00000087995	2.45006e-08	-7.611	0.763
1561	ENSG00000082516	1.20602e-12	-11.919	0.763
1562	ENSG00000165804	3.0422e-07	-6.517	0.763
1563	ENSG00000078902	6.05864e-06	-5.218	0.763
1564	ENSG00000070047	2.61999e-10	-9.582	0.762
1565	ENSG00000100138	1.21818e-09	-8.914	0.762
1566	ENSG00000173166	6.38332e-09	-8.195	0.761
1567	ENSG00000186350	8.61508e-07	-6.065	0.761
1568	ENSG00000185838	0.0011505	-2.939	0.761
1569	ENSG00000121989	5.48247e-06	-5.261	0.761
1570	ENSG00000159905	0.0257143	-1.59	0.761
1571	ENSG00000121644	4.47369e-13	-12.349	0.761
1572	ENSG00000115884	8.4882e-07	-6.071	0.76
1573	ENSG00000132613	4.54762e-11	-10.342	0.76
1574	ENSG00000183624	9.4859e-10	-9.023	0.76
1575	ENSG00000064300	0.00908113	-2.042	0.76
1576	ENSG00000136158	1.0877e-06	-5.963	0.759
1577	ENSG00000164853	0.00722911	-2.141	0.759
1578	ENSG00000281189	0.00579975	-2.237	0.759
1579	ENSG00000070831	0.003127	-2.505	0.759
1580	ENSG00000090238	1.98189e-05	-4.703	0.759
1581	ENSG00000136699	1.21308e-08	-7.916	0.759
1582	ENSG00000183077	6.33848e-09	-8.198	0.759
1583	ENSG00000167112	1.4867e-09	-8.828	0.758
1584	ENSG00000158526	2.71914e-08	-7.566	0.758
1585	ENSG00000141580	5.74581e-14	-13.241	0.758
1586	ENSG00000273136	0.0171623	-1.765	0.758
1587	ENSG00000215251	1.54324e-06	-5.812	0.758
1588	ENSG00000178028	6.89933e-11	-10.161	0.758
1589	ENSG00000204611	2.64477e-05	-4.578	0.758
1590	ENSG00000142544	0.00723334	-2.141	0.758
1591	ENSG00000055950	2.54346e-10	-9.595	0.758
1592	ENSG00000141458	2.04108e-08	-7.69	0.758
1593	ENSG00000197808	0.000414607	-3.382	0.758
1594	ENSG00000179604	3.86e-08	-7.413	0.757
1595	ENSG00000196437	5.05364e-07	-6.296	0.757
1596	ENSG00000072401	2.23773e-10	-9.65	0.757
1597	ENSG00000100603	1.2371e-12	-11.908	0.756
1598	ENSG00000097007	1.97921e-08	-7.704	0.755
1599	ENSG00000100221	1.23604e-08	-7.908	0.755
1600	ENSG00000181404	0.000711169	-3.148	0.755
1601	ENSG00000121022	9.3339e-12	-11.03	0.755
1602	ENSG00000139146	4.6284e-11	-10.335	0.755
1603	ENSG00000113811	2.47911e-08	-7.606	0.755
1604	ENSG00000171970	3.80206e-05	-4.42	0.754
1605	ENSG00000197217	1.09103e-08	-7.962	0.754
1606	ENSG00000166025	2.98012e-12	-11.526	0.754
1607	ENSG00000126767	3.8262e-10	-9.417	0.754
1608	ENSG00000167114	1.27406e-09	-8.895	0.754
1609	ENSG00000204519	0.00302627	-2.519	0.754
1610	ENSG00000149218	2.0088e-07	-6.697	0.753
1611	ENSG00000266777	0.00511735	-2.291	0.753
1612	ENSG00000103429	5.59786e-11	-10.252	0.753
1613	ENSG00000105656	4.76576e-07	-6.322	0.753
1614	ENSG00000160271	2.70752e-06	-5.567	0.753
1615	ENSG00000120833	3.79505e-07	-6.421	0.753
1616	ENSG00000087274	1.09549e-09	-8.96	0.752
1617	ENSG00000120071	3.3214e-07	-6.479	0.752
1618	ENSG00000170113	7.23036e-09	-8.141	0.752
1619	ENSG00000173486	5.45465e-06	-5.263	0.752
1620	ENSG00000177303	7.19058e-08	-7.143	0.751
1621	ENSG00000164463	9.62744e-06	-5.016	0.751
1622	ENSG00000169258	6.12502e-09	-8.213	0.751
1623	ENSG00000100395	8.67624e-09	-8.062	0.751
1624	ENSG00000160741	5.01846e-11	-10.299	0.751
1625	ENSG00000196588	2.66427e-07	-6.574	0.75
1626	ENSG00000181852	2.54631e-11	-10.594	0.75
1627	ENSG00000198843	4.33596e-11	-10.363	0.75
1628	ENSG00000165879	0.00236773	-2.626	0.75
1629	ENSG00000123144	2.70941e-10	-9.567	0.749
1630	ENSG00000125266	6.8405e-07	-6.165	0.749
1631	ENSG00000126457	1.56039e-12	-11.807	0.749
1632	ENSG00000185112	0.00331564	-2.479	0.749
1633	ENSG00000197016	0.000726074	-3.139	0.748
1634	ENSG00000204822	0.00191218	-2.718	0.748
1635	ENSG00000135932	1.38492e-10	-9.859	0.748
1636	ENSG00000121073	3.80303e-10	-9.42	0.748
1637	ENSG00000260920	2.62612e-05	-4.581	0.748
1638	ENSG00000100036	0.0025372	-2.596	0.747
1639	ENSG00000198901	1.03503e-08	-7.985	0.746
1640	ENSG00000179950	1.73585e-09	-8.76	0.746
1641	ENSG00000145354	8.20575e-10	-9.086	0.746
1642	ENSG00000155100	2.10247e-07	-6.677	0.746
1643	ENSG00000173113	4.13655e-11	-10.383	0.746
1644	ENSG00000126903	6.75459e-05	-4.17	0.746
1645	ENSG00000137338	9.95492e-06	-5.002	0.746
1646	ENSG00000134375	9.60738e-13	-12.017	0.745
1647	ENSG00000203760	6.07397e-10	-9.217	0.745
1648	ENSG00000143753	3.76335e-10	-9.424	0.745
1649	ENSG00000107104	3.03827e-06	-5.517	0.745
1650	ENSG00000163900	1.30793e-07	-6.883	0.745
1651	ENSG00000140691	0.000139964	-3.854	0.744
1652	ENSG00000103966	8.96463e-09	-8.047	0.744
1653	ENSG00000116285	1.03287e-08	-7.986	0.744
1654	ENSG00000067596	3.9854e-10	-9.4	0.744
1655	ENSG00000179454	5.28847e-06	-5.277	0.743
1656	ENSG00000119396	4.27909e-13	-12.369	0.743
1657	ENSG00000100413	1.62983e-09	-8.788	0.743
1658	ENSG00000087074	0.000602852	-3.22	0.743
1659	ENSG00000033800	1.93699e-12	-11.713	0.742
1660	ENSG00000278576	0.00340935	-2.467	0.742
1661	ENSG00000148840	4.52591e-11	-10.344	0.742
1662	ENSG00000179958	2.17666e-06	-5.662	0.742
1663	ENSG00000106246	3.04447e-05	-4.516	0.741
1664	ENSG00000267680	3.12885e-06	-5.505	0.741
1665	ENSG00000070814	2.60379e-12	-11.584	0.741
1666	ENSG00000168283	2.49658e-08	-7.603	0.74
1667	ENSG00000171604	5.63438e-06	-5.249	0.74
1668	ENSG00000147437	0.00753858	-2.123	0.739
1669	ENSG00000167967	8.20654e-08	-7.086	0.739
1670	ENSG00000162889	1.29812e-08	-7.887	0.739
1671	ENSG00000144746	1.06235e-12	-11.974	0.739
1672	ENSG00000240891	1.13883e-05	-4.944	0.739
1673	ENSG00000127804	1.29391e-11	-10.888	0.739
1674	ENSG00000139977	4.91652e-09	-8.308	0.738
1675	ENSG00000279283	0.00293089	-2.533	0.738
1676	ENSG00000205250	8.34739e-10	-9.078	0.738
1677	ENSG00000152193	6.24764e-13	-12.204	0.738
1678	ENSG00000089220	2.7116e-14	-13.567	0.738
1679	ENSG00000259275	0.00526312	-2.279	0.738
1680	ENSG00000213024	2.30569e-09	-8.637	0.738
1681	ENSG00000115211	2.4713e-09	-8.607	0.738
1682	ENSG00000134222	3.98897e-09	-8.399	0.737
1683	ENSG00000143493	9.98671e-10	-9.001	0.737
1684	ENSG00000130772	5.70667e-06	-5.244	0.737
1685	ENSG00000166454	1.56755e-11	-10.805	0.737
1686	ENSG00000134057	1.05192e-13	-12.978	0.737
1687	ENSG00000167515	5.42303e-08	-7.266	0.736
1688	ENSG00000130935	2.3663e-12	-11.626	0.736
1689	ENSG00000139131	2.11687e-09	-8.674	0.736
1690	ENSG00000130204	4.09408e-07	-6.388	0.736
1691	ENSG00000198039	3.82972e-05	-4.417	0.736
1692	ENSG00000152944	4.89137e-11	-10.311	0.736
1693	ENSG00000162604	4.65286e-07	-6.332	0.736
1694	ENSG00000170558	3.37823e-10	-9.471	0.736
1695	ENSG00000106028	5.86674e-13	-12.232	0.735
1696	ENSG00000166224	3.74523e-08	-7.427	0.735
1697	ENSG00000247626	5.0954e-07	-6.293	0.735
1698	ENSG00000182324	0.00164329	-2.784	0.735
1699	ENSG00000182810	0.000155314	-3.809	0.735
1700	ENSG00000169118	4.32682e-05	-4.364	0.735
1701	ENSG00000088205	1.66943e-13	-12.777	0.734
1702	ENSG00000171827	0.00016189	-3.791	0.734
1703	ENSG00000154727	1.1254e-09	-8.949	0.734
1704	ENSG00000006634	9.28999e-10	-9.032	0.733
1705	ENSG00000147669	2.15565e-11	-10.666	0.733
1706	ENSG00000163535	1.58012e-08	-7.801	0.733
1707	ENSG00000119720	4.29026e-09	-8.368	0.733
1708	ENSG00000155097	2.722e-10	-9.565	0.732
1709	ENSG00000101844	6.74365e-08	-7.171	0.732
1710	ENSG00000140743	1.11139e-09	-8.954	0.732
1711	ENSG00000204427	0.0218625	-1.66	0.732
1712	ENSG00000173540	1.64342e-07	-6.784	0.732
1713	ENSG00000055208	1.59397e-09	-8.798	0.732
1714	ENSG00000185551	1.32211e-09	-8.879	0.732
1715	ENSG00000166181	9.28788e-13	-12.032	0.732
1716	ENSG00000075218	1.68273e-07	-6.774	0.732
1717	ENSG00000145220	2.2148e-08	-7.655	0.732
1718	ENSG00000140987	1.17919e-06	-5.928	0.731
1719	ENSG00000010270	4.89255e-09	-8.31	0.731
1720	ENSG00000174943	8.14186e-07	-6.089	0.731
1721	ENSG00000123200	4.63107e-13	-12.334	0.731
1722	ENSG00000261613	0.0279984	-1.553	0.73
1723	ENSG00000160818	9.21744e-05	-4.035	0.73
1724	ENSG00000109475	2.78589e-14	-13.555	0.73
1725	ENSG00000172159	0.0202364	-1.694	0.73
1726	ENSG00000140307	3.14316e-10	-9.503	0.729
1727	ENSG00000197728	1.05869e-10	-9.975	0.729
1728	ENSG00000188766	0.00347425	-2.459	0.729
1729	ENSG00000144802	0.00220997	-2.656	0.729
1730	ENSG00000128699	2.54716e-09	-8.594	0.729
1731	ENSG00000185869	0.000498687	-3.302	0.729
1732	ENSG00000155034	3.37245e-05	-4.472	0.729
1733	ENSG00000163909	7.16396e-06	-5.145	0.728
1734	ENSG00000168763	1.02542e-08	-7.989	0.728
1735	ENSG00000095951	1.93826e-05	-4.713	0.728
1736	ENSG00000160392	7.2241e-07	-6.141	0.728
1737	ENSG00000146670	2.09589e-10	-9.679	0.727
1738	ENSG00000139946	5.64616e-08	-7.248	0.727
1739	ENSG00000140497	4.84889e-10	-9.314	0.727
1740	ENSG00000126746	1.17056e-11	-10.932	0.726
1741	ENSG00000186432	1.71457e-12	-11.766	0.726
1742	ENSG00000125834	5.01679e-09	-8.3	0.726
1743	ENSG00000085644	1.25329e-05	-4.902	0.726
1744	ENSG00000136048	0.0011183	-2.951	0.726
1745	ENSG00000153774	4.50191e-10	-9.347	0.726
1746	ENSG00000213762	0.000359666	-3.444	0.726
1747	ENSG00000158691	2.09636e-07	-6.679	0.726
1748	ENSG00000100644	3.35609e-11	-10.474	0.725
1749	ENSG00000178397	9.7401e-08	-7.011	0.725
1750	ENSG00000198563	1.97318e-11	-10.705	0.725
1751	ENSG00000276529	0.0252964	-1.597	0.725
1752	ENSG00000134014	2.14497e-08	-7.669	0.725
1753	ENSG00000143793	2.06678e-06	-5.685	0.725
1754	ENSG00000169155	7.096e-07	-6.149	0.725
1755	ENSG00000005801	2.11679e-09	-8.674	0.725
1756	ENSG00000071462	2.52987e-12	-11.597	0.725
1757	ENSG00000256537	0.000115239	-3.938	0.724
1758	ENSG00000085978	5.72924e-06	-5.242	0.724
1759	ENSG00000102100	0.000211572	-3.675	0.724
1760	ENSG00000113396	0.00369921	-2.432	0.723
1761	ENSG00000182768	3.64057e-08	-7.439	0.723
1762	ENSG00000165874	0.0218371	-1.661	0.722
1763	ENSG00000134108	3.18081e-12	-11.497	0.722
1764	ENSG00000174840	1.72026e-10	-9.764	0.722
1765	ENSG00000186280	0.000912956	-3.04	0.722
1766	ENSG00000156502	9.16432e-12	-11.038	0.721
1767	ENSG00000186141	1.19245e-06	-5.924	0.721
1768	ENSG00000013810	1.55737e-11	-10.808	0.721
1769	ENSG00000167775	1.09778e-06	-5.959	0.721
1770	ENSG00000105497	1.57331e-05	-4.803	0.721
1771	ENSG00000110660	7.88519e-10	-9.103	0.721
1772	ENSG00000128045	0.0186395	-1.73	0.721
1773	ENSG00000126775	5.31238e-07	-6.275	0.721
1774	ENSG00000047365	0.000146154	-3.835	0.72
1775	ENSG00000172809	6.31634e-13	-12.2	0.72
1776	ENSG00000118363	5.43797e-10	-9.265	0.72
1777	ENSG00000138081	6.24696e-09	-8.204	0.72
1778	ENSG00000174886	1.90352e-06	-5.72	0.72
1779	ENSG00000163041	4.0205e-10	-9.396	0.719
1780	ENSG00000108829	2.63892e-12	-11.579	0.719
1781	ENSG00000156345	4.17155e-06	-5.38	0.718
1782	ENSG00000261659	0.0284364	-1.546	0.718
1783	ENSG00000137273	1.93981e-08	-7.712	0.718
1784	ENSG00000124275	1.63488e-07	-6.787	0.718
1785	ENSG00000148090	3.77312e-05	-4.423	0.718
1786	ENSG00000120306	2.02658e-09	-8.693	0.718
1787	ENSG00000159063	7.37335e-11	-10.132	0.717
1788	ENSG00000122068	3.98935e-10	-9.399	0.717
1789	ENSG00000269951	0.0289863	-1.538	0.717
1790	ENSG00000115419	7.41042e-11	-10.13	0.717
1791	ENSG00000167522	5.28266e-12	-11.277	0.716
1792	ENSG00000137693	5.54876e-08	-7.256	0.716
1793	ENSG00000176024	0.00208094	-2.682	0.715
1794	ENSG00000144566	1.64014e-10	-9.785	0.715
1795	ENSG00000065675	0.000674409	-3.171	0.715
1796	ENSG00000006062	0.000454754	-3.342	0.715
1797	ENSG00000100591	1.23558e-11	-10.908	0.715
1798	ENSG00000063177	1.50189e-12	-11.823	0.715
1799	ENSG00000143622	2.42679e-05	-4.615	0.714
1800	ENSG00000100319	4.81036e-06	-5.318	0.714
1801	ENSG00000155275	0.000755821	-3.122	0.714
1802	ENSG00000206053	2.13836e-13	-12.67	0.713
1803	ENSG00000121406	0.0068881	-2.162	0.713
1804	ENSG00000012232	3.10485e-10	-9.508	0.713
1805	ENSG00000037241	3.93203e-07	-6.405	0.712
1806	ENSG00000130477	0.000321413	-3.493	0.712
1807	ENSG00000157837	5.26216e-07	-6.279	0.711
1808	ENSG00000124171	3.31281e-05	-4.48	0.711
1809	ENSG00000111266	1.88113e-05	-4.726	0.711
1810	ENSG00000279544	0.00787793	-2.104	0.711
1811	ENSG00000119801	2.59814e-07	-6.585	0.711
1812	ENSG00000142396	3.08077e-05	-4.511	0.71
1813	ENSG00000224051	0.0013556	-2.868	0.709
1814	ENSG00000184378	0.0159861	-1.796	0.709
1815	ENSG00000165861	0.000229574	-3.639	0.709
1816	ENSG00000103264	1.52021e-06	-5.818	0.709
1817	ENSG00000120334	1.90151e-05	-4.721	0.709
1818	ENSG00000234009	1.77054e-08	-7.752	0.709
1819	ENSG00000155760	7.102e-07	-6.149	0.708
1820	ENSG00000152056	2.97096e-05	-4.527	0.708
1821	ENSG00000144736	3.65787e-09	-8.437	0.708
1822	ENSG00000239789	0.000105959	-3.975	0.708
1823	ENSG00000142669	2.27324e-07	-6.643	0.708
1824	ENSG00000168397	1.53193e-08	-7.815	0.707
1825	ENSG00000124459	0.000569649	-3.244	0.707
1826	ENSG00000139180	3.19293e-06	-5.496	0.707
1827	ENSG00000006327	8.27534e-05	-4.082	0.706
1828	ENSG00000197063	2.16432e-08	-7.665	0.706
1829	ENSG00000130821	1.99609e-09	-8.7	0.706
1830	ENSG00000120129	9.00031e-07	-6.046	0.705
1831	ENSG00000236824	0.00359284	-2.445	0.705
1832	ENSG00000160199	8.66151e-08	-7.062	0.705
1833	ENSG00000168439	9.49537e-11	-10.022	0.704
1834	ENSG00000145685	1.81394e-06	-5.741	0.704
1835	ENSG00000187953	0.00128163	-2.892	0.704
1836	ENSG00000173542	3.63558e-08	-7.439	0.703
1837	ENSG00000127870	9.03143e-06	-5.044	0.703
1838	ENSG00000175193	0.000622283	-3.206	0.703
1839	ENSG00000197976	2.30601e-08	-7.637	0.703
1840	ENSG00000113460	4.24039e-11	-10.373	0.703
1841	ENSG00000215712	3.41268e-08	-7.467	0.703
1842	ENSG00000261115	1.96582e-08	-7.706	0.702
1843	ENSG00000210082	1.02236e-07	-6.99	0.702
1844	ENSG00000090061	1.49017e-09	-8.827	0.702
1845	ENSG00000179335	5.36706e-10	-9.27	0.702
1846	ENSG00000177181	0.00022442	-3.649	0.702
1847	ENSG00000152242	8.4544e-09	-8.073	0.702
1848	ENSG00000065989	8.24789e-05	-4.084	0.701
1849	ENSG00000064601	1.81664e-07	-6.741	0.701
1850	ENSG00000134755	1.06947e-08	-7.971	0.701
1851	ENSG00000186111	2.10368e-07	-6.677	0.701
1852	ENSG00000132581	2.37615e-05	-4.624	0.7
1853	ENSG00000198258	1.68661e-10	-9.773	0.7
1854	ENSG00000109118	2.20618e-07	-6.656	0.699
1855	ENSG00000154222	3.10117e-07	-6.508	0.699
1856	ENSG00000115904	5.4692e-08	-7.262	0.699
1857	ENSG00000105402	1.96113e-07	-6.707	0.698
1858	ENSG00000272040	0.0286453	-1.543	0.698
1859	ENSG00000181588	5.29011e-06	-5.277	0.698
1860	ENSG00000147862	3.02157e-05	-4.52	0.698
1861	ENSG00000100029	3.62029e-06	-5.441	0.698
1862	ENSG00000120533	1.90682e-09	-8.72	0.698
1863	ENSG00000180667	1.40966e-09	-8.851	0.698
1864	ENSG00000071967	7.04112e-05	-4.152	0.698
1865	ENSG00000138650	1.4377e-09	-8.842	0.697
1866	ENSG00000146457	3.53433e-11	-10.452	0.697
1867	ENSG00000160633	4.68927e-09	-8.329	0.697
1868	ENSG00000149257	5.2331e-10	-9.281	0.697
1869	ENSG00000109787	1.72614e-08	-7.763	0.696
1870	ENSG00000085185	4.36637e-07	-6.36	0.696
1871	ENSG00000099364	1.39403e-06	-5.856	0.696
1872	ENSG00000165480	1.29581e-10	-9.887	0.696
1873	ENSG00000126461	1.00566e-06	-5.998	0.696
1874	ENSG00000168152	3.04798e-05	-4.516	0.696
1875	ENSG00000198948	3.4793e-06	-5.459	0.696
1876	ENSG00000196459	2.34325e-07	-6.63	0.695
1877	ENSG00000168246	1.63498e-09	-8.786	0.695
1878	ENSG00000168005	1.1096e-06	-5.955	0.695
1879	ENSG00000055483	2.65395e-11	-10.576	0.694
1880	ENSG00000125630	2.19984e-10	-9.658	0.694
1881	ENSG00000230551	1.28542e-05	-4.891	0.694
1882	ENSG00000152990	1.67795e-08	-7.775	0.694
1883	ENSG00000106144	1.37629e-09	-8.861	0.694
1884	ENSG00000103044	0.0193164	-1.714	0.694
1885	ENSG00000198917	1.2321e-06	-5.909	0.693
1886	ENSG00000161970	4.40079e-10	-9.356	0.693
1887	ENSG00000183506	1.88042e-05	-4.726	0.693
1888	ENSG00000176101	2.0977e-05	-4.678	0.693
1889	ENSG00000108587	2.51487e-09	-8.599	0.692
1890	ENSG00000137563	5.26684e-10	-9.278	0.692
1891	ENSG00000038358	3.73526e-07	-6.428	0.692
1892	ENSG00000042429	0.00111163	-2.954	0.691
1893	ENSG00000173744	2.4064e-11	-10.619	0.691
1894	ENSG00000160613	1.40759e-06	-5.852	0.691
1895	ENSG00000108061	8.48722e-08	-7.071	0.691
1896	ENSG00000176619	2.18241e-10	-9.661	0.691
1897	ENSG00000106080	3.29479e-08	-7.482	0.691
1898	ENSG00000184677	6.09836e-07	-6.215	0.691
1899	ENSG00000153048	8.15077e-08	-7.089	0.691
1900	ENSG00000258768	0.0221334	-1.655	0.691
1901	ENSG00000167302	3.08248e-05	-4.511	0.691
1902	ENSG00000132109	0.00070878	-3.149	0.691
1903	ENSG00000103194	1.73298e-11	-10.761	0.69
1904	ENSG00000161677	0.01584	-1.8	0.69
1905	ENSG00000100902	0.000149028	-3.827	0.69
1906	ENSG00000171940	2.31406e-05	-4.636	0.69
1907	ENSG00000024862	5.27723e-06	-5.278	0.69
1908	ENSG00000165891	4.23126e-09	-8.374	0.689
1909	ENSG00000197622	3.85009e-10	-9.415	0.689
1910	ENSG00000142444	5.26128e-05	-4.279	0.689
1911	ENSG00000047579	1.20059e-06	-5.921	0.689
1912	ENSG00000105617	0.00512921	-2.29	0.689
1913	ENSG00000165626	2.77056e-07	-6.557	0.689
1914	ENSG00000115526	1.25882e-06	-5.9	0.689
1915	ENSG00000075420	3.70395e-07	-6.431	0.688
1916	ENSG00000106868	0.000638781	-3.195	0.688
1917	ENSG00000228253	1.59153e-11	-10.798	0.688
1918	ENSG00000145242	0.011464	-1.941	0.688
1919	ENSG00000164045	2.47085e-12	-11.607	0.688
1920	ENSG00000143393	3.73412e-10	-9.428	0.688
1921	ENSG00000196850	2.55477e-09	-8.593	0.688
1922	ENSG00000171497	4.18267e-09	-8.379	0.687
1923	ENSG00000215421	0.000139054	-3.857	0.687
1924	ENSG00000140153	6.2164e-06	-5.206	0.687
1925	ENSG00000143195	0.000295648	-3.529	0.687
1926	ENSG00000129187	2.70291e-07	-6.568	0.687
1927	ENSG00000167604	0.000399182	-3.399	0.686
1928	ENSG00000281183	0.0251487	-1.599	0.686
1929	ENSG00000167565	0.000152481	-3.817	0.686
1930	ENSG00000121068	2.34256e-05	-4.63	0.686
1931	ENSG00000116604	5.55892e-07	-6.255	0.686
1932	ENSG00000124209	3.40403e-07	-6.468	0.685
1933	ENSG00000138495	4.4187e-07	-6.355	0.685
1934	ENSG00000198763	5.5832e-09	-8.253	0.685
1935	ENSG00000007866	3.68376e-05	-4.434	0.685
1936	ENSG00000253276	0.000150582	-3.822	0.684
1937	ENSG00000107951	2.22358e-10	-9.653	0.684
1938	ENSG00000156453	0.0148004	-1.83	0.683
1939	ENSG00000161036	8.16666e-06	-5.088	0.683
1940	ENSG00000135999	1.82856e-06	-5.738	0.683
1941	ENSG00000155016	0.00273124	-2.564	0.683
1942	ENSG00000197498	4.77233e-11	-10.321	0.683
1943	ENSG00000102471	8.79417e-10	-9.056	0.682
1944	ENSG00000136451	4.89941e-07	-6.31	0.682
1945	ENSG00000173960	1.5683e-08	-7.805	0.682
1946	ENSG00000100288	0.000551428	-3.259	0.681
1947	ENSG00000100422	7.30763e-10	-9.136	0.681
1948	ENSG00000103245	8.61885e-06	-5.065	0.68
1949	ENSG00000172757	4.08526e-10	-9.389	0.68
1950	ENSG00000116717	4.31247e-07	-6.365	0.68
1951	ENSG00000174720	6.66075e-10	-9.176	0.68
1952	ENSG00000131236	9.69402e-10	-9.013	0.68
1953	ENSG00000285053	0.000976156	-3.01	0.68
1954	ENSG00000213023	0.00411051	-2.386	0.679
1955	ENSG00000155545	2.78849e-08	-7.555	0.679
1956	ENSG00000138802	3.23517e-10	-9.49	0.679
1957	ENSG00000115806	3.30056e-11	-10.481	0.679
1958	ENSG00000155380	1.25145e-11	-10.903	0.679
1959	ENSG00000125445	2.01977e-08	-7.695	0.679
1960	ENSG00000096080	1.30425e-05	-4.885	0.678
1961	ENSG00000196470	1.83235e-06	-5.737	0.678
1962	ENSG00000106588	8.99419e-08	-7.046	0.678
1963	ENSG00000102710	1.24832e-07	-6.904	0.678
1964	ENSG00000172375	5.76817e-07	-6.239	0.678
1965	ENSG00000271976	9.24888e-05	-4.034	0.678
1966	ENSG00000100225	4.02759e-11	-10.395	0.677
1967	ENSG00000128626	1.73676e-06	-5.76	0.677
1968	ENSG00000214113	5.09048e-08	-7.293	0.677
1969	ENSG00000124602	0.0168326	-1.774	0.677
1970	ENSG00000237296	0.00581373	-2.236	0.677
1971	ENSG00000104218	7.32918e-09	-8.135	0.677
1972	ENSG00000182095	1.53633e-06	-5.814	0.677
1973	ENSG00000099804	1.16932e-07	-6.932	0.677
1974	ENSG00000188997	0.00268314	-2.571	0.677
1975	ENSG00000163870	1.67783e-05	-4.775	0.676
1976	ENSG00000011021	4.95356e-05	-4.305	0.676
1977	ENSG00000015171	2.15196e-06	-5.667	0.676
1978	ENSG00000129696	0.000312205	-3.506	0.676
1979	ENSG00000149187	1.03947e-10	-9.983	0.676
1980	ENSG00000225630	1.01276e-07	-6.994	0.675
1981	ENSG00000031003	2.79631e-05	-4.553	0.674
1982	ENSG00000272604	0.0242254	-1.616	0.674
1983	ENSG00000073756	0.023099	-1.636	0.674
1984	ENSG00000100147	0.00667926	-2.175	0.674
1985	ENSG00000181873	2.86137e-07	-6.543	0.673
1986	ENSG00000122692	4.20966e-10	-9.376	0.673
1987	ENSG00000185022	0.00868654	-2.061	0.673
1988	ENSG00000102974	5.95971e-11	-10.225	0.673
1989	ENSG00000116731	2.56394e-06	-5.591	0.673
1990	ENSG00000148339	0.000283629	-3.547	0.673
1991	ENSG00000196876	1.72593e-05	-4.763	0.672
1992	ENSG00000256628	0.0053732	-2.27	0.672
1993	ENSG00000172613	1.14165e-05	-4.942	0.672
1994	ENSG00000279089	0.00249334	-2.603	0.672
1995	ENSG00000267632	0.0148524	-1.828	0.672
1996	ENSG00000168301	1.01705e-06	-5.993	0.672
1997	ENSG00000114019	0.000269884	-3.569	0.672
1998	ENSG00000117360	3.83454e-08	-7.416	0.672
1999	ENSG00000106992	0.00950702	-2.022	0.671
[truncated: 6,545 more rows]

## Sheet: Unchanged
	Gene	Pvalue	Log10_Pvalue	Log_fold_change
2448	ENSG00000097033	7.85193e-08	-7.105	0.579
2449	ENSG00000067365	1.76866e-05	-4.752	0.579
2450	ENSG00000134058	6.43707e-05	-4.191	0.579
2451	ENSG00000140548	5.45413e-05	-4.263	0.579
2452	ENSG00000269858	0.00679687	-2.168	0.579
2453	ENSG00000178764	6.34557e-06	-5.198	0.579
2454	ENSG00000165650	9.25211e-08	-7.034	0.579
2455	ENSG00000111711	2.33035e-06	-5.633	0.579
2456	ENSG00000144749	3.70304e-07	-6.431	0.579
2457	ENSG00000167635	1.20256e-08	-7.92	0.578
2458	ENSG00000187605	5.87962e-05	-4.231	0.578
2459	ENSG00000284770	0.00119158	-2.924	0.578
2460	ENSG00000198888	1.30573e-07	-6.884	0.578
2461	ENSG00000197024	1.01219e-07	-6.995	0.578
2462	ENSG00000131351	0.000701049	-3.154	0.578
2463	ENSG00000101199	5.50027e-08	-7.26	0.578
2464	ENSG00000118971	5.98181e-09	-8.223	0.577
2465	ENSG00000102738	8.72929e-07	-6.059	0.577
2466	ENSG00000094880	4.43769e-08	-7.353	0.577
2467	ENSG00000143363	7.09042e-08	-7.149	0.577
2468	ENSG00000143740	1.05528e-07	-6.977	0.576
2469	ENSG00000155744	0.000102708	-3.988	0.576
2470	ENSG00000260966	0.000914915	-3.039	0.576
2471	ENSG00000118900	5.07923e-05	-4.294	0.576
2472	ENSG00000184481	0.000219599	-3.658	0.576
2473	ENSG00000146223	5.6593e-08	-7.247	0.576
2474	ENSG00000106829	0.00016596	-3.78	0.576
2475	ENSG00000132694	2.99903e-05	-4.523	0.576
2476	ENSG00000125779	2.7148e-05	-4.566	0.576
2477	ENSG00000130764	3.32876e-06	-5.478	0.576
2478	ENSG00000273382	0.0268242	-1.571	0.576
2479	ENSG00000240682	0.00125593	-2.901	0.576
2480	ENSG00000129250	3.54348e-08	-7.451	0.575
2481	ENSG00000182512	5.62977e-06	-5.25	0.574
2482	ENSG00000054965	2.83835e-07	-6.547	0.574
2483	ENSG00000109103	1.33598e-05	-4.874	0.574
2484	ENSG00000213326	1.34533e-06	-5.871	0.574
2485	ENSG00000198954	1.89482e-07	-6.722	0.574
2486	ENSG00000272391	4.11555e-07	-6.386	0.574
2487	ENSG00000187772	1.23343e-08	-7.909	0.573
2488	ENSG00000141499	1.62923e-05	-4.788	0.573
2489	ENSG00000205302	2.94463e-06	-5.531	0.573
2490	ENSG00000197562	0.000764554	-3.117	0.572
2491	ENSG00000177946	0.00807542	-2.093	0.572
2492	ENSG00000168002	1.98125e-06	-5.703	0.572
2493	ENSG00000198874	0.000387315	-3.412	0.572
2494	ENSG00000104731	3.58689e-05	-4.445	0.571
2495	ENSG00000107223	8.17923e-07	-6.087	0.571
2496	ENSG00000163161	2.4408e-06	-5.612	0.571
2497	ENSG00000139083	0.000965785	-3.015	0.571
2498	ENSG00000100142	5.64839e-06	-5.248	0.571
2499	ENSG00000165113	5.16333e-05	-4.287	0.571
2500	ENSG00000130726	2.46287e-06	-5.609	0.571
2501	ENSG00000169689	8.94748e-05	-4.048	0.571
2502	ENSG00000010017	6.61764e-06	-5.179	0.57
2503	ENSG00000181004	0.005425	-2.266	0.57
2504	ENSG00000124614	1.04633e-06	-5.98	0.57
2505	ENSG00000115947	2.14565e-07	-6.668	0.57
2506	ENSG00000116525	0.00438876	-2.358	0.57
2507	ENSG00000171956	0.000268127	-3.572	0.569
2508	ENSG00000175104	4.32393e-05	-4.364	0.569
2509	ENSG00000213551	6.45925e-07	-6.19	0.569
2510	ENSG00000126524	2.79544e-07	-6.554	0.569
2511	ENSG00000108091	1.1912e-07	-6.924	0.569
2512	ENSG00000134001	1.15397e-07	-6.938	0.568
2513	ENSG00000188807	1.65467e-05	-4.781	0.568
2514	ENSG00000070018	9.74095e-07	-6.011	0.568
2515	ENSG00000127666	0.0178829	-1.748	0.568
2516	ENSG00000140612	8.94774e-07	-6.048	0.568
2517	ENSG00000140829	3.11576e-06	-5.506	0.568
2518	ENSG00000154511	0.000138564	-3.858	0.568
2519	ENSG00000122678	0.000198817	-3.702	0.567
2520	ENSG00000162704	4.13532e-08	-7.383	0.567
2521	ENSG00000124784	6.30212e-08	-7.201	0.567
2522	ENSG00000197756	4.15723e-09	-8.381	0.567
2523	ENSG00000065518	2.31176e-08	-7.636	0.567
2524	ENSG00000182903	1.77196e-05	-4.752	0.566
2525	ENSG00000176853	8.43076e-07	-6.074	0.566
2526	ENSG00000136754	7.13496e-07	-6.147	0.566
2527	ENSG00000128656	1.25411e-05	-4.902	0.566
2528	ENSG00000131051	5.51603e-09	-8.258	0.566
2529	ENSG00000125743	2.04367e-08	-7.69	0.566
2530	ENSG00000104979	3.98331e-07	-6.4	0.566
2531	ENSG00000170445	3.70763e-07	-6.431	0.566
2532	ENSG00000137547	1.21854e-05	-4.914	0.566
2533	ENSG00000102158	1.90061e-08	-7.721	0.565
2534	ENSG00000104064	3.72788e-05	-4.429	0.565
2535	ENSG00000160888	0.000152492	-3.817	0.565
2536	ENSG00000106524	3.20846e-05	-4.494	0.565
2537	ENSG00000147687	2.21102e-05	-4.655	0.565
2538	ENSG00000204592	9.13163e-07	-6.039	0.564
2539	ENSG00000143862	9.68849e-06	-5.014	0.564
2540	ENSG00000119013	6.29416e-07	-6.201	0.564
2541	ENSG00000134285	0.000590831	-3.229	0.564
2542	ENSG00000065978	5.33096e-09	-8.273	0.564
2543	ENSG00000188976	3.65646e-07	-6.437	0.564
2544	ENSG00000189319	1.84407e-06	-5.734	0.564
2545	ENSG00000156860	1.13628e-06	-5.945	0.564
2546	ENSG00000109265	0.000125821	-3.9	0.564
2547	ENSG00000243199	8.82091e-06	-5.054	0.564
2548	ENSG00000153046	2.28658e-05	-4.641	0.564
2549	ENSG00000196227	1.76453e-06	-5.753	0.563
2550	ENSG00000109084	1.40489e-08	-7.852	0.563
2551	ENSG00000160877	2.14846e-06	-5.668	0.563
2552	ENSG00000174177	0.00677477	-2.169	0.563
2553	ENSG00000186106	1.3596e-06	-5.867	0.563
2554	ENSG00000131469	6.19208e-09	-8.208	0.563
2555	ENSG00000108179	5.5033e-07	-6.259	0.562
2556	ENSG00000169490	0.000307846	-3.512	0.562
2557	ENSG00000106305	0.000810647	-3.091	0.562
2558	ENSG00000159200	4.23752e-06	-5.373	0.562
2559	ENSG00000111912	4.59958e-05	-4.337	0.562
2560	ENSG00000103037	1.82121e-05	-4.74	0.562
2561	ENSG00000144560	2.8869e-06	-5.54	0.561
2562	ENSG00000105341	6.69104e-06	-5.175	0.561
2563	ENSG00000268043	0.00191845	-2.717	0.561
2564	ENSG00000109171	5.02281e-06	-5.299	0.56
2565	ENSG00000161551	0.0184746	-1.733	0.56
2566	ENSG00000126749	4.4054e-06	-5.356	0.56
2567	ENSG00000198742	1.00991e-05	-4.996	0.56
2568	ENSG00000160201	0.00256765	-2.59	0.56
2569	ENSG00000116691	0.00182989	-2.738	0.56
2570	ENSG00000004766	4.67395e-06	-5.33	0.56
2571	ENSG00000132155	2.73917e-07	-6.562	0.56
2572	ENSG00000136141	5.39588e-05	-4.268	0.559
2573	ENSG00000119042	0.000158073	-3.801	0.559
2574	ENSG00000146842	3.53725e-07	-6.451	0.559
2575	ENSG00000169764	2.32317e-05	-4.634	0.558
2576	ENSG00000106266	0.00251802	-2.599	0.558
2577	ENSG00000107864	0.0173823	-1.76	0.558
2578	ENSG00000185436	0.00157719	-2.802	0.557
2579	ENSG00000205155	9.41411e-06	-5.026	0.557
2580	ENSG00000100461	3.00166e-07	-6.523	0.557
2581	ENSG00000100028	8.58299e-07	-6.066	0.557
2582	ENSG00000117713	7.84986e-05	-4.105	0.557
2583	ENSG00000113648	2.38516e-08	-7.622	0.556
2584	ENSG00000127837	1.74728e-06	-5.758	0.556
2585	ENSG00000211460	1.28149e-07	-6.892	0.556
2586	ENSG00000169951	0.00010947	-3.961	0.556
2587	ENSG00000108774	2.03419e-06	-5.692	0.555
2588	ENSG00000184277	2.28479e-06	-5.641	0.555
2589	ENSG00000120159	4.92876e-06	-5.307	0.555
2590	ENSG00000099821	7.89269e-06	-5.103	0.555
2591	ENSG00000123411	0.00108388	-2.965	0.555
2592	ENSG00000085063	8.74688e-06	-5.058	0.555
2593	ENSG00000151366	7.69743e-05	-4.114	0.554
2594	ENSG00000164366	0.000115901	-3.936	0.554
2595	ENSG00000117751	1.58468e-07	-6.8	0.554
2596	ENSG00000110497	2.89408e-05	-4.538	0.554
2597	ENSG00000154122	3.47221e-05	-4.459	0.554
2598	ENSG00000055332	1.11747e-08	-7.952	0.553
2599	ENSG00000105708	0.00731366	-2.136	0.553
2600	ENSG00000171552	2.61767e-05	-4.582	0.553
2601	ENSG00000110925	9.58987e-06	-5.018	0.553
2602	ENSG00000116473	6.40073e-07	-6.194	0.553
2603	ENSG00000015676	8.63368e-06	-5.064	0.552
2604	ENSG00000187951	9.05257e-05	-4.043	0.552
2605	ENSG00000138663	6.34644e-08	-7.197	0.552
2606	ENSG00000185651	2.09295e-08	-7.679	0.552
2607	ENSG00000158941	2.33898e-05	-4.631	0.552
2608	ENSG00000198879	3.57777e-05	-4.446	0.552
2609	ENSG00000196632	0.000566839	-3.247	0.551
2610	ENSG00000105372	8.65069e-09	-8.063	0.551
2611	ENSG00000129422	0.000228383	-3.641	0.551
2612	ENSG00000152332	3.22198e-05	-4.492	0.551
2613	ENSG00000145979	1.77019e-05	-4.752	0.551
2614	ENSG00000143761	4.06907e-08	-7.391	0.55
2615	ENSG00000139218	1.33701e-06	-5.874	0.55
2616	ENSG00000186468	1.25899e-08	-7.9	0.55
2617	ENSG00000131116	0.00043197	-3.365	0.549
2618	ENSG00000138398	2.79144e-06	-5.554	0.549
2619	ENSG00000180901	0.000611914	-3.213	0.549
2620	ENSG00000023572	0.00031396	-3.503	0.549
2621	ENSG00000160058	1.35655e-06	-5.868	0.549
2622	ENSG00000175895	0.00328094	-2.484	0.548
2623	ENSG00000197372	0.000307388	-3.512	0.548
2624	ENSG00000172301	0.000153795	-3.813	0.548
2625	ENSG00000153574	4.80032e-05	-4.319	0.548
2626	ENSG00000196544	0.0203738	-1.691	0.548
2627	ENSG00000166925	0.000179614	-3.746	0.547
2628	ENSG00000130340	6.49401e-06	-5.187	0.547
2629	ENSG00000176896	0.0238031	-1.623	0.547
2630	ENSG00000161016	8.80062e-09	-8.055	0.547
2631	ENSG00000197912	8.39082e-06	-5.076	0.547
2632	ENSG00000160948	2.12417e-05	-4.673	0.546
2633	ENSG00000111676	2.93753e-07	-6.532	0.546
2634	ENSG00000083838	0.00315024	-2.502	0.546
2635	ENSG00000134982	3.4031e-06	-5.468	0.546
2636	ENSG00000198863	6.01619e-05	-4.221	0.546
2637	ENSG00000269556	0.00445008	-2.352	0.546
2638	ENSG00000169087	0.000818899	-3.087	0.546
2639	ENSG00000258890	1.27115e-06	-5.896	0.545
2640	ENSG00000117984	0.000596554	-3.224	0.545
2641	ENSG00000133028	1.2393e-07	-6.907	0.545
2642	ENSG00000162650	0.00117239	-2.931	0.545
2643	ENSG00000108854	7.9825e-06	-5.098	0.545
2644	ENSG00000134686	6.06922e-06	-5.217	0.545
2645	ENSG00000227372	5.0364e-05	-4.298	0.545
2646	ENSG00000080815	2.92067e-06	-5.535	0.545
2647	ENSG00000066427	0.000143857	-3.842	0.545
2648	ENSG00000105443	7.59798e-06	-5.119	0.545
2649	ENSG00000078808	1.45305e-05	-4.838	0.544
2650	ENSG00000149930	4.40898e-07	-6.356	0.544
2651	ENSG00000139372	2.54622e-07	-6.594	0.544
2652	ENSG00000088876	0.000808302	-3.092	0.544
2653	ENSG00000162819	7.65549e-05	-4.116	0.544
2654	ENSG00000263956	0.000695463	-3.158	0.544
2655	ENSG00000023734	2.4438e-07	-6.612	0.543
2656	ENSG00000198898	5.18369e-07	-6.285	0.543
2657	ENSG00000147123	2.37882e-06	-5.624	0.543
2658	ENSG00000137193	5.13643e-05	-4.289	0.543
2659	ENSG00000138069	8.52219e-08	-7.069	0.542
2660	ENSG00000164758	0.00299946	-2.523	0.542
2661	ENSG00000152457	0.00135683	-2.867	0.542
2662	ENSG00000129355	0.0262335	-1.581	0.541
2663	ENSG00000169554	3.70971e-05	-4.431	0.541
2664	ENSG00000082515	6.01329e-06	-5.221	0.541
2665	ENSG00000224032	4.59142e-05	-4.338	0.541
2666	ENSG00000158747	0.00114506	-2.941	0.54
2667	ENSG00000125319	0.00012605	-3.899	0.54
2668	ENSG00000123268	7.56449e-05	-4.121	0.54
2669	ENSG00000185924	0.0119646	-1.922	0.54
2670	ENSG00000240857	0.0013376	-2.874	0.539
2671	ENSG00000170471	1.2356e-05	-4.908	0.539
2672	ENSG00000001460	0.00037615	-3.425	0.539
2673	ENSG00000175395	0.00303675	-2.518	0.539
2674	ENSG00000158711	5.06987e-06	-5.295	0.537
2675	ENSG00000128563	0.00106006	-2.975	0.537
2676	ENSG00000169220	0.00892718	-2.049	0.537
2677	ENSG00000178338	0.000222093	-3.653	0.537
2678	ENSG00000131941	7.05574e-05	-4.151	0.537
2679	ENSG00000102572	4.87761e-07	-6.312	0.537
2680	ENSG00000196214	0.00253262	-2.596	0.537
2681	ENSG00000087053	4.11702e-07	-6.385	0.536
2682	ENSG00000144357	4.08626e-06	-5.389	0.536
2683	ENSG00000196781	7.05914e-06	-5.151	0.536
2684	ENSG00000177125	1.65302e-05	-4.782	0.535
2685	ENSG00000026036	0.0173784	-1.76	0.535
2686	ENSG00000221983	2.34116e-07	-6.631	0.535
2687	ENSG00000157557	1.35813e-05	-4.867	0.535
2688	ENSG00000126003	2.95307e-06	-5.53	0.535
2689	ENSG00000109536	5.11201e-05	-4.291	0.535
2690	ENSG00000065970	0.000197955	-3.703	0.535
2691	ENSG00000172469	5.186e-05	-4.285	0.535
2692	ENSG00000100994	6.02132e-05	-4.22	0.535
2693	ENSG00000153561	8.79476e-07	-6.056	0.535
2694	ENSG00000159184	0.001697	-2.77	0.534
2695	ENSG00000163312	0.0010815	-2.966	0.534
2696	ENSG00000107290	2.66053e-05	-4.575	0.534
2697	ENSG00000108578	1.65012e-06	-5.782	0.534
2698	ENSG00000078699	3.0799e-05	-4.511	0.534
2699	ENSG00000156026	3.07115e-06	-5.513	0.534
2700	ENSG00000153162	0.00306139	-2.514	0.533
2701	ENSG00000108819	7.03046e-07	-6.153	0.533
2702	ENSG00000155660	2.04397e-07	-6.69	0.533
2703	ENSG00000261098	0.00500818	-2.3	0.533
2704	ENSG00000183943	2.91555e-05	-4.535	0.533
2705	ENSG00000165684	6.61668e-05	-4.179	0.532
2706	ENSG00000158411	8.32966e-05	-4.079	0.532
2707	ENSG00000198918	9.56263e-08	-7.019	0.532
2708	ENSG00000117242	0.00155093	-2.809	0.532
2709	ENSG00000180992	9.92922e-06	-5.003	0.532
2710	ENSG00000148153	0.00122031	-2.914	0.531
2711	ENSG00000128000	0.00810421	-2.091	0.531
2712	ENSG00000279207	0.00064131	-3.193	0.531
2713	ENSG00000135801	4.93284e-07	-6.307	0.531
2714	ENSG00000104936	0.00263787	-2.579	0.531
2715	ENSG00000110367	5.54239e-07	-6.256	0.531
2716	ENSG00000140995	1.61555e-05	-4.792	0.531
2717	ENSG00000095574	1.05245e-06	-5.978	0.531
2718	ENSG00000167646	0.00770434	-2.113	0.531
2719	ENSG00000145592	1.89706e-08	-7.722	0.531
2720	ENSG00000115507	0.00791862	-2.101	0.53
2721	ENSG00000074582	0.000222654	-3.652	0.53
2722	ENSG00000197417	0.0104289	-1.982	0.53
2723	ENSG00000059145	0.00126467	-2.898	0.53
2724	ENSG00000175768	0.000153372	-3.814	0.529
2725	ENSG00000170089	0.00469238	-2.329	0.529
2726	ENSG00000165264	0.000103589	-3.985	0.529
2727	ENSG00000160714	4.09577e-06	-5.388	0.529
2728	ENSG00000177565	2.78534e-06	-5.555	0.528
2729	ENSG00000119684	0.0195417	-1.709	0.528
2730	ENSG00000082641	5.27057e-07	-6.278	0.528
2731	ENSG00000231500	6.50245e-08	-7.187	0.527
2732	ENSG00000183735	5.1917e-05	-4.285	0.527
2733	ENSG00000165660	5.05792e-06	-5.296	0.527
2734	ENSG00000051596	8.4696e-06	-5.072	0.527
2735	ENSG00000148200	0.000161792	-3.791	0.527
2736	ENSG00000076554	2.29566e-06	-5.639	0.527
2737	ENSG00000172062	5.6082e-06	-5.251	0.527
2738	ENSG00000178694	0.000249792	-3.602	0.527
2739	ENSG00000181472	0.000826166	-3.083	0.526
2740	ENSG00000129911	0.00016653	-3.779	0.526
2741	ENSG00000025156	4.52825e-07	-6.344	0.526
2742	ENSG00000143799	3.68582e-08	-7.433	0.526
2743	ENSG00000136810	1.94932e-06	-5.71	0.526
2744	ENSG00000103018	1.03241e-06	-5.986	0.525
2745	ENSG00000162664	4.98533e-07	-6.302	0.525
2746	ENSG00000113583	1.91496e-06	-5.718	0.525
2747	ENSG00000117479	9.82839e-05	-4.008	0.525
2748	ENSG00000166471	8.21348e-05	-4.085	0.524
2749	ENSG00000159202	8.75294e-07	-6.058	0.524
2750	ENSG00000233927	3.08097e-05	-4.511	0.524
2751	ENSG00000140983	2.38712e-05	-4.622	0.523
2752	ENSG00000114544	0.000250047	-3.602	0.523
2753	ENSG00000272047	2.67984e-05	-4.572	0.523
2754	ENSG00000148300	4.39447e-05	-4.357	0.523
2755	ENSG00000137575	4.10772e-07	-6.386	0.523
2756	ENSG00000125347	0.0170697	-1.768	0.523
2757	ENSG00000169946	0.0153255	-1.815	0.523
2758	ENSG00000114209	7.84981e-05	-4.105	0.523
2759	ENSG00000025800	1.29269e-06	-5.889	0.523
2760	ENSG00000163681	9.72304e-06	-5.012	0.523
2761	ENSG00000164162	0.00119019	-2.924	0.522
2762	ENSG00000164574	0.00533479	-2.273	0.522
2763	ENSG00000166908	6.1959e-05	-4.208	0.522
2764	ENSG00000115289	0.000684488	-3.165	0.522
2765	ENSG00000111639	7.43516e-06	-5.129	0.522
2766	ENSG00000100478	0.00463894	-2.334	0.522
2767	ENSG00000173894	9.45866e-07	-6.024	0.522
2768	ENSG00000095002	2.85596e-07	-6.544	0.522
2769	ENSG00000274523	1.88401e-05	-4.725	0.522
2770	ENSG00000062725	0.000157859	-3.802	0.522
2771	ENSG00000160214	0.000492698	-3.307	0.521
2772	ENSG00000165355	0.000815771	-3.088	0.521
2773	ENSG00000230202	0.00427005	-2.37	0.521
2774	ENSG00000103035	5.41549e-07	-6.266	0.521
2775	ENSG00000102908	0.000257615	-3.589	0.521
2776	ENSG00000134597	3.19584e-07	-6.495	0.521
2777	ENSG00000185485	0.0219644	-1.658	0.52
2778	ENSG00000136021	1.701e-05	-4.769	0.52
2779	ENSG00000188827	0.000573728	-3.241	0.52
2780	ENSG00000147164	7.8648e-06	-5.104	0.52
2781	ENSG00000167619	0.00987799	-2.005	0.519
2782	ENSG00000117411	2.33087e-05	-4.632	0.519
2783	ENSG00000132471	2.60972e-05	-4.583	0.519
2784	ENSG00000239672	5.95418e-06	-5.225	0.519
2785	ENSG00000162063	0.000290831	-3.536	0.519
2786	ENSG00000125149	0.000169918	-3.77	0.518
2787	ENSG00000062582	0.00745086	-2.128	0.518
2788	ENSG00000106803	2.49939e-05	-4.602	0.518
2789	ENSG00000125772	0.000312918	-3.505	0.518
2790	ENSG00000183421	0.0100664	-1.997	0.518
2791	ENSG00000168591	0.000555931	-3.255	0.518
2792	ENSG00000116095	2.59078e-05	-4.587	0.518
2793	ENSG00000060749	2.17579e-06	-5.662	0.517
2794	ENSG00000174021	0.000358169	-3.446	0.517
2795	ENSG00000116918	1.14828e-06	-5.94	0.517
2796	ENSG00000100266	8.56006e-06	-5.068	0.517
2797	ENSG00000130348	2.53729e-05	-4.596	0.517
2798	ENSG00000078403	1.70968e-05	-4.767	0.517
2799	ENSG00000125991	2.36237e-07	-6.627	0.517
2800	ENSG00000221909	0.00511679	-2.291	0.516
2801	ENSG00000093000	9.03582e-06	-5.044	0.516
2802	ENSG00000146556	0.0137405	-1.862	0.516
2803	ENSG00000170364	0.00705353	-2.152	0.516
2804	ENSG00000013523	3.17946e-06	-5.498	0.515
2805	ENSG00000156256	8.60798e-07	-6.065	0.515
2806	ENSG00000100532	0.00265836	-2.575	0.515
2807	ENSG00000166669	0.0117609	-1.93	0.515
2808	ENSG00000165502	1.82627e-05	-4.738	0.515
2809	ENSG00000149503	8.1824e-07	-6.087	0.515
2810	ENSG00000005194	1.35531e-06	-5.868	0.514
2811	ENSG00000178996	3.89136e-05	-4.41	0.514
2812	ENSG00000110651	5.65757e-05	-4.247	0.514
2813	ENSG00000162244	7.67879e-08	-7.115	0.514
2814	ENSG00000091732	4.88299e-05	-4.311	0.513
2815	ENSG00000127947	0.000480654	-3.318	0.513
2816	ENSG00000156469	6.13711e-05	-4.212	0.513
2817	ENSG00000112312	4.49259e-07	-6.348	0.513
2818	ENSG00000198218	5.21268e-07	-6.283	0.513
2819	ENSG00000168661	0.0150301	-1.823	0.513
2820	ENSG00000137522	0.000906728	-3.043	0.513
2821	ENSG00000213079	2.81342e-06	-5.551	0.512
2822	ENSG00000115641	0.000804246	-3.095	0.512
2823	ENSG00000255737	0.0261065	-1.583	0.512
2824	ENSG00000280670	0.0139619	-1.855	0.512
2825	ENSG00000142676	3.20958e-07	-6.494	0.512
2826	ENSG00000187098	0.000651084	-3.186	0.512
2827	ENSG00000187446	9.37912e-05	-4.028	0.512
2828	ENSG00000156795	0.00328962	-2.483	0.512
2829	ENSG00000048405	0.00026868	-3.571	0.512
2830	ENSG00000010810	6.77339e-06	-5.169	0.511
2831	ENSG00000134138	0.00278916	-2.555	0.511
2832	ENSG00000162624	0.0240298	-1.619	0.511
2833	ENSG00000158966	4.05374e-05	-4.392	0.511
2834	ENSG00000166188	0.00702893	-2.153	0.511
2835	ENSG00000104341	6.84099e-08	-7.165	0.511
2836	ENSG00000108106	3.02118e-05	-4.52	0.511
2837	ENSG00000240344	0.000123156	-3.91	0.51
2838	ENSG00000121671	0.000917532	-3.037	0.51
2839	ENSG00000141446	0.000152151	-3.818	0.51
2840	ENSG00000174013	5.63524e-05	-4.249	0.51
2841	ENSG00000166797	1.60911e-05	-4.793	0.51
2842	ENSG00000179241	1.42495e-05	-4.846	0.51
2843	ENSG00000166821	0.00112653	-2.948	0.509
2844	ENSG00000186566	6.93009e-07	-6.159	0.509
2845	ENSG00000164919	1.41011e-05	-4.851	0.509
2846	ENSG00000122386	0.00945483	-2.024	0.509
2847	ENSG00000156411	1.22434e-06	-5.912	0.509
2848	ENSG00000185480	2.05689e-05	-4.687	0.509
2849	ENSG00000105771	6.30548e-05	-4.2	0.508
2850	ENSG00000168259	2.23397e-07	-6.651	0.508
2851	ENSG00000174748	3.84961e-08	-7.415	0.508
2852	ENSG00000139505	4.40365e-05	-4.356	0.508
2853	ENSG00000104047	0.000332074	-3.479	0.508
2854	ENSG00000063241	0.0016315	-2.787	0.508
2855	ENSG00000089177	0.000148305	-3.829	0.508
2856	ENSG00000119537	7.86439e-05	-4.104	0.507
2857	ENSG00000148835	3.57148e-05	-4.447	0.507
2858	ENSG00000122958	7.27177e-06	-5.138	0.507
2859	ENSG00000062716	2.7553e-06	-5.56	0.507
2860	ENSG00000124788	0.000799262	-3.097	0.507
2861	ENSG00000250742	7.71812e-05	-4.112	0.507
2862	ENSG00000162599	7.84378e-05	-4.105	0.507
2863	ENSG00000020633	0.00344606	-2.463	0.506
2864	ENSG00000186166	0.000314866	-3.502	0.506
2865	ENSG00000105355	0.000885799	-3.053	0.506
2866	ENSG00000075336	0.0004857	-3.314	0.506
2867	ENSG00000153922	5.82654e-07	-6.235	0.506
2868	ENSG00000254206	0.0220273	-1.657	0.506
2869	ENSG00000134852	0.000495424	-3.305	0.505
2870	ENSG00000126756	5.99473e-06	-5.222	0.505
2871	ENSG00000105793	3.35737e-05	-4.474	0.505
2872	ENSG00000075785	6.73628e-07	-6.172	0.504
2873	ENSG00000159377	7.45589e-06	-5.128	0.504
2874	ENSG00000250251	0.0106814	-1.971	0.504
2875	ENSG00000034677	0.000729404	-3.137	0.504
2876	ENSG00000107929	8.35508e-07	-6.078	0.504
2877	ENSG00000053770	2.2678e-05	-4.644	0.504
2878	ENSG00000145675	9.2431e-05	-4.034	0.504
2879	ENSG00000111361	4.23414e-06	-5.373	0.504
2880	ENSG00000139517	0.000116305	-3.934	0.503
2881	ENSG00000169564	3.3209e-07	-6.479	0.503
2882	ENSG00000134690	2.04122e-05	-4.69	0.503
2883	ENSG00000179152	7.09416e-05	-4.149	0.503
2884	ENSG00000198909	1.69332e-05	-4.771	0.503
2885	ENSG00000106799	8.11698e-06	-5.091	0.503
2886	ENSG00000100811	3.90614e-07	-6.408	0.502
2887	ENSG00000168615	8.28091e-07	-6.082	0.502
2888	ENSG00000212907	2.27035e-07	-6.644	0.502
2889	ENSG00000055917	8.14281e-07	-6.089	0.502
2890	ENSG00000112110	4.32279e-06	-5.364	0.502
2891	ENSG00000075975	8.20716e-07	-6.086	0.502
2892	ENSG00000185800	0.000112119	-3.95	0.502
2893	ENSG00000165055	1.30487e-05	-4.884	0.502
2894	ENSG00000088448	0.000675786	-3.17	0.502
2895	ENSG00000178927	4.59864e-05	-4.337	0.502
2896	ENSG00000120265	1.30539e-06	-5.884	0.502
2897	ENSG00000139990	9.40734e-05	-4.027	0.502
2898	ENSG00000057019	0.000162239	-3.79	0.502
2899	ENSG00000198791	5.95843e-07	-6.225	0.502
2900	ENSG00000106392	0.000243026	-3.614	0.502
2901	ENSG00000178607	0.0010075	-2.997	0.502
2902	ENSG00000198824	4.3238e-06	-5.364	0.501
2903	ENSG00000182568	0.000112752	-3.948	0.501
2904	ENSG00000164300	0.000546111	-3.263	0.501
2905	ENSG00000029364	8.15067e-05	-4.089	0.501
2906	ENSG00000205213	7.01199e-05	-4.154	0.5
2907	ENSG00000177954	4.58798e-07	-6.338	0.5
2908	ENSG00000103502	5.15301e-05	-4.288	0.5
2909	ENSG00000130699	0.000494648	-3.306	0.5
2910	ENSG00000077063	0.00518717	-2.285	0.5
2911	ENSG00000255717	8.47776e-06	-5.072	0.5
2912	ENSG00000112242	7.53167e-06	-5.123	0.5
2913	ENSG00000137824	0.000341885	-3.466	0.5
2914	ENSG00000007376	0.00542841	-2.265	0.5
2915	ENSG00000157625	3.70956e-05	-4.431	0.5
2916	ENSG00000022267	1.5056e-06	-5.822	0.499
2917	ENSG00000181481	0.0193658	-1.713	0.499
2918	ENSG00000134504	0.000263827	-3.579	0.499
2919	ENSG00000138758	3.75578e-06	-5.425	0.499
2920	ENSG00000183496	0.00193098	-2.714	0.499
2921	ENSG00000130311	8.4993e-05	-4.071	0.499
2922	ENSG00000100084	0.000699001	-3.156	0.499
2923	ENSG00000265491	0.000149183	-3.826	0.498
2924	ENSG00000109332	1.21585e-07	-6.915	0.498
2925	ENSG00000135269	0.000625864	-3.204	0.498
2926	ENSG00000119844	0.000204465	-3.689	0.498
2927	ENSG00000139697	1.43093e-05	-4.844	0.498
2928	ENSG00000118705	4.94433e-07	-6.306	0.497
2929	ENSG00000180479	0.00376946	-2.424	0.497
2930	ENSG00000166272	8.49751e-05	-4.071	0.497
2931	ENSG00000179010	5.17985e-07	-6.286	0.497
2932	ENSG00000176386	0.0182581	-1.739	0.497
2933	ENSG00000188846	8.23665e-07	-6.084	0.497
2934	ENSG00000129625	5.30768e-06	-5.275	0.496
2935	ENSG00000106852	0.00895038	-2.048	0.496
2936	ENSG00000283041	9.19462e-05	-4.036	0.496
2937	ENSG00000126067	3.26924e-05	-4.486	0.496
2938	ENSG00000131023	1.53206e-05	-4.815	0.496
2939	ENSG00000136450	9.59287e-07	-6.018	0.495
2940	ENSG00000065154	4.86675e-07	-6.313	0.495
2941	ENSG00000100294	0.00212977	-2.672	0.495
2942	ENSG00000138074	3.16597e-05	-4.499	0.495
2943	ENSG00000122965	4.70438e-05	-4.327	0.495
2944	ENSG00000137714	0.000379508	-3.421	0.495
2945	ENSG00000224861	0.00429986	-2.367	0.495
2946	ENSG00000169598	0.00310482	-2.508	0.495
2947	ENSG00000131013	9.18017e-06	-5.037	0.494
2948	ENSG00000109929	7.07771e-05	-4.15	0.494
2949	ENSG00000127081	0.00358614	-2.445	0.494
2950	ENSG00000139926	0.00048845	-3.311	0.494
2951	ENSG00000160075	2.22251e-06	-5.653	0.494
2952	ENSG00000148943	6.65605e-06	-5.177	0.494
2953	ENSG00000247315	3.10873e-05	-4.507	0.493
2954	ENSG00000059728	0.00441101	-2.355	0.493
2955	ENSG00000164181	0.00117807	-2.929	0.493
2956	ENSG00000197982	0.0114789	-1.94	0.492
2957	ENSG00000188321	0.00247882	-2.606	0.492
2958	ENSG00000075089	1.34108e-05	-4.873	0.492
2959	ENSG00000137817	3.11683e-05	-4.506	0.492
2960	ENSG00000169635	6.77858e-06	-5.169	0.492
2961	ENSG00000084093	0.00104538	-2.981	0.492
2962	ENSG00000182858	0.000111916	-3.951	0.492
2963	ENSG00000134313	5.65743e-05	-4.247	0.492
2964	ENSG00000143294	1.82361e-05	-4.739	0.491
2965	ENSG00000188938	5.49818e-05	-4.26	0.491
2966	ENSG00000113312	3.04815e-05	-4.516	0.491
2967	ENSG00000139620	0.000162247	-3.79	0.491
2968	ENSG00000138071	5.82923e-07	-6.234	0.491
2969	ENSG00000143498	0.00198233	-2.703	0.49
2970	ENSG00000225697	4.3844e-05	-4.358	0.49
2971	ENSG00000114742	1.74729e-06	-5.758	0.49
2972	ENSG00000130717	6.11326e-05	-4.214	0.49
2973	ENSG00000136536	6.78335e-06	-5.169	0.49
2974	ENSG00000137802	0.000286861	-3.542	0.49
2975	ENSG00000168883	9.7395e-07	-6.011	0.49
2976	ENSG00000146535	3.03686e-05	-4.518	0.489
2977	ENSG00000058799	0.0027923	-2.554	0.489
2978	ENSG00000140948	1.86328e-05	-4.73	0.489
2979	ENSG00000242485	9.70437e-06	-5.013	0.489
2980	ENSG00000172845	3.55151e-06	-5.45	0.489
2981	ENSG00000157823	1.12347e-05	-4.949	0.489
2982	ENSG00000143373	6.53174e-05	-4.185	0.489
2983	ENSG00000124802	0.000159865	-3.796	0.488
2984	ENSG00000139921	2.38198e-06	-5.623	0.488
2985	ENSG00000166747	1.81588e-05	-4.741	0.488
2986	ENSG00000181991	0.00014797	-3.83	0.488
2987	ENSG00000153391	0.00257795	-2.589	0.487
2988	ENSG00000242372	0.000650817	-3.187	0.487
2989	ENSG00000095787	4.17795e-06	-5.379	0.487
2990	ENSG00000104081	0.0184955	-1.733	0.487
2991	ENSG00000215154	0.0076008	-2.119	0.486
2992	ENSG00000120616	0.000400534	-3.397	0.486
2993	ENSG00000243364	0.0108827	-1.963	0.486
2994	ENSG00000121067	2.7865e-05	-4.555	0.486
2995	ENSG00000007168	5.19243e-06	-5.285	0.486
2996	ENSG00000013016	0.00907183	-2.042	0.486
2997	ENSG00000284976	0.01037	-1.984	0.485
2998	ENSG00000158987	0.00144875	-2.839	0.485
2999	ENSG00000188706	1.7914e-06	-5.747	0.485
3000	ENSG00000151726	0.000135572	-3.868	0.485
3001	ENSG00000155846	3.15221e-05	-4.501	0.485
3002	ENSG00000129028	0.00567001	-2.246	0.485
3003	ENSG00000239665	0.00227844	-2.642	0.485
3004	ENSG00000102984	0.0147142	-1.832	0.485
3005	ENSG00000198246	0.0104029	-1.983	0.485
3006	ENSG00000131100	6.72005e-06	-5.173	0.484
3007	ENSG00000184009	1.07478e-05	-4.969	0.484
3008	ENSG00000172765	0.00105928	-2.975	0.484
3009	ENSG00000076944	0.00184674	-2.734	0.484
3010	ENSG00000075407	0.000545181	-3.263	0.484
3011	ENSG00000198746	0.0180686	-1.743	0.484
3012	ENSG00000162065	0.00108573	-2.964	0.483
3013	ENSG00000166794	1.71272e-06	-5.766	0.483
3014	ENSG00000156735	4.57364e-06	-5.34	0.483
3015	ENSG00000138640	0.000355983	-3.449	0.483
3016	ENSG00000152661	0.00013884	-3.857	0.483
3017	ENSG00000142541	4.03219e-07	-6.394	0.482
3018	ENSG00000103932	9.744e-05	-4.011	0.482
3019	ENSG00000167202	2.07421e-05	-4.683	0.482
3020	ENSG00000114739	5.73489e-05	-4.241	0.482
3021	ENSG00000075391	0.000528378	-3.277	0.482
3022	ENSG00000176994	0.000745279	-3.128	0.482
3023	ENSG00000142507	4.27376e-05	-4.369	0.482
3024	ENSG00000179151	6.5932e-05	-4.181	0.481
3025	ENSG00000159256	0.000128368	-3.892	0.481
3026	ENSG00000204560	5.6861e-05	-4.245	0.481
3027	ENSG00000136156	1.23441e-06	-5.909	0.481
3028	ENSG00000135778	1.25399e-06	-5.902	0.481
3029	ENSG00000169756	0.000894632	-3.048	0.48
3030	ENSG00000141026	0.00292144	-2.534	0.48
3031	ENSG00000172932	0.000624197	-3.205	0.48
3032	ENSG00000162961	5.46883e-05	-4.262	0.479
3033	ENSG00000171150	0.0028251	-2.549	0.479
3034	ENSG00000176531	0.00646028	-2.19	0.479
3035	ENSG00000154447	0.00095188	-3.021	0.479
3036	ENSG00000118508	0.00942964	-2.026	0.479
3037	ENSG00000183354	0.000214108	-3.669	0.479
3038	ENSG00000124228	3.14789e-05	-4.502	0.479
3039	ENSG00000148719	0.000157999	-3.801	0.478
3040	ENSG00000134758	3.21234e-06	-5.493	0.478
3041	ENSG00000197265	0.00032014	-3.495	0.478
3042	ENSG00000166441	6.58903e-07	-6.181	0.478
3043	ENSG00000197451	1.82008e-06	-5.74	0.478
3044	ENSG00000131591	0.000478754	-3.32	0.478
3045	ENSG00000142864	1.46497e-06	-5.834	0.478
3046	ENSG00000186300	0.000648422	-3.188	0.477
3047	ENSG00000005812	1.44173e-05	-4.841	0.477
3048	ENSG00000166822	0.000114845	-3.94	0.477
3049	ENSG00000066135	0.000131953	-3.88	0.477
3050	ENSG00000113273	0.00851282	-2.07	0.477
3051	ENSG00000218336	0.00157907	-2.802	0.477
3052	ENSG00000144713	7.02979e-07	-6.153	0.477
3053	ENSG00000170502	0.00450332	-2.346	0.477
3054	ENSG00000154124	4.9377e-05	-4.306	0.477
3055	ENSG00000111786	1.38811e-06	-5.858	0.476
3056	ENSG00000103121	0.000426202	-3.37	0.476
3057	ENSG00000182247	8.96896e-05	-4.047	0.476
3058	ENSG00000215784	0.0100678	-1.997	0.476
3059	ENSG00000123095	0.00842652	-2.074	0.475
3060	ENSG00000136819	0.000378219	-3.422	0.475
3061	ENSG00000137822	1.7468e-05	-4.758	0.475
3062	ENSG00000154814	0.00091909	-3.037	0.475
3063	ENSG00000136238	2.03567e-06	-5.691	0.475
3064	ENSG00000083845	6.58983e-06	-5.181	0.475
3065	ENSG00000173852	4.84163e-05	-4.315	0.475
3066	ENSG00000237506	0.0106481	-1.973	0.475
3067	ENSG00000178458	0.0128259	-1.892	0.474
3068	ENSG00000188610	0.00302276	-2.52	0.474
3069	ENSG00000162378	7.2917e-05	-4.137	0.474
3070	ENSG00000198876	1.15577e-05	-4.937	0.474
3071	ENSG00000103449	0.000367633	-3.435	0.474
3072	ENSG00000176390	0.000156273	-3.806	0.474
3073	ENSG00000124535	5.1954e-05	-4.284	0.474
3074	ENSG00000153721	4.68343e-05	-4.329	0.474
3075	ENSG00000198929	0.0242077	-1.616	0.474
3076	ENSG00000123136	0.000140644	-3.852	0.474
3077	ENSG00000171262	0.000131675	-3.88	0.474
3078	ENSG00000071073	0.00169322	-2.771	0.473
3079	ENSG00000254093	0.00857854	-2.067	0.473
3080	ENSG00000050393	2.68731e-05	-4.571	0.473
3081	ENSG00000213390	6.4101e-05	-4.193	0.473
3082	ENSG00000128294	0.00110454	-2.957	0.473
3083	ENSG00000165637	3.4947e-06	-5.457	0.473
3084	ENSG00000142409	0.0012087	-2.918	0.473
3085	ENSG00000148362	0.00454269	-2.343	0.472
3086	ENSG00000176371	0.012571	-1.901	0.472
3087	ENSG00000181619	0.0137025	-1.863	0.472
3088	ENSG00000114125	0.000126231	-3.899	0.472
3089	ENSG00000144559	0.00110263	-2.958	0.472
3090	ENSG00000138073	2.30492e-05	-4.637	0.472
3091	ENSG00000122140	2.50416e-05	-4.601	0.472
3092	ENSG00000111581	2.12435e-06	-5.673	0.471
3093	ENSG00000171208	3.72002e-05	-4.429	0.471
3094	ENSG00000156482	6.35561e-07	-6.197	0.471
3095	ENSG00000143398	4.07975e-06	-5.389	0.471
3096	ENSG00000139800	3.30386e-05	-4.481	0.471
3097	ENSG00000027847	0.00310517	-2.508	0.471
3098	ENSG00000143344	0.0226656	-1.645	0.471
3099	ENSG00000117569	2.12352e-05	-4.673	0.471
3100	ENSG00000135750	0.00503805	-2.298	0.471
3101	ENSG00000163935	0.00240176	-2.619	0.471
3102	ENSG00000107779	5.67424e-05	-4.246	0.47
3103	ENSG00000106367	0.00330216	-2.481	0.47
3104	ENSG00000275764	0.00360907	-2.443	0.47
3105	ENSG00000179431	0.0270624	-1.568	0.47
3106	ENSG00000197757	0.00323093	-2.491	0.47
3107	ENSG00000153094	0.000275136	-3.56	0.47
3108	ENSG00000132005	0.00371616	-2.43	0.469
3109	ENSG00000182831	0.00012876	-3.89	0.469
3110	ENSG00000136709	2.4143e-06	-5.617	0.469
3111	ENSG00000198786	8.9116e-07	-6.05	0.469
3112	ENSG00000143614	8.42887e-05	-4.074	0.469
3113	ENSG00000187118	0.000720149	-3.143	0.468
3114	ENSG00000118181	8.07545e-07	-6.093	0.468
3115	ENSG00000110921	0.014832	-1.829	0.468
3116	ENSG00000276045	0.019025	-1.721	0.467
3117	ENSG00000165060	0.000794734	-3.1	0.467
3118	ENSG00000128245	1.70074e-06	-5.769	0.467
3119	ENSG00000105325	0.000179032	-3.747	0.467
3120	ENSG00000182173	0.0002781	-3.556	0.467
3121	ENSG00000070778	0.0130094	-1.886	0.467
3122	ENSG00000204152	0.00891706	-2.05	0.467
3123	ENSG00000065320	0.000270086	-3.568	0.466
3124	ENSG00000161654	1.99133e-05	-4.701	0.466
3125	ENSG00000084092	8.4257e-06	-5.074	0.466
3126	ENSG00000181555	0.000254395	-3.594	0.466
3127	ENSG00000172428	0.000350086	-3.456	0.466
3128	ENSG00000147872	0.000169047	-3.772	0.466
3129	ENSG00000213563	0.027616	-1.559	0.466
3130	ENSG00000111802	2.26081e-05	-4.646	0.466
3131	ENSG00000079387	8.60275e-05	-4.065	0.465
3132	ENSG00000056097	1.40269e-05	-4.853	0.465
3133	ENSG00000182446	2.41713e-05	-4.617	0.465
3134	ENSG00000277791	2.37051e-05	-4.625	0.465
3135	ENSG00000112977	5.80596e-05	-4.236	0.465
3136	ENSG00000196504	3.18448e-06	-5.497	0.465
3137	ENSG00000160439	0.00163363	-2.787	0.464
3138	ENSG00000132950	0.00338046	-2.471	0.464
3139	ENSG00000224831	0.0251678	-1.599	0.464
3140	ENSG00000123094	0.000268442	-3.571	0.464
3141	ENSG00000007545	0.00194341	-2.711	0.464
3142	ENSG00000163444	1.06692e-05	-4.972	0.464
3143	ENSG00000213793	0.0212833	-1.672	0.464
3144	ENSG00000177479	2.89824e-06	-5.538	0.464
3145	ENSG00000159592	0.000250441	-3.601	0.463
3146	ENSG00000138674	1.1477e-05	-4.94	0.462
3147	ENSG00000164054	0.00014452	-3.84	0.462
3148	ENSG00000196235	8.70521e-05	-4.06	0.462
3149	ENSG00000131080	0.0135207	-1.869	0.462
3150	ENSG00000099203	0.00552631	-2.258	0.462
3151	ENSG00000261221	0.00502981	-2.298	0.461
3152	ENSG00000162396	0.00249573	-2.603	0.461
3153	ENSG00000101247	0.00203893	-2.691	0.461
3154	ENSG00000161011	5.51198e-05	-4.259	0.461
3155	ENSG00000116704	0.000562901	-3.25	0.461
3156	ENSG00000148773	4.48544e-06	-5.348	0.461
3157	ENSG00000113384	2.69814e-05	-4.569	0.46
3158	ENSG00000279095	0.0251634	-1.599	0.46
3159	ENSG00000153989	5.00495e-06	-5.301	0.46
3160	ENSG00000174485	0.000107164	-3.97	0.459
3161	ENSG00000143061	5.64321e-05	-4.248	0.459
3162	ENSG00000089685	4.81959e-06	-5.317	0.459
3163	ENSG00000198715	7.06143e-05	-4.151	0.459
3164	ENSG00000106006	0.00032582	-3.487	0.459
3165	ENSG00000198792	0.000429065	-3.367	0.459
3166	ENSG00000130669	0.000201109	-3.697	0.458
3167	ENSG00000132623	0.0219532	-1.659	0.458
3168	ENSG00000111300	3.73736e-06	-5.427	0.458
3169	ENSG00000085721	0.000727763	-3.138	0.458
3170	ENSG00000119655	8.11284e-05	-4.091	0.458
3171	ENSG00000088325	4.23252e-06	-5.373	0.458
3172	ENSG00000178295	0.000114972	-3.939	0.458
3173	ENSG00000163053	0.00394559	-2.404	0.458
3174	ENSG00000109270	0.000322344	-3.492	0.457
3175	ENSG00000048140	0.00114946	-2.94	0.457
3176	ENSG00000042753	0.000619457	-3.208	0.457
3177	ENSG00000240445	0.0220679	-1.656	0.457
3178	ENSG00000091542	8.19227e-06	-5.087	0.457
3179	ENSG00000198373	0.001268	-2.897	0.457
3180	ENSG00000133773	0.000111266	-3.954	0.457
3181	ENSG00000101158	3.43133e-06	-5.465	0.456
3182	ENSG00000183255	2.25486e-05	-4.647	0.456
3183	ENSG00000169223	4.41881e-05	-4.355	0.456
3184	ENSG00000013503	0.000166944	-3.777	0.456
3185	ENSG00000100554	0.00145784	-2.836	0.455
3186	ENSG00000059573	2.53845e-06	-5.595	0.455
3187	ENSG00000132383	1.06521e-05	-4.973	0.455
3188	ENSG00000162493	0.000465383	-3.332	0.455
3189	ENSG00000257103	8.54804e-06	-5.068	0.455
3190	ENSG00000170604	0.000393384	-3.405	0.454
3191	ENSG00000179409	5.58785e-05	-4.253	0.454
3192	ENSG00000108773	0.000174986	-3.757	0.454
3193	ENSG00000113595	0.00167218	-2.777	0.453
3194	ENSG00000136868	2.00452e-05	-4.698	0.453
3195	ENSG00000109917	4.37337e-05	-4.359	0.453
3196	ENSG00000162813	4.48009e-05	-4.349	0.453
3197	ENSG00000054267	0.000335746	-3.474	0.453
3198	ENSG00000101189	0.000186752	-3.729	0.453
3199	ENSG00000125733	4.61482e-05	-4.336	0.453
3200	ENSG00000186130	0.000692507	-3.16	0.452
3201	ENSG00000137177	0.000674846	-3.171	0.452
3202	ENSG00000169902	0.0164665	-1.783	0.452
3203	ENSG00000077522	0.0125108	-1.903	0.452
3204	ENSG00000011275	4.44461e-05	-4.352	0.452
3205	ENSG00000101236	0.00299129	-2.524	0.452
3206	ENSG00000157657	3.22254e-05	-4.492	0.452
3207	ENSG00000169221	0.000794894	-3.1	0.452
3208	ENSG00000186665	0.00174405	-2.758	0.452
3209	ENSG00000151694	0.000865047	-3.063	0.452
3210	ENSG00000224877	0.014525	-1.838	0.452
3211	ENSG00000163623	0.0109945	-1.959	0.451
3212	ENSG00000107371	0.000478828	-3.32	0.451
3213	ENSG00000198586	0.000240396	-3.619	0.451
3214	ENSG00000167987	0.00182598	-2.739	0.451
3215	ENSG00000181924	0.000779226	-3.108	0.451
3216	ENSG00000160710	7.45352e-06	-5.128	0.451
3217	ENSG00000141551	2.97305e-05	-4.527	0.451
3218	ENSG00000123066	0.000614242	-3.212	0.451
3219	ENSG00000185024	0.00177765	-2.75	0.451
3220	ENSG00000232385	0.0173229	-1.761	0.45
3221	ENSG00000135974	0.000200941	-3.697	0.449
3222	ENSG00000108219	0.00078046	-3.108	0.449
3223	ENSG00000120686	4.99586e-05	-4.301	0.449
3224	ENSG00000273899	0.00660099	-2.18	0.449
3225	ENSG00000154781	0.00125465	-2.901	0.449
3226	ENSG00000109762	0.000759863	-3.119	0.449
3227	ENSG00000129083	5.46638e-06	-5.262	0.449
3228	ENSG00000119048	0.00184671	-2.734	0.449
3229	ENSG00000213020	0.0223402	-1.651	0.448
3230	ENSG00000197312	4.6583e-05	-4.332	0.448
3231	ENSG00000101290	9.18623e-05	-4.037	0.448
3232	ENSG00000112695	2.6289e-05	-4.58	0.448
3233	ENSG00000173327	0.0010919	-2.962	0.448
3234	ENSG00000140990	5.04775e-05	-4.297	0.448
3235	ENSG00000047621	0.000792225	-3.101	0.447
3236	ENSG00000166199	0.00250098	-2.602	0.447
3237	ENSG00000181744	0.00480989	-2.318	0.446
3238	ENSG00000138593	0.006701	-2.174	0.446
3239	ENSG00000133935	0.000147708	-3.831	0.446
3240	ENSG00000105726	0.000293134	-3.533	0.446
3241	ENSG00000196597	0.0218988	-1.66	0.446
3242	ENSG00000134248	0.000165453	-3.781	0.446
3243	ENSG00000148384	0.00236305	-2.627	0.446
3244	ENSG00000176542	0.00104476	-2.981	0.446
3245	ENSG00000173786	0.000391205	-3.408	0.446
3246	ENSG00000126267	0.000123535	-3.908	0.446
3247	ENSG00000176871	4.20114e-05	-4.377	0.446
3248	ENSG00000198420	0.00022378	-3.65	0.445
3249	ENSG00000173207	0.000128696	-3.89	0.445
3250	ENSG00000147912	0.0198432	-1.702	0.445
3251	ENSG00000005893	8.0857e-06	-5.092	0.445
3252	ENSG00000116668	0.00822564	-2.085	0.445
3253	ENSG00000132475	4.53489e-06	-5.343	0.444
3254	ENSG00000167283	5.48401e-05	-4.261	0.444
3255	ENSG00000100359	0.0101853	-1.992	0.444
3256	ENSG00000120942	0.00392643	-2.406	0.444
3257	ENSG00000204272	8.27853e-05	-4.082	0.444
3258	ENSG00000168175	2.41198e-05	-4.618	0.444
3259	ENSG00000115271	0.00777307	-2.109	0.444
3260	ENSG00000163069	0.000418778	-3.378	0.444
3261	ENSG00000072864	0.000269015	-3.57	0.444
3262	ENSG00000175063	4.77243e-05	-4.321	0.444
3263	ENSG00000125812	0.00127961	-2.893	0.444
3264	ENSG00000158158	0.000169255	-3.771	0.444
3265	ENSG00000198026	0.00055725	-3.254	0.444
3266	ENSG00000072756	0.00216989	-2.664	0.443
3267	ENSG00000161813	1.79884e-05	-4.745	0.443
3268	ENSG00000008018	7.51869e-06	-5.124	0.443
3269	ENSG00000143375	0.0010356	-2.985	0.442
3270	ENSG00000113758	0.000370507	-3.431	0.442
3271	ENSG00000178718	0.00860426	-2.065	0.442
3272	ENSG00000249936	0.00708901	-2.149	0.442
3273	ENSG00000151151	0.00707288	-2.15	0.442
3274	ENSG00000112759	0.000848842	-3.071	0.441
3275	ENSG00000138592	0.000176633	-3.753	0.441
3276	ENSG00000153914	8.88854e-06	-5.051	0.441
3277	ENSG00000117682	0.0140943	-1.851	0.441
3278	ENSG00000101464	0.00161992	-2.791	0.441
3279	ENSG00000198355	0.000622117	-3.206	0.441
3280	ENSG00000173933	0.00240606	-2.619	0.441
3281	ENSG00000138942	0.000616438	-3.21	0.441
3282	ENSG00000139168	7.70363e-05	-4.113	0.44
3283	ENSG00000133731	0.000553298	-3.257	0.44
3284	ENSG00000135953	0.0101197	-1.995	0.44
3285	ENSG00000011454	0.000183254	-3.737	0.44
3286	ENSG00000104904	2.05623e-05	-4.687	0.44
3287	ENSG00000107882	0.000919863	-3.036	0.44
3288	ENSG00000079134	0.000714733	-3.146	0.44
3289	ENSG00000172366	0.0116969	-1.932	0.44
3290	ENSG00000017260	0.000203876	-3.691	0.439
3291	ENSG00000106635	0.00743684	-2.129	0.439
3292	ENSG00000170043	0.00026155	-3.582	0.439
3293	ENSG00000062598	0.000236521	-3.626	0.439
3294	ENSG00000149115	0.00285574	-2.544	0.439
3295	ENSG00000129315	4.80571e-05	-4.318	0.439
3296	ENSG00000159461	3.11442e-05	-4.507	0.438
3297	ENSG00000186501	0.00387984	-2.411	0.438
3298	ENSG00000105063	0.000150964	-3.821	0.438
3299	ENSG00000133247	0.00435997	-2.361	0.438
3300	ENSG00000131871	0.000879066	-3.056	0.438
3301	ENSG00000198478	0.000659673	-3.181	0.438
3302	ENSG00000125378	0.0204918	-1.688	0.438
3303	ENSG00000122482	0.000460635	-3.337	0.438
3304	ENSG00000088247	5.09501e-05	-4.293	0.438
3305	ENSG00000161204	0.0114152	-1.943	0.438
3306	ENSG00000086475	2.2238e-05	-4.653	0.438
3307	ENSG00000139645	1.25448e-05	-4.902	0.438
3308	ENSG00000155330	0.000359941	-3.444	0.438
3309	ENSG00000131143	7.07938e-06	-5.15	0.437
3310	ENSG00000163743	0.000286681	-3.543	0.437
3311	ENSG00000106682	1.81348e-05	-4.741	0.437
3312	ENSG00000204231	0.00055982	-3.252	0.437
3313	ENSG00000128585	5.47161e-05	-4.262	0.437
3314	ENSG00000159210	0.000315416	-3.501	0.437
3315	ENSG00000177663	0.00152681	-2.816	0.437
3316	ENSG00000134762	4.9185e-05	-4.308	0.437
3317	ENSG00000181751	0.00234243	-2.63	0.436
3318	ENSG00000169379	0.000173913	-3.76	0.436
3319	ENSG00000132591	0.000128348	-3.892	0.436
3320	ENSG00000164180	0.000232922	-3.633	0.435
3321	ENSG00000140157	0.00120231	-2.92	0.435
3322	ENSG00000175826	9.37149e-05	-4.028	0.435
3323	ENSG00000118197	0.000920914	-3.036	0.435
3324	ENSG00000112658	0.000151044	-3.821	0.435
3325	ENSG00000101294	0.000165738	-3.781	0.435
3326	ENSG00000123131	5.93495e-05	-4.227	0.435
3327	ENSG00000119682	0.00117691	-2.929	0.435
3328	ENSG00000106459	0.0110119	-1.958	0.434
3329	ENSG00000105556	0.010896	-1.963	0.434
3330	ENSG00000103356	0.000498962	-3.302	0.434
3331	ENSG00000105640	9.63931e-05	-4.016	0.433
3332	ENSG00000198561	3.1428e-05	-4.503	0.433
3333	ENSG00000132432	0.000847359	-3.072	0.433
3334	ENSG00000114098	0.00145191	-2.838	0.433
3335	ENSG00000110851	4.8519e-05	-4.314	0.433
3336	ENSG00000105997	0.00353495	-2.452	0.433
3337	ENSG00000050130	0.000687328	-3.163	0.433
3338	ENSG00000136718	0.00163204	-2.787	0.432
3339	ENSG00000186625	0.000848689	-3.071	0.432
3340	ENSG00000145414	0.000418277	-3.379	0.432
3341	ENSG00000138594	0.000688146	-3.162	0.432
3342	ENSG00000144744	1.99808e-05	-4.699	0.432
3343	ENSG00000280206	0.0142522	-1.846	0.432
3344	ENSG00000170540	9.31897e-05	-4.031	0.432
3345	ENSG00000166938	0.000609445	-3.215	0.431
3346	ENSG00000105401	0.00133354	-2.875	0.431
3347	ENSG00000134901	0.00482105	-2.317	0.431
3348	ENSG00000100246	0.00889325	-2.051	0.431
3349	ENSG00000043355	6.81111e-05	-4.167	0.431
3350	ENSG00000065183	1.8278e-05	-4.738	0.431
3351	ENSG00000136933	0.0020951	-2.679	0.431
3352	ENSG00000105248	0.00669222	-2.174	0.431
3353	ENSG00000058453	0.0219576	-1.658	0.431
3354	ENSG00000134490	0.00332009	-2.479	0.43
3355	ENSG00000141582	0.00246212	-2.609	0.43
3356	ENSG00000196419	4.70209e-06	-5.328	0.43
3357	ENSG00000108384	9.61637e-05	-4.017	0.43
3358	ENSG00000161638	0.000147453	-3.831	0.43
3359	ENSG00000168496	2.23984e-05	-4.65	0.43
3360	ENSG00000196943	0.000215894	-3.666	0.429
3361	ENSG00000113282	3.15202e-05	-4.501	0.429
3362	ENSG00000164715	0.0015409	-2.812	0.429
3363	ENSG00000163812	0.000125942	-3.9	0.429
3364	ENSG00000164061	0.00233666	-2.631	0.429
3365	ENSG00000108423	0.00479896	-2.319	0.429
3366	ENSG00000149357	0.000740586	-3.13	0.429
3367	ENSG00000100883	3.98195e-05	-4.4	0.428
3368	ENSG00000172354	5.46056e-05	-4.263	0.428
3369	ENSG00000137266	0.00236081	-2.627	0.428
3370	ENSG00000133641	0.000170467	-3.768	0.428
3371	ENSG00000019995	0.00139933	-2.854	0.427
3372	ENSG00000214389	0.00138578	-2.858	0.427
3373	ENSG00000100605	0.000172091	-3.764	0.427
3374	ENSG00000123473	0.00116377	-2.934	0.427
3375	ENSG00000179051	1.8035e-05	-4.744	0.426
3376	ENSG00000186184	1.51544e-05	-4.819	0.426
3377	ENSG00000145216	0.000210455	-3.677	0.426
3378	ENSG00000124155	0.000190308	-3.721	0.426
3379	ENSG00000175215	5.72817e-05	-4.242	0.426
3380	ENSG00000179632	0.000322266	-3.492	0.426
3381	ENSG00000120696	0.0104444	-1.981	0.426
3382	ENSG00000162885	0.00335042	-2.475	0.425
3383	ENSG00000170779	0.000324627	-3.489	0.425
3384	ENSG00000122257	0.000311551	-3.506	0.425
3385	ENSG00000196417	0.00943232	-2.025	0.425
3386	ENSG00000196369	0.00439842	-2.357	0.425
3387	ENSG00000066044	4.5849e-05	-4.339	0.425
3388	ENSG00000198034	4.23653e-06	-5.373	0.425
3389	ENSG00000154642	0.00806257	-2.094	0.424
3390	ENSG00000011007	0.000117342	-3.931	0.424
3391	ENSG00000020256	0.000506508	-3.295	0.424
3392	ENSG00000126464	0.000523763	-3.281	0.424
3393	ENSG00000148468	0.000297591	-3.526	0.424
3394	ENSG00000120509	0.000252624	-3.598	0.424
3395	ENSG00000189306	0.000422692	-3.374	0.424
3396	ENSG00000172172	0.000138622	-3.858	0.424
3397	ENSG00000165152	0.000704451	-3.152	0.423
3398	ENSG00000160404	0.00349552	-2.456	0.423
3399	ENSG00000213699	0.00145981	-2.836	0.423
3400	ENSG00000212719	0.000155395	-3.809	0.423
3401	ENSG00000104375	0.00103224	-2.986	0.422
3402	ENSG00000196591	2.76809e-05	-4.558	0.422
3403	ENSG00000084764	0.00740143	-2.131	0.422
3404	ENSG00000166532	0.000291628	-3.535	0.421
3405	ENSG00000148411	0.00272663	-2.564	0.421
3406	ENSG00000189308	0.000423272	-3.373	0.421
3407	ENSG00000185090	0.00339776	-2.469	0.421
3408	ENSG00000108298	1.50537e-05	-4.822	0.421
3409	ENSG00000256525	0.00197564	-2.704	0.421
3410	ENSG00000102978	0.000117751	-3.929	0.421
3411	ENSG00000163125	3.34976e-05	-4.475	0.421
3412	ENSG00000119401	0.00302224	-2.52	0.421
3413	ENSG00000177628	0.0105972	-1.975	0.42
3414	ENSG00000164117	0.0275738	-1.56	0.42
3415	ENSG00000122034	5.91073e-05	-4.228	0.42
3416	ENSG00000113732	0.00110457	-2.957	0.42
3417	ENSG00000120685	1.2101e-05	-4.917	0.42
3418	ENSG00000173917	0.00960447	-2.018	0.42
3419	ENSG00000141232	0.000307111	-3.513	0.42
3420	ENSG00000119523	0.00117501	-2.93	0.42
3421	ENSG00000171033	0.0120312	-1.92	0.419
3422	ENSG00000082701	0.000813046	-3.09	0.419
3423	ENSG00000111911	0.000234908	-3.629	0.419
3424	ENSG00000187713	0.00358511	-2.445	0.419
3425	ENSG00000139842	0.000326743	-3.486	0.419
3426	ENSG00000155621	0.0150691	-1.822	0.419
3427	ENSG00000121057	4.66508e-05	-4.331	0.418
3428	ENSG00000118482	8.38522e-05	-4.076	0.418
3429	ENSG00000160213	3.77387e-05	-4.423	0.418
3430	ENSG00000101474	0.000120322	-3.92	0.418
3431	ENSG00000164506	0.00590099	-2.229	0.418
3432	ENSG00000153560	2.33667e-05	-4.631	0.418
3433	ENSG00000120526	0.000959512	-3.018	0.418
3434	ENSG00000164327	0.00238365	-2.623	0.418
3435	ENSG00000175582	8.76662e-05	-4.057	0.417
3436	ENSG00000136108	0.00013757	-3.861	0.417
3437	ENSG00000137962	0.00125011	-2.903	0.417
3438	ENSG00000183617	0.00705004	-2.152	0.417
3439	ENSG00000179218	2.47719e-05	-4.606	0.417
3440	ENSG00000101782	0.00141484	-2.849	0.416
3441	ENSG00000133135	0.0202048	-1.695	0.416
3442	ENSG00000152104	0.00157112	-2.804	0.416
3443	ENSG00000117395	0.000902315	-3.045	0.416
3444	ENSG00000109065	0.00170559	-2.768	0.416
3445	ENSG00000001629	0.00129995	-2.886	0.416
3446	ENSG00000251493	0.00865021	-2.063	0.416
3447	ENSG00000237649	0.000263929	-3.579	0.416
3448	ENSG00000100485	0.00205378	-2.687	0.416
3449	ENSG00000107679	0.000966078	-3.015	0.415
3450	ENSG00000136003	0.000210466	-3.677	0.415
3451	ENSG00000101966	0.000105937	-3.975	0.415
3452	ENSG00000142188	0.00540497	-2.267	0.415
3453	ENSG00000088808	0.00117618	-2.93	0.415
3454	ENSG00000144118	0.00127949	-2.893	0.414
3455	ENSG00000116161	0.000109963	-3.959	0.414
3456	ENSG00000170456	0.00221535	-2.655	0.414
3457	ENSG00000112167	0.019735	-1.705	0.414
3458	ENSG00000140521	0.000563854	-3.249	0.414
3459	ENSG00000198886	2.94045e-05	-4.532	0.413
3460	ENSG00000071051	0.00166155	-2.779	0.413
3461	ENSG00000163297	0.0227185	-1.644	0.413
3462	ENSG00000143543	0.000254729	-3.594	0.413
3463	ENSG00000197961	0.000115099	-3.939	0.413
3464	ENSG00000182473	0.000229385	-3.639	0.413
3465	ENSG00000148843	2.44443e-05	-4.612	0.412
3466	ENSG00000176476	0.00408467	-2.389	0.412
3467	ENSG00000110046	0.00672891	-2.172	0.411
3468	ENSG00000198060	0.00098293	-3.007	0.411
3469	ENSG00000219481	0.00484264	-2.315	0.411
3470	ENSG00000079462	0.00111166	-2.954	0.411
3471	ENSG00000140931	0.0108504	-1.965	0.41
3472	ENSG00000145868	0.00205789	-2.687	0.41
3473	ENSG00000182389	0.00734607	-2.134	0.41
3474	ENSG00000112282	0.000108207	-3.966	0.41
3475	ENSG00000164611	7.39031e-05	-4.131	0.41
3476	ENSG00000064995	0.000803679	-3.095	0.409
3477	ENSG00000198728	0.00143068	-2.844	0.409
3478	ENSG00000115520	0.0138814	-1.858	0.409
3479	ENSG00000198818	0.000631454	-3.2	0.409
3480	ENSG00000132294	0.00208111	-2.682	0.409
3481	ENSG00000206557	0.00390936	-2.408	0.409
3482	ENSG00000103769	4.34262e-05	-4.362	0.408
3483	ENSG00000116729	4.51191e-05	-4.346	0.408
3484	ENSG00000111596	0.000324904	-3.488	0.408
3485	ENSG00000105700	0.00013584	-3.867	0.408
3486	ENSG00000113966	0.0083828	-2.077	0.408
3487	ENSG00000148187	0.000284809	-3.545	0.408
3488	ENSG00000177082	0.000652593	-3.185	0.408
3489	ENSG00000073803	0.00782869	-2.106	0.408
3490	ENSG00000157741	0.0012192	-2.914	0.407
3491	ENSG00000147155	0.000310874	-3.507	0.407
3492	ENSG00000172530	0.0153942	-1.813	0.407
3493	ENSG00000156675	0.000218064	-3.661	0.407
3494	ENSG00000103226	0.0214624	-1.668	0.407
3495	ENSG00000069345	9.61263e-05	-4.017	0.407
3496	ENSG00000102401	0.00051305	-3.29	0.406
3497	ENSG00000152291	9.62806e-05	-4.016	0.405
3498	ENSG00000128908	0.0121722	-1.915	0.404
3499	ENSG00000005075	0.0126235	-1.899	0.404
3500	ENSG00000122882	0.000412887	-3.384	0.404
3501	ENSG00000172977	0.000394761	-3.404	0.404
3502	ENSG00000134077	0.000222989	-3.652	0.404
3503	ENSG00000079616	5.37868e-05	-4.269	0.404
3504	ENSG00000175745	0.00556033	-2.255	0.404
3505	ENSG00000140464	0.00145982	-2.836	0.404
3506	ENSG00000125971	7.13739e-05	-4.146	0.404
3507	ENSG00000089048	0.000154157	-3.812	0.404
3508	ENSG00000100014	0.00103562	-2.985	0.404
3509	ENSG00000126787	0.000115873	-3.936	0.403
3510	ENSG00000135940	0.000120734	-3.918	0.403
3511	ENSG00000135002	0.00221991	-2.654	0.403
3512	ENSG00000101216	0.00270935	-2.567	0.402
3513	ENSG00000100804	0.000271566	-3.566	0.402
3514	ENSG00000177600	3.68465e-05	-4.434	0.401
3515	ENSG00000163686	0.0114309	-1.942	0.401
3516	ENSG00000143771	6.04966e-05	-4.218	0.4
3517	ENSG00000268573	0.026517	-1.576	0.4
3518	ENSG00000132323	0.00366221	-2.436	0.4
3519	ENSG00000143367	0.0168287	-1.774	0.4
3520	ENSG00000130779	0.000884805	-3.053	0.4
3521	ENSG00000107863	0.000872444	-3.059	0.4
3522	ENSG00000215114	0.00016885	-3.772	0.4
3523	ENSG00000087302	3.72872e-05	-4.428	0.4
3524	ENSG00000160051	0.0216974	-1.664	0.4
3525	ENSG00000164209	0.000325174	-3.488	0.399
3526	ENSG00000132964	0.00188675	-2.724	0.399
3527	ENSG00000145425	0.000127224	-3.895	0.399
3528	ENSG00000139436	0.00198592	-2.702	0.398
3529	ENSG00000163214	0.000552236	-3.258	0.398
3530	ENSG00000123388	0.0239452	-1.621	0.398
3531	ENSG00000196262	2.94171e-05	-4.531	0.398
3532	ENSG00000174842	0.00121034	-2.917	0.398
3533	ENSG00000172590	0.00103358	-2.986	0.398
3534	ENSG00000170889	6.81712e-05	-4.166	0.398
3535	ENSG00000000457	0.00411927	-2.385	0.398
3536	ENSG00000163376	0.0212947	-1.672	0.398
3537	ENSG00000084623	3.30472e-05	-4.481	0.398
3538	ENSG00000165724	0.00269002	-2.57	0.397
3539	ENSG00000134262	0.00805195	-2.094	0.397
3540	ENSG00000255112	0.0167211	-1.777	0.397
3541	ENSG00000138767	0.000587922	-3.231	0.397
3542	ENSG00000204438	0.0216595	-1.664	0.397
3543	ENSG00000116209	0.000774558	-3.111	0.396
3544	ENSG00000169679	0.000552865	-3.257	0.396
3545	ENSG00000185298	0.00238535	-2.622	0.396
3546	ENSG00000125652	0.0177149	-1.752	0.396
3547	ENSG00000107485	0.00904878	-2.043	0.396
3548	ENSG00000077458	0.0037155	-2.43	0.396
3549	ENSG00000096696	4.75615e-05	-4.323	0.396
3550	ENSG00000136478	0.000851296	-3.07	0.396
3551	ENSG00000155903	0.00675708	-2.17	0.396
3552	ENSG00000113615	0.00073682	-3.133	0.395
3553	ENSG00000151458	0.00128748	-2.89	0.395
3554	ENSG00000101745	0.0123482	-1.908	0.395
3555	ENSG00000118200	0.000719483	-3.143	0.395
3556	ENSG00000104859	0.000785068	-3.105	0.395
3557	ENSG00000166579	0.00080152	-3.096	0.395
3558	ENSG00000080546	0.000880284	-3.055	0.394
3559	ENSG00000175334	0.00151009	-2.821	0.394
3560	ENSG00000228474	0.000201933	-3.695	0.394
3561	ENSG00000164465	0.00659187	-2.181	0.394
3562	ENSG00000109089	0.00805079	-2.094	0.394
3563	ENSG00000065308	0.00317394	-2.498	0.394
3564	ENSG00000179163	0.00102666	-2.989	0.393
3565	ENSG00000188243	0.000182273	-3.739	0.393
3566	ENSG00000126391	0.0251886	-1.599	0.393
3567	ENSG00000079150	0.00493223	-2.307	0.393
3568	ENSG00000104205	0.0128672	-1.891	0.393
3569	ENSG00000091656	0.000834883	-3.078	0.393
3570	ENSG00000170242	0.000288449	-3.54	0.392
3571	ENSG00000155508	0.000999041	-3	0.392
3572	ENSG00000169519	0.0121182	-1.917	0.392
3573	ENSG00000106268	0.0216294	-1.665	0.392
3574	ENSG00000058600	0.000812396	-3.09	0.391
3575	ENSG00000115761	0.000300285	-3.522	0.391
3576	ENSG00000161021	0.000214892	-3.668	0.391
3577	ENSG00000105193	6.52391e-05	-4.185	0.391
3578	ENSG00000138029	0.000563652	-3.249	0.391
3579	ENSG00000174903	0.000702735	-3.153	0.391
3580	ENSG00000171488	0.00177991	-2.75	0.391
3581	ENSG00000072958	0.00262049	-2.582	0.391
3582	ENSG00000167528	0.00381673	-2.418	0.391
3583	ENSG00000100220	9.79304e-05	-4.009	0.391
3584	ENSG00000159055	0.000413192	-3.384	0.391
3585	ENSG00000204217	0.00255781	-2.592	0.39
3586	ENSG00000071082	6.08132e-05	-4.216	0.39
3587	ENSG00000229117	0.000458469	-3.339	0.39
3588	ENSG00000184990	0.0071995	-2.143	0.39
3589	ENSG00000161010	0.00152406	-2.817	0.39
3590	ENSG00000164916	0.000622641	-3.206	0.39
3591	ENSG00000156508	3.68395e-05	-4.434	0.39
3592	ENSG00000117500	0.000139954	-3.854	0.389
3593	ENSG00000281332	0.028429	-1.546	0.389
3594	ENSG00000145912	0.000717192	-3.144	0.389
3595	ENSG00000151532	0.0122101	-1.913	0.389
3596	ENSG00000130309	0.000358294	-3.446	0.389
3597	ENSG00000133059	0.00424767	-2.372	0.389
3598	ENSG00000059758	0.00258146	-2.588	0.389
3599	ENSG00000160087	0.00205132	-2.688	0.389
3600	ENSG00000011132	0.025435	-1.595	0.389
3601	ENSG00000114023	0.00204407	-2.69	0.389
3602	ENSG00000141552	0.00586973	-2.231	0.388
3603	ENSG00000119927	0.00200719	-2.697	0.388
3604	ENSG00000161618	0.00927556	-2.033	0.388
3605	ENSG00000136243	0.00242307	-2.616	0.388
3606	ENSG00000005007	0.000361624	-3.442	0.388
3607	ENSG00000133112	0.000220229	-3.657	0.388
3608	ENSG00000170322	0.000797883	-3.098	0.387
3609	ENSG00000123505	0.00014548	-3.837	0.387
3610	ENSG00000123485	0.000272429	-3.565	0.386
3611	ENSG00000116138	0.00359596	-2.444	0.386
3612	ENSG00000106605	0.00500389	-2.301	0.386
3613	ENSG00000155906	0.0117888	-1.929	0.386
3614	ENSG00000144674	0.000967977	-3.014	0.386
3615	ENSG00000141449	0.00984441	-2.007	0.386
3616	ENSG00000162437	0.000160347	-3.795	0.386
3617	ENSG00000100614	0.00162624	-2.789	0.386
3618	ENSG00000188612	0.000102302	-3.99	0.385
3619	ENSG00000114790	0.0116174	-1.935	0.385
3620	ENSG00000182004	0.000598312	-3.223	0.385
3621	ENSG00000100401	0.000174294	-3.759	0.385
3622	ENSG00000101544	0.00038748	-3.412	0.385
3623	ENSG00000132275	0.00596789	-2.224	0.385
3624	ENSG00000126698	0.000320752	-3.494	0.385
3625	ENSG00000101109	0.000467466	-3.33	0.385
3626	ENSG00000204628	4.34499e-05	-4.362	0.385
3627	ENSG00000160688	0.00491164	-2.309	0.384
3628	ENSG00000121481	0.000606919	-3.217	0.384
3629	ENSG00000164024	0.000776708	-3.11	0.384
3630	ENSG00000076201	0.00109134	-2.962	0.384
3631	ENSG00000182220	0.000379803	-3.42	0.384
3632	ENSG00000089094	0.000480547	-3.318	0.384
3633	ENSG00000086827	0.00151862	-2.819	0.383
3634	ENSG00000103342	0.000112744	-3.948	0.383
3635	ENSG00000163931	0.000155165	-3.809	0.383
3636	ENSG00000198799	0.000478885	-3.32	0.383
3637	ENSG00000081177	0.00140013	-2.854	0.383
3638	ENSG00000167996	6.18745e-05	-4.208	0.383
3639	ENSG00000186395	0.0230366	-1.638	0.382
3640	ENSG00000153487	0.0253471	-1.596	0.382
3641	ENSG00000145284	0.00491724	-2.308	0.382
3642	ENSG00000125868	0.000183547	-3.736	0.381
3643	ENSG00000112531	0.000176027	-3.754	0.381
3644	ENSG00000069509	0.00465205	-2.332	0.381
3645	ENSG00000133422	0.00375463	-2.425	0.381
3646	ENSG00000111540	0.000181518	-3.741	0.38
3647	ENSG00000137135	0.00576617	-2.239	0.38
3648	ENSG00000120437	0.000810016	-3.092	0.38
3649	ENSG00000205609	0.00113652	-2.944	0.38
3650	ENSG00000141098	0.00675828	-2.17	0.38
3651	ENSG00000166483	0.00131453	-2.881	0.38
3652	ENSG00000159322	0.000684259	-3.165	0.38
3653	ENSG00000166226	0.000301371	-3.521	0.38
3654	ENSG00000100038	0.00105351	-2.977	0.379
3655	ENSG00000187961	0.00678795	-2.168	0.379
3656	ENSG00000105866	0.0136817	-1.864	0.379
3657	ENSG00000196428	0.00147329	-2.832	0.379
3658	ENSG00000134419	0.00017803	-3.75	0.379
3659	ENSG00000168944	0.0048579	-2.314	0.378
3660	ENSG00000138399	0.000944955	-3.025	0.378
3661	ENSG00000112319	0.00331021	-2.48	0.378
3662	ENSG00000143889	0.00181329	-2.742	0.378
3663	ENSG00000146426	0.0238609	-1.622	0.378
3664	ENSG00000113368	0.000110795	-3.955	0.378
3665	ENSG00000006432	0.0160539	-1.794	0.377
3666	ENSG00000101365	0.000416741	-3.38	0.377
3667	ENSG00000104067	0.00568593	-2.245	0.377
3668	ENSG00000161960	0.00881677	-2.055	0.377
3669	ENSG00000181467	0.0016598	-2.78	0.377
3670	ENSG00000101421	0.000397166	-3.401	0.377
3671	ENSG00000117298	0.00228312	-2.641	0.377
3672	ENSG00000014164	0.00801823	-2.096	0.376
3673	ENSG00000124733	0.00243054	-2.614	0.376
3674	ENSG00000123297	0.00583566	-2.234	0.376
3675	ENSG00000104442	0.000442243	-3.354	0.376
3676	ENSG00000124608	0.00231503	-2.635	0.375
3677	ENSG00000107789	0.0017999	-2.745	0.375
3678	ENSG00000127554	0.0195966	-1.708	0.375
3679	ENSG00000152558	0.000134807	-3.87	0.375
3680	ENSG00000146909	0.00023558	-3.628	0.375
3681	ENSG00000078747	0.00263204	-2.58	0.375
3682	ENSG00000253797	0.0194998	-1.71	0.375
3683	ENSG00000080371	0.00440442	-2.356	0.375
3684	ENSG00000114391	7.286e-05	-4.138	0.374
3685	ENSG00000153006	0.000405541	-3.392	0.373
3686	ENSG00000163867	0.00964821	-2.016	0.373
3687	ENSG00000011566	0.0067785	-2.169	0.373
3688	ENSG00000179361	0.00362325	-2.441	0.373
3689	ENSG00000100564	0.00201109	-2.697	0.373
3690	ENSG00000101363	0.00419624	-2.377	0.373
3691	ENSG00000104343	0.00658101	-2.182	0.373
3692	ENSG00000141452	0.00756649	-2.121	0.373
3693	ENSG00000130254	0.00324439	-2.489	0.372
3694	ENSG00000070214	0.000864956	-3.063	0.372
3695	ENSG00000053254	0.00290096	-2.537	0.372
3696	ENSG00000177311	0.00719569	-2.143	0.372
3697	ENSG00000140299	0.000639228	-3.194	0.372
3698	ENSG00000137100	0.00134784	-2.87	0.372
3699	ENSG00000169131	0.00608265	-2.216	0.372
3700	ENSG00000131149	0.000419743	-3.377	0.371
3701	ENSG00000152147	0.00569957	-2.244	0.371
3702	ENSG00000060138	0.000175747	-3.755	0.371
3703	ENSG00000174444	7.32708e-05	-4.135	0.371
3704	ENSG00000137947	0.00487192	-2.312	0.37
3705	ENSG00000180818	0.00213861	-2.67	0.37
3706	ENSG00000114745	0.00201592	-2.696	0.369
3707	ENSG00000103653	0.00142371	-2.847	0.369
3708	ENSG00000119820	0.00126235	-2.899	0.369
3709	ENSG00000108518	0.00294997	-2.53	0.369
3710	ENSG00000112576	0.00310903	-2.507	0.369
3711	ENSG00000082805	0.00175652	-2.755	0.369
3712	ENSG00000123352	0.00691682	-2.16	0.368
3713	ENSG00000161513	0.00472327	-2.326	0.368
3714	ENSG00000215908	0.00655891	-2.183	0.367
3715	ENSG00000086102	0.000622879	-3.206	0.367
3716	ENSG00000171735	0.00115618	-2.937	0.367
3717	ENSG00000116903	0.000429315	-3.367	0.367
3718	ENSG00000143633	0.00357199	-2.447	0.367
3719	ENSG00000129968	0.011221	-1.95	0.367
3720	ENSG00000183963	0.00233268	-2.632	0.367
3721	ENSG00000099954	0.00457202	-2.34	0.367
3722	ENSG00000108439	0.00161468	-2.792	0.367
3723	ENSG00000136527	0.000132902	-3.876	0.366
3724	ENSG00000148429	0.00180242	-2.744	0.366
3725	ENSG00000072803	0.000990446	-3.004	0.366
3726	ENSG00000175387	0.0104967	-1.979	0.366
3727	ENSG00000163346	0.012176	-1.914	0.366
3728	ENSG00000165185	0.0106185	-1.974	0.366
3729	ENSG00000164823	0.00414269	-2.383	0.366
3730	ENSG00000142192	0.000153773	-3.813	0.366
3731	ENSG00000136870	0.0181979	-1.74	0.366
3732	ENSG00000093144	0.00158714	-2.799	0.365
3733	ENSG00000272333	0.00226979	-2.644	0.365
3734	ENSG00000108424	0.000144494	-3.84	0.365
3735	ENSG00000184007	0.000183742	-3.736	0.365
3736	ENSG00000170871	0.00378096	-2.422	0.365
3737	ENSG00000169976	0.0148612	-1.828	0.365
3738	ENSG00000151247	0.000383831	-3.416	0.364
3739	ENSG00000141543	0.000754525	-3.122	0.364
3740	ENSG00000175087	0.0155724	-1.808	0.364
3741	ENSG00000136149	0.00560728	-2.251	0.364
3742	ENSG00000164830	0.00590251	-2.229	0.364
3743	ENSG00000198925	0.013738	-1.862	0.364
3744	ENSG00000148459	0.0142471	-1.846	0.364
3745	ENSG00000006712	0.00705925	-2.151	0.364
3746	ENSG00000146833	0.0020789	-2.682	0.364
3747	ENSG00000170776	0.0114809	-1.94	0.363
3748	ENSG00000177613	0.00875461	-2.058	0.363
3749	ENSG00000125656	0.0035487	-2.45	0.363
3750	ENSG00000163938	0.000880584	-3.055	0.362
3751	ENSG00000101350	0.00212369	-2.673	0.362
3752	ENSG00000116141	0.0120868	-1.918	0.362
3753	ENSG00000128713	0.0276201	-1.559	0.362
3754	ENSG00000169230	0.00196675	-2.706	0.362
3755	ENSG00000115970	0.00154075	-2.812	0.362
3756	ENSG00000168394	0.0204786	-1.689	0.361
3757	ENSG00000106105	0.00086226	-3.064	0.361
3758	ENSG00000176597	0.0177641	-1.75	0.361
3759	ENSG00000152518	0.00107701	-2.968	0.361
3760	ENSG00000118496	0.00338915	-2.47	0.361
3761	ENSG00000170846	0.016809	-1.774	0.36
3762	ENSG00000108599	0.0202456	-1.694	0.36
3763	ENSG00000173706	0.00440289	-2.356	0.36
3764	ENSG00000135451	0.00208594	-2.681	0.36
3765	ENSG00000099875	0.00142249	-2.847	0.359
3766	ENSG00000116016	0.0132545	-1.878	0.359
3767	ENSG00000036549	0.000320142	-3.495	0.359
3768	ENSG00000064999	0.00301941	-2.52	0.359
3769	ENSG00000176142	0.00195716	-2.708	0.359
3770	ENSG00000125871	0.00158605	-2.8	0.358
3771	ENSG00000133872	0.000459372	-3.338	0.358
3772	ENSG00000188342	0.00111507	-2.953	0.358
3773	ENSG00000162924	0.0111736	-1.952	0.358
3774	ENSG00000135108	0.000603486	-3.219	0.358
3775	ENSG00000108591	0.0043637	-2.36	0.357
3776	ENSG00000167699	0.00231479	-2.635	0.357
3777	ENSG00000087086	0.000466915	-3.331	0.357
3778	ENSG00000173575	0.00858423	-2.066	0.357
3779	ENSG00000106571	0.0171201	-1.766	0.356
3780	ENSG00000102786	0.0118938	-1.925	0.356
3781	ENSG00000129810	0.00160706	-2.794	0.356
3782	ENSG00000187764	0.00921149	-2.036	0.356
3783	ENSG00000167978	0.0002413	-3.617	0.356
3784	ENSG00000064102	0.000615307	-3.211	0.356
3785	ENSG00000063601	0.000894706	-3.048	0.355
3786	ENSG00000142875	0.0106826	-1.971	0.355
3787	ENSG00000171867	0.00849343	-2.071	0.355
3788	ENSG00000136738	0.00173957	-2.76	0.355
3789	ENSG00000011485	0.00048011	-3.319	0.355
3790	ENSG00000172466	0.000298794	-3.525	0.355
3791	ENSG00000108256	0.000586319	-3.232	0.355
3792	ENSG00000168137	0.0017064	-2.768	0.355
3793	ENSG00000164086	0.015805	-1.801	0.355
3794	ENSG00000173889	0.00379846	-2.42	0.355
3795	ENSG00000108344	0.00094684	-3.024	0.355
3796	ENSG00000080608	0.00407625	-2.39	0.354
3797	ENSG00000111666	0.00171401	-2.766	0.354
3798	ENSG00000073614	0.00397493	-2.401	0.354
3799	ENSG00000124356	0.000725925	-3.139	0.354
3800	ENSG00000196363	0.00147497	-2.831	0.354
3801	ENSG00000116213	0.00296149	-2.528	0.354
3802	ENSG00000114251	0.0054649	-2.262	0.353
3803	ENSG00000159111	0.00217733	-2.662	0.353
3804	ENSG00000168028	0.00015146	-3.82	0.353
3805	ENSG00000160218	0.00602525	-2.22	0.353
3806	ENSG00000178074	0.00777114	-2.11	0.353
3807	ENSG00000151348	0.0015677	-2.805	0.353
3808	ENSG00000111206	0.000741683	-3.13	0.352
3809	ENSG00000185009	0.00113874	-2.944	0.352
3810	ENSG00000048544	0.00127947	-2.893	0.352
3811	ENSG00000160803	0.00167927	-2.775	0.352
3812	ENSG00000135365	0.00207145	-2.684	0.351
3813	ENSG00000181915	0.0022645	-2.645	0.35
3814	ENSG00000168282	0.0103785	-1.984	0.35
3815	ENSG00000147144	0.0131733	-1.88	0.35
3816	ENSG00000131626	0.00101416	-2.994	0.35
3817	ENSG00000117450	0.000204226	-3.69	0.349
3818	ENSG00000087095	0.0176231	-1.754	0.349
3819	ENSG00000198498	0.00487173	-2.312	0.349
3820	ENSG00000008256	0.00512909	-2.29	0.349
3821	ENSG00000166716	0.00308064	-2.511	0.349
3822	ENSG00000158457	0.0166525	-1.779	0.348
3823	ENSG00000147118	0.0275497	-1.56	0.348
3824	ENSG00000120697	0.0104607	-1.98	0.348
3825	ENSG00000172493	0.0091731	-2.037	0.348
3826	ENSG00000112306	0.00256182	-2.591	0.348
3827	ENSG00000122026	0.00138226	-2.859	0.347
3828	ENSG00000177595	0.00192918	-2.715	0.347
3829	ENSG00000073008	0.0134627	-1.871	0.347
3830	ENSG00000116580	0.00271616	-2.566	0.346
3831	ENSG00000111364	0.00187235	-2.728	0.346
3832	ENSG00000243156	0.00174639	-2.758	0.346
3833	ENSG00000198242	0.000305738	-3.515	0.345
3834	ENSG00000119760	0.000741409	-3.13	0.345
3835	ENSG00000078399	0.00100271	-2.999	0.345
3836	ENSG00000067334	0.000707637	-3.15	0.345
3837	ENSG00000183258	0.000930841	-3.031	0.345
3838	ENSG00000144524	0.00182598	-2.739	0.345
3839	ENSG00000143147	0.010601	-1.975	0.344
3840	ENSG00000088038	0.00309918	-2.509	0.344
3841	ENSG00000100354	0.0120438	-1.919	0.344
3842	ENSG00000171858	0.00215649	-2.666	0.343
3843	ENSG00000116044	0.00155834	-2.807	0.343
3844	ENSG00000135723	0.0103946	-1.983	0.343
3845	ENSG00000122786	0.00118194	-2.927	0.343
3846	ENSG00000151422	0.0123316	-1.909	0.342
3847	ENSG00000138279	0.00227426	-2.643	0.342
3848	ENSG00000127423	0.00748713	-2.126	0.342
3849	ENSG00000122545	0.00109848	-2.959	0.342
3850	ENSG00000103852	0.0127303	-1.895	0.342
3851	ENSG00000141298	0.00995926	-2.002	0.342
3852	ENSG00000198689	0.0260085	-1.585	0.341
3853	ENSG00000130382	0.00210265	-2.677	0.341
3854	ENSG00000127526	0.0016577	-2.78	0.341
3855	ENSG00000087206	0.00775439	-2.11	0.341
3856	ENSG00000112941	0.00177475	-2.751	0.341
3857	ENSG00000114857	0.00685118	-2.164	0.341
3858	ENSG00000136925	0.00458659	-2.339	0.341
3859	ENSG00000178105	0.00151529	-2.82	0.34
3860	ENSG00000161179	0.00913461	-2.039	0.34
3861	ENSG00000036054	0.00255071	-2.593	0.34
3862	ENSG00000159131	0.000371733	-3.43	0.34
3863	ENSG00000076108	0.00762832	-2.118	0.34
3864	ENSG00000204356	0.00320214	-2.495	0.34
3865	ENSG00000181222	0.00536977	-2.27	0.34
3866	ENSG00000101347	0.0021314	-2.671	0.34
3867	ENSG00000146247	0.00155328	-2.809	0.34
3868	ENSG00000112208	0.00658424	-2.181	0.34
3869	ENSG00000186660	0.000754513	-3.122	0.34
3870	ENSG00000168275	0.00578221	-2.238	0.34
3871	ENSG00000103591	0.00210181	-2.677	0.339
3872	ENSG00000136448	0.000637813	-3.195	0.339
3873	ENSG00000037637	0.00534122	-2.272	0.339
3874	ENSG00000243716	0.0202093	-1.694	0.339
3875	ENSG00000120837	0.0179228	-1.747	0.339
3876	ENSG00000124145	0.0286847	-1.542	0.339
3877	ENSG00000168876	0.0187875	-1.726	0.338
3878	ENSG00000188986	0.00280302	-2.552	0.338
3879	ENSG00000144468	0.0054516	-2.263	0.338
3880	ENSG00000103126	0.00577917	-2.238	0.338
3881	ENSG00000176946	0.00623735	-2.205	0.337
3882	ENSG00000099901	0.00148564	-2.828	0.337
3883	ENSG00000174106	0.0108205	-1.966	0.337
3884	ENSG00000171105	0.00230896	-2.637	0.337
3885	ENSG00000160563	0.0107658	-1.968	0.337
3886	ENSG00000141759	0.00151913	-2.818	0.337
3887	ENSG00000111961	0.0100833	-1.996	0.336
3888	ENSG00000128595	0.00050153	-3.3	0.336
3889	ENSG00000084676	0.00805351	-2.094	0.336
3890	ENSG00000139163	0.00107359	-2.969	0.336
3891	ENSG00000123908	0.00420289	-2.376	0.336
3892	ENSG00000163660	0.00192046	-2.717	0.336
3893	ENSG00000184863	0.0020799	-2.682	0.336
3894	ENSG00000140396	0.00318812	-2.496	0.336
3895	ENSG00000141503	0.00131571	-2.881	0.336
3896	ENSG00000135333	0.0166177	-1.779	0.336
3897	ENSG00000130164	0.00634041	-2.198	0.335
3898	ENSG00000108349	0.000724614	-3.14	0.335
3899	ENSG00000049618	0.00685087	-2.164	0.335
3900	ENSG00000132382	0.0266303	-1.575	0.335
3901	ENSG00000130299	0.0134326	-1.872	0.334
3902	ENSG00000174839	0.00145904	-2.836	0.334
3903	ENSG00000170921	0.0114538	-1.941	0.334
3904	ENSG00000123124	0.00561945	-2.25	0.334
3905	ENSG00000067182	0.016262	-1.789	0.334
3906	ENSG00000183291	0.000702451	-3.153	0.334
3907	ENSG00000065600	0.00588281	-2.23	0.333
3908	ENSG00000108953	0.000421309	-3.375	0.333
3909	ENSG00000119777	0.00489196	-2.311	0.333
3910	ENSG00000089022	0.00382928	-2.417	0.332
3911	ENSG00000165669	0.00155122	-2.809	0.332
3912	ENSG00000092140	0.00290714	-2.537	0.332
3913	ENSG00000156671	0.00955297	-2.02	0.332
3914	ENSG00000185305	0.00763635	-2.117	0.332
3915	ENSG00000184076	0.000897865	-3.047	0.332
3916	ENSG00000136811	0.00185213	-2.732	0.331
3917	ENSG00000155506	0.00173835	-2.76	0.331
3918	ENSG00000110696	0.000630485	-3.2	0.331
3919	ENSG00000140264	0.00321959	-2.492	0.331
3920	ENSG00000116752	0.00256579	-2.591	0.33
3921	ENSG00000068305	0.00462022	-2.335	0.33
3922	ENSG00000130402	0.00178481	-2.748	0.33
3923	ENSG00000108262	0.00497958	-2.303	0.33
3924	ENSG00000196205	0.00190777	-2.719	0.33
3925	ENSG00000146067	0.00212838	-2.672	0.329
3926	ENSG00000213064	0.0104999	-1.979	0.328
3927	ENSG00000184983	0.00544772	-2.264	0.328
3928	ENSG00000153179	0.0125684	-1.901	0.328
3929	ENSG00000164902	0.00321229	-2.493	0.327
3930	ENSG00000136522	0.0142495	-1.846	0.327
3931	ENSG00000100726	0.0176433	-1.753	0.327
3932	ENSG00000213281	0.00529168	-2.276	0.327
3933	ENSG00000170906	0.00276723	-2.558	0.327
3934	ENSG00000124374	0.0121622	-1.915	0.327
3935	ENSG00000108433	0.00706279	-2.151	0.327
3936	ENSG00000109381	0.0151748	-1.819	0.327
3937	ENSG00000168958	0.00191563	-2.718	0.327
3938	ENSG00000176700	0.0180834	-1.743	0.326
3939	ENSG00000119487	0.00168822	-2.773	0.326
3940	ENSG00000173848	0.00116327	-2.934	0.326
3941	ENSG00000092531	0.00711282	-2.148	0.326
3942	ENSG00000137055	0.012611	-1.899	0.326
3943	ENSG00000101161	0.00563779	-2.249	0.326
3944	ENSG00000142867	0.0206632	-1.685	0.325
3945	ENSG00000149136	0.000944221	-3.025	0.325
3946	ENSG00000114120	0.00371733	-2.43	0.325
3947	ENSG00000173875	0.0102431	-1.99	0.325
3948	ENSG00000099341	0.00207049	-2.684	0.325
3949	ENSG00000275066	0.00491021	-2.309	0.325
3950	ENSG00000163625	0.0119515	-1.923	0.324
3951	ENSG00000108406	0.00737372	-2.132	0.324
3952	ENSG00000143190	0.00181636	-2.741	0.324
3953	ENSG00000135966	0.0143822	-1.842	0.324
3954	ENSG00000112081	0.000788345	-3.103	0.324
3955	ENSG00000008405	0.00707147	-2.15	0.324
3956	ENSG00000137845	0.00429362	-2.367	0.324
3957	ENSG00000149313	0.00196688	-2.706	0.324
3958	ENSG00000163655	0.000758214	-3.12	0.324
3959	ENSG00000166326	0.00340369	-2.468	0.324
3960	ENSG00000162971	0.0269028	-1.57	0.323
3961	ENSG00000148399	0.0132591	-1.877	0.323
3962	ENSG00000134909	0.00995582	-2.002	0.323
3963	ENSG00000125944	0.00147668	-2.831	0.323
3964	ENSG00000108669	0.0093084	-2.031	0.323
3965	ENSG00000167460	0.000753952	-3.123	0.323
3966	ENSG00000132405	0.0075135	-2.124	0.323
3967	ENSG00000084754	0.00128666	-2.891	0.323
3968	ENSG00000145780	0.0130994	-1.883	0.322
3969	ENSG00000157450	0.0102123	-1.991	0.322
3970	ENSG00000167842	0.0117558	-1.93	0.322
3971	ENSG00000196141	0.00893079	-2.049	0.322
3972	ENSG00000106348	0.0112535	-1.949	0.322
3973	ENSG00000259623	0.0058473	-2.233	0.321
3974	ENSG00000172534	0.00758708	-2.12	0.321
3975	ENSG00000141384	0.00775524	-2.11	0.321
3976	ENSG00000166595	0.0144585	-1.84	0.321
3977	ENSG00000169188	0.00457596	-2.34	0.321
3978	ENSG00000080603	0.0158215	-1.801	0.32
3979	ENSG00000116237	0.00124995	-2.903	0.32
3980	ENSG00000183751	0.0156325	-1.806	0.32
3981	ENSG00000137166	0.0176526	-1.753	0.319
3982	ENSG00000164542	0.0243927	-1.613	0.319
3983	ENSG00000139746	0.00262113	-2.582	0.319
3984	ENSG00000164548	0.00168528	-2.773	0.319
3985	ENSG00000189159	0.00272538	-2.565	0.319
3986	ENSG00000129680	0.00144779	-2.839	0.318
3987	ENSG00000103855	0.00369603	-2.432	0.318
3988	ENSG00000058063	0.00771698	-2.113	0.318
3989	ENSG00000075618	0.0122478	-1.912	0.318
3990	ENSG00000127334	0.0028979	-2.538	0.318
3991	ENSG00000147526	0.00617674	-2.209	0.318
3992	ENSG00000173915	0.00217447	-2.663	0.317
3993	ENSG00000150776	0.00231452	-2.636	0.317
3994	ENSG00000142534	0.00263334	-2.579	0.317
3995	ENSG00000127884	0.00171786	-2.765	0.317
3996	ENSG00000198900	0.00306546	-2.514	0.317
3997	ENSG00000083223	0.0178992	-1.747	0.316
3998	ENSG00000157500	0.00441052	-2.356	0.316
3999	ENSG00000143970	0.0120314	-1.92	0.316
4000	ENSG00000165118	0.0246819	-1.608	0.316
4001	ENSG00000178605	0.0173811	-1.76	0.316
4002	ENSG00000068078	0.0111981	-1.951	0.316
4003	ENSG00000113649	0.00207141	-2.684	0.316
4004	ENSG00000151208	0.00379283	-2.421	0.315
4005	ENSG00000116350	0.00489671	-2.31	0.315
4006	ENSG00000157020	0.00233287	-2.632	0.315
4007	ENSG00000103005	0.00916096	-2.038	0.315
4008	ENSG00000180979	0.0155538	-1.808	0.315
4009	ENSG00000108861	0.00157082	-2.804	0.314
4010	ENSG00000008083	0.0197518	-1.704	0.314
4011	ENSG00000144635	0.00594142	-2.226	0.314
4012	ENSG00000140406	0.0213582	-1.67	0.313
4013	ENSG00000173611	0.0207544	-1.683	0.313
4014	ENSG00000100124	0.0143056	-1.844	0.313
4015	ENSG00000111615	0.00407106	-2.39	0.313
4016	ENSG00000129197	0.00966259	-2.015	0.312
4017	ENSG00000116128	0.00588961	-2.23	0.312
4018	ENSG00000117505	0.0018832	-2.725	0.312
4019	ENSG00000114302	0.00179193	-2.747	0.311
4020	ENSG00000106615	0.00282365	-2.549	0.311
4021	ENSG00000174695	0.00377492	-2.423	0.311
4022	ENSG00000047932	0.00400398	-2.398	0.311
4023	ENSG00000080822	0.0023115	-2.636	0.311
4024	ENSG00000168795	0.0153705	-1.813	0.31
4025	ENSG00000072518	0.00443494	-2.353	0.31
4026	ENSG00000135111	0.0162755	-1.788	0.31
4027	ENSG00000198952	0.0107842	-1.967	0.31
4028	ENSG00000114388	0.0219636	-1.658	0.31
4029	ENSG00000174437	0.00144013	-2.842	0.309
4030	ENSG00000129071	0.014715	-1.832	0.309
4031	ENSG00000090470	0.0223527	-1.651	0.309
4032	ENSG00000152404	0.00583747	-2.234	0.309
4033	ENSG00000186591	0.00983729	-2.007	0.308
4034	ENSG00000168807	0.00311795	-2.506	0.308
4035	ENSG00000137818	0.00198761	-2.702	0.308
4036	ENSG00000052802	0.0119448	-1.923	0.308
4037	ENSG00000100823	0.00146565	-2.834	0.308
4038	ENSG00000166913	0.00111791	-2.952	0.308
4039	ENSG00000123975	0.0058993	-2.229	0.308
4040	ENSG00000143727	0.00569509	-2.244	0.307
4041	ENSG00000011009	0.0203483	-1.691	0.307
4042	ENSG00000148516	0.00600308	-2.222	0.307
4043	ENSG00000110723	0.0242088	-1.616	0.307
4044	ENSG00000099940	0.0195103	-1.71	0.307
4045	ENSG00000185608	0.0138349	-1.859	0.307
4046	ENSG00000100105	0.00662893	-2.179	0.306
4047	ENSG00000108389	0.00718277	-2.144	0.306
4048	ENSG00000111880	0.00811794	-2.091	0.305
4049	ENSG00000127184	0.00325755	-2.487	0.305
4050	ENSG00000086712	0.0029343	-2.532	0.305
4051	ENSG00000125912	0.0205958	-1.686	0.305
4052	ENSG00000061273	0.0147587	-1.831	0.304
4053	ENSG00000119950	0.00579466	-2.237	0.304
4054	ENSG00000135018	0.00191848	-2.717	0.304
4055	ENSG00000183576	0.00553719	-2.257	0.304
4056	ENSG00000091651	0.0133854	-1.873	0.304
4057	ENSG00000105939	0.00340354	-2.468	0.304
4058	ENSG00000088986	0.00320734	-2.494	0.303
4059	ENSG00000188895	0.00421862	-2.375	0.303
4060	ENSG00000137154	0.00125625	-2.901	0.303
4061	ENSG00000140988	0.00424892	-2.372	0.303
4062	ENSG00000064115	0.011665	-1.933	0.303
4063	ENSG00000101193	0.00563287	-2.249	0.302
4064	ENSG00000151292	0.0116079	-1.935	0.302
4065	ENSG00000108510	0.0109904	-1.959	0.302
4066	ENSG00000158669	0.00522501	-2.282	0.302
4067	ENSG00000170291	0.0140283	-1.853	0.302
4068	ENSG00000158092	0.0209618	-1.679	0.302
4069	ENSG00000104388	0.00395293	-2.403	0.302
4070	ENSG00000118058	0.0119058	-1.924	0.302
4071	ENSG00000143553	0.0214627	-1.668	0.301
4072	ENSG00000038274	0.00843647	-2.074	0.301
4073	ENSG00000187079	0.0126393	-1.898	0.301
4074	ENSG00000066855	0.00797195	-2.098	0.301
4075	ENSG00000170142	0.00461005	-2.336	0.301
4076	ENSG00000164405	0.00382298	-2.418	0.301
4077	ENSG00000184787	0.00318215	-2.497	0.301
4078	ENSG00000179833	0.0129408	-1.888	0.3
4079	ENSG00000241343	0.00777466	-2.109	0.3
4080	ENSG00000196683	0.00445286	-2.351	0.3
4081	ENSG00000111877	0.0205628	-1.687	0.3
4082	ENSG00000156299	0.012152	-1.915	0.3
4083	ENSG00000102098	0.0155503	-1.808	0.3
4084	ENSG00000167671	0.0235339	-1.628	0.299
4085	ENSG00000108010	0.0029617	-2.528	0.299
4086	ENSG00000087448	0.0238088	-1.623	0.299
4087	ENSG00000178974	0.0205609	-1.687	0.299
4088	ENSG00000105698	0.00535434	-2.271	0.298
4089	ENSG00000131174	0.01107	-1.956	0.298
4090	ENSG00000171067	0.0277214	-1.557	0.298
4091	ENSG00000113851	0.0123312	-1.909	0.298
4092	ENSG00000114850	0.00414546	-2.382	0.298
4093	ENSG00000184110	0.023797	-1.623	0.297
4094	ENSG00000179933	0.0188882	-1.724	0.297
4095	ENSG00000156973	0.0233844	-1.631	0.297
4096	ENSG00000155366	0.01213	-1.916	0.297
4097	ENSG00000117650	0.0131762	-1.88	0.297
4098	ENSG00000134283	0.00503317	-2.298	0.296
4099	ENSG00000112701	0.0152377	-1.817	0.296
4100	ENSG00000156052	0.0061762	-2.209	0.296
4101	ENSG00000168610	0.0250973	-1.6	0.296
4102	ENSG00000136930	0.00526046	-2.279	0.296
4103	ENSG00000140553	0.00926954	-2.033	0.296
4104	ENSG00000178913	0.00453823	-2.343	0.296
4105	ENSG00000068400	0.0227101	-1.644	0.295
4106	ENSG00000135372	0.00489759	-2.31	0.295
4107	ENSG00000115541	0.00936066	-2.029	0.294
4108	ENSG00000054116	0.0152477	-1.817	0.294
4109	ENSG00000133703	0.0111562	-1.952	0.294
4110	ENSG00000168813	0.00898058	-2.047	0.294
4111	ENSG00000141084	0.0175877	-1.755	0.293
4112	ENSG00000156030	0.00739426	-2.131	0.293
4113	ENSG00000116199	0.00553555	-2.257	0.293
4114	ENSG00000066279	0.00798309	-2.098	0.292
4115	ENSG00000111142	0.0100726	-1.997	0.292
4116	ENSG00000092847	0.00624899	-2.204	0.291
4117	ENSG00000169957	0.00680108	-2.167	0.291
4118	ENSG00000087460	0.00324259	-2.489	0.291
4119	ENSG00000054598	0.0056455	-2.248	0.291
4120	ENSG00000125447	0.00580462	-2.236	0.291
4121	ENSG00000168297	0.00785866	-2.105	0.291
4122	ENSG00000158195	0.00302666	-2.519	0.291
4123	ENSG00000102753	0.00732619	-2.135	0.29
4124	ENSG00000171311	0.00977969	-2.01	0.29
4125	ENSG00000034713	0.00666618	-2.176	0.289
4126	ENSG00000148337	0.00620304	-2.207	0.289
4127	ENSG00000021776	0.011008	-1.958	0.289
4128	ENSG00000131467	0.0192097	-1.716	0.289
4129	ENSG00000044574	0.00761531	-2.118	0.289
4130	ENSG00000065665	0.0269395	-1.57	0.289
4131	ENSG00000095139	0.00359678	-2.444	0.289
4132	ENSG00000132388	0.00477971	-2.321	0.289
4133	ENSG00000134882	0.0134551	-1.871	0.288
4134	ENSG00000114942	0.00505171	-2.297	0.288
4135	ENSG00000182087	0.0134458	-1.871	0.288
4136	ENSG00000205060	0.00424911	-2.372	0.288
4137	ENSG00000161526	0.0163061	-1.788	0.287
4138	ENSG00000164663	0.0273344	-1.563	0.287
4139	ENSG00000157045	0.0273446	-1.563	0.287
4140	ENSG00000175166	0.0061462	-2.211	0.287
4141	ENSG00000066455	0.0122522	-1.912	0.287
4142	ENSG00000144048	0.0255359	-1.593	0.287
4143	ENSG00000115307	0.0101258	-1.995	0.286
4144	ENSG00000172840	0.00969918	-2.013	0.286
4145	ENSG00000103222	0.00622372	-2.206	0.286
4146	ENSG00000184220	0.0123572	-1.908	0.285
4147	ENSG00000104852	0.00741017	-2.13	0.285
4148	ENSG00000136504	0.00432005	-2.365	0.283
4149	ENSG00000162298	0.0242393	-1.615	0.283
4150	ENSG00000147316	0.022712	-1.644	0.283
4151	ENSG00000127463	0.00608159	-2.216	0.283
4152	ENSG00000144381	0.00638492	-2.195	0.283
4153	ENSG00000173692	0.00391876	-2.407	0.282
4154	ENSG00000180357	0.00928707	-2.032	0.282
4155	ENSG00000128191	0.00493643	-2.307	0.282
4156	ENSG00000139684	0.0108138	-1.966	0.281
4157	ENSG00000011258	0.0276503	-1.558	0.281
4158	ENSG00000171603	0.00714937	-2.146	0.281
4159	ENSG00000183283	0.00539272	-2.268	0.281
4160	ENSG00000230124	0.0065801	-2.182	0.28
4161	ENSG00000164244	0.00751542	-2.124	0.28
4162	ENSG00000168066	0.0129096	-1.889	0.279
4163	ENSG00000151148	0.0227611	-1.643	0.279
4164	ENSG00000166200	0.00664713	-2.177	0.279
4165	ENSG00000166130	0.0255454	-1.593	0.279
4166	ENSG00000049656	0.0095643	-2.019	0.279
4167	ENSG00000163818	0.0202448	-1.694	0.278
4168	ENSG00000133318	0.00372116	-2.429	0.277
4169	ENSG00000033627	0.0118601	-1.926	0.277
4170	ENSG00000244005	0.0287666	-1.541	0.276
4171	ENSG00000029725	0.00773479	-2.112	0.275
4172	ENSG00000060688	0.00580372	-2.236	0.275
4173	ENSG00000148672	0.0056323	-2.249	0.275
4174	ENSG00000166889	0.00727616	-2.138	0.274
4175	ENSG00000169100	0.00989163	-2.005	0.274
4176	ENSG00000243678	0.0225857	-1.646	0.274
4177	ENSG00000041357	0.00649303	-2.188	0.274
4178	ENSG00000007923	0.0152445	-1.817	0.273
4179	ENSG00000008300	0.0179922	-1.745	0.273
4180	ENSG00000114650	0.0153346	-1.814	0.273
4181	ENSG00000116560	0.00491981	-2.308	0.273
4182	ENSG00000180879	0.0208697	-1.68	0.271
4183	ENSG00000005100	0.0101158	-1.995	0.271
4184	ENSG00000205531	0.00629047	-2.201	0.271
4185	ENSG00000152382	0.0278895	-1.555	0.269
4186	ENSG00000145386	0.00696917	-2.157	0.269
4187	ENSG00000185787	0.00739149	-2.131	0.269
4188	ENSG00000138107	0.0153271	-1.815	0.268
4189	ENSG00000132466	0.00663599	-2.178	0.267
4190	ENSG00000182197	0.0258296	-1.588	0.267
4191	ENSG00000213672	0.0167357	-1.776	0.267
4192	ENSG00000163950	0.00863466	-2.064	0.267
4193	ENSG00000171163	0.0277989	-1.556	0.267
4194	ENSG00000066027	0.0287227	-1.542	0.266
4195	ENSG00000148308	0.0146009	-1.836	0.265
4196	ENSG00000278053	0.0187565	-1.727	0.265
4197	ENSG00000061936	0.0102104	-1.991	0.264
4198	ENSG00000145390	0.0266903	-1.574	0.264
4199	ENSG00000162601	0.0226524	-1.645	0.263
4200	ENSG00000117118	0.00944261	-2.025	0.263
4201	ENSG00000082996	0.0250334	-1.601	0.262
4202	ENSG00000132128	0.025381	-1.595	0.261
4203	ENSG00000166012	0.0191586	-1.718	0.261
4204	ENSG00000152465	0.0287366	-1.542	0.261
4205	ENSG00000176986	0.0156923	-1.804	0.261
4206	ENSG00000159840	0.01445	-1.84	0.261
4207	ENSG00000266074	0.0216788	-1.664	0.261
4208	ENSG00000135052	0.00802508	-2.096	0.26
4209	ENSG00000179918	0.0147173	-1.832	0.26
4210	ENSG00000164889	0.0163224	-1.787	0.259
4211	ENSG00000099284	0.0209823	-1.678	0.259
4212	ENSG00000056586	0.0246709	-1.608	0.259
4213	ENSG00000125304	0.0284676	-1.546	0.259
4214	ENSG00000107937	0.0202434	-1.694	0.259
4215	ENSG00000171467	0.0269249	-1.57	0.258
4216	ENSG00000138138	0.0147435	-1.831	0.258
4217	ENSG00000175390	0.00954439	-2.02	0.258
4218	ENSG00000132670	0.0119801	-1.922	0.256
4219	ENSG00000112984	0.0193269	-1.714	0.256
4220	ENSG00000111011	0.0120037	-1.921	0.255
4221	ENSG00000117592	0.00859565	-2.066	0.255
4222	ENSG00000118579	0.0110434	-1.957	0.255
4223	ENSG00000022840	0.0144416	-1.84	0.255
4224	ENSG00000107862	0.0273622	-1.563	0.255
4225	ENSG00000184205	0.022685	-1.644	0.255
4226	ENSG00000046604	0.0123867	-1.907	0.254
4227	ENSG00000168653	0.021367	-1.67	0.254
4228	ENSG00000251022	0.0162558	-1.789	0.253
4229	ENSG00000084234	0.00724318	-2.14	0.253
4230	ENSG00000213741	0.0101401	-1.994	0.253
4231	ENSG00000133895	0.019253	-1.716	0.252
4232	ENSG00000197747	0.0195267	-1.709	0.252
4233	ENSG00000169032	0.0226181	-1.646	0.252
4234	ENSG00000170515	0.0251214	-1.6	0.251
4235	ENSG00000109472	0.0248881	-1.604	0.251
4236	ENSG00000177034	0.0240546	-1.619	0.251
4237	ENSG00000150593	0.0256608	-1.591	0.249
4238	ENSG00000179820	0.0256821	-1.59	0.249
4239	ENSG00000084733	0.00971749	-2.012	0.248
4240	ENSG00000079459	0.0234009	-1.631	0.248
4241	ENSG00000138686	0.02196	-1.658	0.247
4242	ENSG00000204713	0.0143082	-1.844	0.247
4243	ENSG00000105849	0.0285246	-1.545	0.247
4244	ENSG00000071553	0.0249993	-1.602	0.247
4245	ENSG00000159023	0.0132057	-1.879	0.246
4246	ENSG00000180817	0.0164918	-1.783	0.246
4247	ENSG00000198604	0.020011	-1.699	0.245
4248	ENSG00000079246	0.0101963	-1.992	0.244
4249	ENSG00000198315	0.0134281	-1.872	0.243
4250	ENSG00000114784	0.022	-1.658	0.242
4251	ENSG00000124177	0.0228726	-1.641	0.242
4252	ENSG00000128641	0.0212701	-1.672	0.242
4253	ENSG00000214753	0.0231891	-1.635	0.242
4254	ENSG00000004478	0.0257137	-1.59	0.241
4255	ENSG00000253293	0.0260312	-1.585	0.241
4256	ENSG00000166197	0.0166047	-1.78	0.241
4257	ENSG00000181704	0.0157839	-1.802	0.241
4258	ENSG00000138760	0.0212331	-1.673	0.24
4259	ENSG00000108523	0.0223559	-1.651	0.24
4260	ENSG00000118816	0.020674	-1.685	0.239
4261	ENSG00000106153	0.0252144	-1.598	0.239
4262	ENSG00000146701	0.0158616	-1.8	0.238
4263	ENSG00000147403	0.0199597	-1.7	0.238
4264	ENSG00000148303	0.012082	-1.918	0.238
4265	ENSG00000172292	0.0213708	-1.67	0.238
4266	ENSG00000134255	0.0259973	-1.585	0.238
4267	ENSG00000124571	0.0217266	-1.663	0.238
4268	ENSG00000129351	0.0118332	-1.927	0.236
4269	ENSG00000067533	0.0220633	-1.656	0.236
4270	ENSG00000084090	0.0180075	-1.745	0.236
4271	ENSG00000143149	0.0179315	-1.746	0.236
4272	ENSG00000132341	0.0177192	-1.752	0.236
4273	ENSG00000143621	0.0145922	-1.836	0.235
4274	ENSG00000170085	0.0222369	-1.653	0.234
4275	ENSG00000112640	0.017481	-1.757	0.234
4276	ENSG00000009844	0.0222947	-1.652	0.234
4277	ENSG00000101558	0.0216285	-1.665	0.234
4278	ENSG00000135916	0.0288702	-1.54	0.233
4279	ENSG00000125484	0.0253295	-1.596	0.228
4280	ENSG00000143612	0.0222618	-1.652	0.228
4281	ENSG00000006530	0.0233612	-1.632	0.226
4282	ENSG00000100227	0.0236899	-1.625	0.226
4283	ENSG00000124422	0.0239404	-1.621	0.225
4284	ENSG00000106344	0.0288056	-1.541	0.224
4285	ENSG00000163479	0.0213762	-1.67	0.223
4286	ENSG00000178952	0.0250178	-1.602	0.222
4287	ENSG00000092841	0.0285725	-1.544	0.216
4288	ENSG00000174231	0.0258247	-1.588	0.212
4289	ENSG00000106263	0.0283413	-1.548	-0.214
4290	ENSG00000062485	0.0251019	-1.6	-0.218
4291	ENSG00000155363	0.0289092	-1.539	-0.223
4292	ENSG00000205581	0.0269899	-1.569	-0.233
4293	ENSG00000125755	0.0245844	-1.609	-0.235
4294	ENSG00000183808	0.0248479	-1.605	-0.235
4295	ENSG00000133104	0.026165	-1.582	-0.236
4296	ENSG00000073578	0.021768	-1.662	-0.237
4297	ENSG00000164609	0.0279255	-1.554	-0.237
4298	ENSG00000132912	0.0229212	-1.64	-0.239
4299	ENSG00000010244	0.0170906	-1.767	-0.241
4300	ENSG00000143641	0.0189075	-1.723	-0.241
4301	ENSG00000131653	0.0214444	-1.669	-0.245
4302	ENSG00000144848	0.0250552	-1.601	-0.245
4303	ENSG00000134291	0.0256498	-1.591	-0.246
4304	ENSG00000180182	0.0117783	-1.929	-0.247
4305	ENSG00000142856	0.0255486	-1.593	-0.247
4306	ENSG00000100380	0.0280058	-1.553	-0.249
4307	ENSG00000196704	0.0222124	-1.653	-0.249
4308	ENSG00000114126	0.0222835	-1.652	-0.249
4309	ENSG00000255302	0.0224163	-1.649	-0.249
4310	ENSG00000119977	0.0281005	-1.551	-0.25
4311	ENSG00000100281	0.018959	-1.722	-0.251
4312	ENSG00000185591	0.0187806	-1.726	-0.252
4313	ENSG00000152556	0.0260076	-1.585	-0.252
4314	ENSG00000130985	0.0163084	-1.788	-0.253
4315	ENSG00000145349	0.0186668	-1.729	-0.254
4316	ENSG00000100578	0.0231202	-1.636	-0.254
4317	ENSG00000177732	0.0187108	-1.728	-0.257
4318	ENSG00000197299	0.0128088	-1.892	-0.258
4319	ENSG00000101882	0.0154906	-1.81	-0.258
4320	ENSG00000110955	0.00934576	-2.029	-0.258
4321	ENSG00000086015	0.0193631	-1.713	-0.259
4322	ENSG00000105778	0.0250673	-1.601	-0.26
4323	ENSG00000143162	0.0259623	-1.586	-0.261
4324	ENSG00000174953	0.0104107	-1.983	-0.262
4325	ENSG00000130811	0.0287635	-1.541	-0.264
4326	ENSG00000136492	0.0270309	-1.568	-0.265
4327	ENSG00000257267	0.0156727	-1.805	-0.265
4328	ENSG00000197386	0.0144369	-1.841	-0.267
4329	ENSG00000172432	0.0288832	-1.539	-0.269
4330	ENSG00000136104	0.0277853	-1.556	-0.269
4331	ENSG00000213676	0.0144398	-1.84	-0.269
4332	ENSG00000162402	0.00738116	-2.132	-0.27
4333	ENSG00000157851	0.011636	-1.934	-0.27
4334	ENSG00000272325	0.0203797	-1.691	-0.27
4335	ENSG00000137207	0.0228433	-1.641	-0.271
4336	ENSG00000084070	0.0147625	-1.831	-0.272
4337	ENSG00000168906	0.00917828	-2.037	-0.272
4338	ENSG00000114346	0.0146561	-1.834	-0.273
4339	ENSG00000171824	0.00613178	-2.212	-0.273
4340	ENSG00000124226	0.0156873	-1.804	-0.275
4341	ENSG00000114902	0.0190549	-1.72	-0.275
4342	ENSG00000106443	0.00864909	-2.063	-0.275
4343	ENSG00000129116	0.0194249	-1.712	-0.277
4344	ENSG00000063046	0.00980839	-2.008	-0.278
4345	ENSG00000278540	0.00751097	-2.124	-0.278
4346	ENSG00000141447	0.00899059	-2.046	-0.278
4347	ENSG00000213160	0.0114103	-1.943	-0.279
4348	ENSG00000007047	0.0135047	-1.87	-0.279
4349	ENSG00000012983	0.0104995	-1.979	-0.28
4350	ENSG00000196367	0.00493839	-2.306	-0.28
4351	ENSG00000134884	0.010933	-1.961	-0.28
4352	ENSG00000138796	0.00771693	-2.113	-0.28
4353	ENSG00000187792	0.0270727	-1.567	-0.28
4354	ENSG00000170004	0.00525087	-2.28	-0.281
4355	ENSG00000063245	0.0283791	-1.547	-0.281
4356	ENSG00000147274	0.00427473	-2.369	-0.281
4357	ENSG00000120756	0.0211497	-1.675	-0.283
4358	ENSG00000175061	0.0044645	-2.35	-0.283
4359	ENSG00000128918	0.00810354	-2.091	-0.284
4360	ENSG00000185219	0.00988969	-2.005	-0.284
4361	ENSG00000071894	0.0129307	-1.888	-0.284
4362	ENSG00000137413	0.0180554	-1.743	-0.284
4363	ENSG00000141568	0.00486679	-2.313	-0.284
4364	ENSG00000066777	0.0109471	-1.961	-0.285
4365	ENSG00000139182	0.02565	-1.591	-0.286
4366	ENSG00000155755	0.0156215	-1.806	-0.286
4367	ENSG00000130024	0.00534314	-2.272	-0.287
4368	ENSG00000132356	0.0182925	-1.738	-0.287
4369	ENSG00000141198	0.0173881	-1.76	-0.289
4370	ENSG00000265972	0.0136802	-1.864	-0.289
4371	ENSG00000050748	0.00783268	-2.106	-0.289
4372	ENSG00000244306	0.0205258	-1.688	-0.289
4373	ENSG00000173905	0.0106309	-1.973	-0.289
4374	ENSG00000109654	0.0112353	-1.949	-0.29
4375	ENSG00000115355	0.00898621	-2.046	-0.29
4376	ENSG00000213463	0.00552091	-2.258	-0.29
4377	ENSG00000185127	0.0145114	-1.838	-0.291
4378	ENSG00000136098	0.0280718	-1.552	-0.292
4379	ENSG00000079950	0.0127653	-1.894	-0.292
4380	ENSG00000141002	0.0114436	-1.941	-0.292
4381	ENSG00000113328	0.0137016	-1.863	-0.292
4382	ENSG00000196531	0.005156	-2.288	-0.294
4383	ENSG00000178209	0.027827	-1.556	-0.294
4384	ENSG00000163904	0.0172213	-1.764	-0.295
4385	ENSG00000095564	0.00266059	-2.575	-0.295
4386	ENSG00000204138	0.00421617	-2.375	-0.295
4387	ENSG00000143258	0.0104892	-1.979	-0.295
4388	ENSG00000236287	0.0127306	-1.895	-0.296
4389	ENSG00000120805	0.0138198	-1.859	-0.297
4390	ENSG00000180071	0.021574	-1.666	-0.298
4391	ENSG00000211445	0.0235238	-1.628	-0.298
4392	ENSG00000090989	0.0108661	-1.964	-0.299
4393	ENSG00000071246	0.0150929	-1.821	-0.299
4394	ENSG00000153107	0.00467652	-2.33	-0.299
4395	ENSG00000007202	0.00275096	-2.561	-0.299
4396	ENSG00000141279	0.00256304	-2.591	-0.299
4397	ENSG00000112685	0.00787718	-2.104	-0.3
4398	ENSG00000136143	0.0079862	-2.098	-0.301
4399	ENSG00000057757	0.0158687	-1.799	-0.302
4400	ENSG00000138160	0.0051222	-2.291	-0.302
4401	ENSG00000188419	0.021226	-1.673	-0.302
4402	ENSG00000160917	0.0181808	-1.74	-0.303
4403	ENSG00000008988	0.00623853	-2.205	-0.303
4404	ENSG00000156504	0.00837998	-2.077	-0.303
4405	ENSG00000140350	0.0216734	-1.664	-0.304
4406	ENSG00000089006	0.00187101	-2.728	-0.304
4407	ENSG00000090924	0.00994154	-2.003	-0.304
4408	ENSG00000164597	0.0136132	-1.866	-0.304
4409	ENSG00000170581	0.0197165	-1.705	-0.305
4410	ENSG00000010256	0.0044772	-2.349	-0.306
4411	ENSG00000163104	0.00270784	-2.567	-0.306
4412	ENSG00000124702	0.0204718	-1.689	-0.306
4413	ENSG00000008294	0.00367466	-2.435	-0.306
4414	ENSG00000102302	0.0141829	-1.848	-0.306
4415	ENSG00000071889	0.0187996	-1.726	-0.306
4416	ENSG00000093167	0.00764101	-2.117	-0.306
4417	ENSG00000169045	0.00365654	-2.437	-0.306
4418	ENSG00000152904	0.00662319	-2.179	-0.306
4419	ENSG00000196865	0.0060365	-2.219	-0.307
4420	ENSG00000141252	0.0138548	-1.858	-0.307
4421	ENSG00000131725	0.0145998	-1.836	-0.307
4422	ENSG00000147044	0.00617521	-2.209	-0.307
4423	ENSG00000119321	0.0104869	-1.979	-0.307
4424	ENSG00000080345	0.00162812	-2.788	-0.307
4425	ENSG00000099194	0.0210695	-1.676	-0.308
4426	ENSG00000110048	0.00360826	-2.443	-0.308
4427	ENSG00000141258	0.0104196	-1.982	-0.308
4428	ENSG00000077380	0.00588542	-2.23	-0.308
4429	ENSG00000157224	0.0132045	-1.879	-0.309
4430	ENSG00000130714	0.0112929	-1.947	-0.309
4431	ENSG00000156162	0.00635029	-2.197	-0.31
4432	ENSG00000090565	0.0288146	-1.54	-0.31
4433	ENSG00000153827	0.00390693	-2.408	-0.31
4434	ENSG00000264112	0.00853346	-2.069	-0.31
4435	ENSG00000263001	0.00549844	-2.26	-0.311
4436	ENSG00000083444	0.0110521	-1.957	-0.311
4437	ENSG00000178695	0.00974767	-2.011	-0.311
4438	ENSG00000107438	0.00346753	-2.46	-0.312
4439	ENSG00000124198	0.00693332	-2.159	-0.312
4440	ENSG00000197713	0.0146419	-1.834	-0.312
4441	ENSG00000116874	0.0200728	-1.697	-0.313
4442	ENSG00000109436	0.0217237	-1.663	-0.313
4443	ENSG00000116353	0.0148923	-1.827	-0.313
4444	ENSG00000198740	0.00987799	-2.005	-0.313
4445	ENSG00000163257	0.00201513	-2.696	-0.314
4446	ENSG00000076770	0.0108395	-1.965	-0.314
[truncated: 4,240 more rows]

## Sheet: Increased (over 0.58)
	Gene	Pvalue	Log10_Pvalue	Log_fold_change
1	ENSG00000182795	1.08316e-33	-32.965	3.857
2	ENSG00000113389	9.04706e-13	-12.043	3.808
3	ENSG00000164776	1.01126e-31	-30.995	3.66
4	ENSG00000244607	4.67655e-10	-9.33	3.479
5	ENSG00000175820	1.95184e-17	-16.71	3.454
6	ENSG00000135077	3.29083e-20	-19.483	3.454
7	ENSG00000101306	4.85445e-18	-17.314	3.43
8	ENSG00000011052	2.58029e-33	-32.588	3.247
9	ENSG00000183423	1.24463e-30	-29.905	3.137
10	ENSG00000182308	9.92109e-23	-22.003	3.113
11	ENSG00000260672	1.70545e-09	-8.768	3.08
12	ENSG00000180245	7.70212e-19	-18.113	3.073
13	ENSG00000261670	2.4825e-12	-11.605	3.03
14	ENSG00000143387	7.62614e-20	-19.118	2.987
15	ENSG00000273450	1.07524e-09	-8.968	2.956
16	ENSG00000156427	1.22474e-14	-13.912	2.889
17	ENSG00000267475	6.02724e-10	-9.22	2.887
18	ENSG00000143107	8.81842e-09	-8.055	2.823
19	ENSG00000240463	1.17959e-09	-8.928	2.822
20	ENSG00000168454	1.65968e-11	-10.78	2.8
21	ENSG00000166825	2.03614e-10	-9.691	2.779
22	ENSG00000285509	4.36794e-14	-13.36	2.698
23	ENSG00000279954	7.55397e-08	-7.122	2.694
24	ENSG00000229808	2.15919e-08	-7.666	2.673
25	ENSG00000197019	4.76095e-14	-13.322	2.673
26	ENSG00000131471	6.26339e-26	-25.203	2.639
27	ENSG00000276272	7.01708e-07	-6.154	2.631
28	ENSG00000188993	4.01345e-07	-6.396	2.613
29	ENSG00000028277	4.43346e-25	-24.353	2.595
30	ENSG00000244405	2.17169e-06	-5.663	2.593
31	ENSG00000115266	2.10438e-11	-10.677	2.589
32	ENSG00000164309	4.60968e-17	-16.336	2.578
33	ENSG00000159450	2.90451e-10	-9.537	2.538
34	ENSG00000273038	2.57524e-10	-9.589	2.533
35	ENSG00000279443	2.70109e-14	-13.568	2.532
36	ENSG00000234290	2.41655e-10	-9.617	2.517
37	ENSG00000270681	3.41183e-18	-17.467	2.503
38	ENSG00000260121	1.99027e-07	-6.701	2.478
39	ENSG00000237550	2.45573e-15	-14.61	2.465
40	ENSG00000102924	1.57932e-09	-8.802	2.44
41	ENSG00000267078	1.14678e-08	-7.941	2.42
42	ENSG00000174564	1.9684e-11	-10.706	2.404
43	ENSG00000134256	2.95432e-10	-9.53	2.396
44	ENSG00000188761	2.48922e-13	-12.604	2.395
45	ENSG00000183638	2.82068e-07	-6.55	2.394
46	ENSG00000273275	9.38029e-10	-9.028	2.357
47	ENSG00000233892	1.34202e-10	-9.872	2.352
48	ENSG00000279520	1.05165e-17	-16.978	2.345
49	ENSG00000267493	2.6649e-10	-9.574	2.339
50	ENSG00000131480	2.42032e-17	-16.616	2.33
51	ENSG00000270589	4.209e-12	-11.376	2.33
52	ENSG00000214534	4.92906e-06	-5.307	2.327
53	ENSG00000229036	5.34952e-11	-10.272	2.313
54	ENSG00000227536	2.7865e-08	-7.555	2.283
55	ENSG00000271155	1.35223e-07	-6.869	2.282
56	ENSG00000136928	1.30878e-29	-28.883	2.276
57	ENSG00000184441	2.82189e-13	-12.549	2.248
58	ENSG00000236047	2.66665e-05	-4.574	2.245
59	ENSG00000143632	2.80588e-07	-6.552	2.241
60	ENSG00000170122	1.79452e-10	-9.746	2.223
61	ENSG00000280047	5.82621e-09	-8.235	2.217
62	ENSG00000149201	4.31756e-09	-8.365	2.211
63	ENSG00000142675	4.91101e-11	-10.309	2.193
64	ENSG00000279148	9.17349e-09	-8.037	2.192
65	ENSG00000197140	2.47966e-09	-8.606	2.191
66	ENSG00000023839	2.10779e-13	-12.676	2.183
67	ENSG00000249459	5.853e-18	-17.233	2.179
68	ENSG00000172602	2.16123e-13	-12.665	2.178
69	ENSG00000226721	2.58553e-08	-7.587	2.174
70	ENSG00000129749	9.52726e-08	-7.021	2.169
71	ENSG00000260317	1.19128e-20	-19.924	2.15
72	ENSG00000185507	8.91322e-07	-6.05	2.146
73	ENSG00000173530	7.66108e-30	-29.116	2.144
74	ENSG00000158023	1.08786e-12	-11.963	2.133
75	ENSG00000172409	2.85188e-28	-27.545	2.114
76	ENSG00000075426	1.24261e-11	-10.906	2.11
77	ENSG00000230026	4.0063e-07	-6.397	2.11
78	ENSG00000261884	3.15561e-12	-11.501	2.064
79	ENSG00000213085	9.23417e-07	-6.035	2.058
80	ENSG00000168140	3.84364e-07	-6.415	2.051
81	ENSG00000205853	4.45288e-09	-8.351	2.045
82	ENSG00000188483	1.54661e-18	-17.811	2.034
83	ENSG00000158246	1.42719e-06	-5.846	2.028
84	ENSG00000176907	1.87023e-05	-4.728	2.028
85	ENSG00000127578	1.92189e-08	-7.716	2.02
86	ENSG00000138166	2.3349e-14	-13.632	2.012
87	ENSG00000143178	1.8715e-12	-11.728	2.009
88	ENSG00000126803	6.40501e-11	-10.193	2.009
89	ENSG00000008056	2.15657e-09	-8.666	1.996
90	ENSG00000261654	2.56791e-06	-5.59	1.988
91	ENSG00000188603	3.69712e-14	-13.432	1.986
92	ENSG00000237101	3.35013e-07	-6.475	1.978
93	ENSG00000125740	2.9493e-12	-11.53	1.975
94	ENSG00000230701	2.08013e-12	-11.682	1.965
95	ENSG00000181026	5.77637e-61	-60.238	1.964
96	ENSG00000203804	1.9161e-06	-5.718	1.963
97	ENSG00000166166	2.17815e-20	-19.662	1.957
98	ENSG00000196793	8.95828e-21	-20.048	1.951
99	ENSG00000088356	5.11679e-35	-34.291	1.932
100	ENSG00000006194	6.52777e-25	-24.185	1.922
101	ENSG00000107815	9.41401e-46	-45.026	1.911
102	ENSG00000085465	2.82678e-31	-30.549	1.91
103	ENSG00000071282	2.79646e-09	-8.553	1.899
104	ENSG00000172057	6.44243e-28	-27.191	1.899
105	ENSG00000103381	1.88319e-11	-10.725	1.892
106	ENSG00000111012	8.52233e-17	-16.069	1.882
107	ENSG00000270182	3.32158e-07	-6.479	1.881
108	ENSG00000258900	1.35778e-07	-6.867	1.88
109	ENSG00000257242	7.69795e-07	-6.114	1.868
110	ENSG00000109927	5.47599e-13	-12.262	1.853
111	ENSG00000105583	2.58804e-05	-4.587	1.84
112	ENSG00000186594	1.84818e-07	-6.733	1.839
113	ENSG00000271862	2.867e-10	-9.543	1.837
114	ENSG00000258441	4.23541e-48	-47.373	1.826
115	ENSG00000242220	1.39155e-08	-7.857	1.819
116	ENSG00000115216	6.19828e-32	-31.208	1.809
117	ENSG00000235217	3.11091e-06	-5.507	1.809
118	ENSG00000270127	1.26315e-06	-5.899	1.8
119	ENSG00000104825	1.13392e-33	-32.945	1.8
120	ENSG00000271754	7.4498e-06	-5.128	1.795
121	ENSG00000172183	4.15578e-09	-8.381	1.779
122	ENSG00000184743	7.64576e-18	-17.117	1.774
123	ENSG00000213073	7.03704e-18	-17.153	1.772
124	ENSG00000277879	1.28643e-09	-8.891	1.771
125	ENSG00000159388	2.8465e-49	-48.546	1.76
126	ENSG00000129932	6.27994e-12	-11.202	1.755
127	ENSG00000170509	7.17244e-05	-4.144	1.747
128	ENSG00000102385	3.9441e-10	-9.404	1.737
129	ENSG00000255508	2.36754e-09	-8.626	1.724
130	ENSG00000273058	9.59234e-05	-4.018	1.721
131	ENSG00000104142	3.5231e-19	-18.453	1.712
132	ENSG00000242539	2.07755e-06	-5.682	1.706
133	ENSG00000175592	3.19813e-12	-11.495	1.702
134	ENSG00000173846	1.70916e-16	-15.767	1.699
135	ENSG00000232934	0.00039643	-3.402	1.695
136	ENSG00000213782	2.39351e-15	-14.621	1.689
137	ENSG00000139547	2.84555e-06	-5.546	1.688
138	ENSG00000230673	1.59882e-05	-4.796	1.687
139	ENSG00000178381	3.59781e-13	-12.444	1.686
140	ENSG00000169981	3.20251e-21	-20.495	1.686
141	ENSG00000285669	5.52468e-07	-6.258	1.682
142	ENSG00000159588	5.67519e-05	-4.246	1.679
143	ENSG00000203721	0.00143586	-2.843	1.672
144	ENSG00000204248	1.39271e-07	-6.856	1.67
145	ENSG00000182179	8.21703e-05	-4.085	1.663
146	ENSG00000196449	8.32444e-33	-32.08	1.655
147	ENSG00000107201	9.60553e-15	-14.017	1.655
148	ENSG00000154263	0.00027708	-3.557	1.648
149	ENSG00000182544	1.90272e-19	-18.721	1.647
150	ENSG00000279632	6.8817e-05	-4.162	1.637
151	ENSG00000226266	5.95732e-05	-4.225	1.63
152	ENSG00000253187	7.16834e-09	-8.145	1.627
153	ENSG00000279861	3.41932e-05	-4.466	1.624
154	ENSG00000222035	7.37595e-05	-4.132	1.619
155	ENSG00000100109	1.01345e-23	-22.994	1.612
156	ENSG00000273356	0.00061095	-3.214	1.608
157	ENSG00000259158	0.000360755	-3.443	1.608
158	ENSG00000214900	0.000102798	-3.988	1.605
159	ENSG00000237481	0.000516638	-3.287	1.603
160	ENSG00000145632	3.65807e-14	-13.437	1.602
161	ENSG00000152939	3.36744e-14	-13.473	1.597
162	ENSG00000136826	1.16246e-12	-11.935	1.596
163	ENSG00000197580	6.99082e-05	-4.155	1.593
164	ENSG00000228300	1.56343e-14	-13.806	1.586
165	ENSG00000142528	1.1302e-36	-35.947	1.577
166	ENSG00000101146	7.18858e-36	-35.143	1.576
167	ENSG00000233012	6.51802e-06	-5.186	1.567
168	ENSG00000153234	2.78847e-08	-7.555	1.567
169	ENSG00000249661	0.000356175	-3.448	1.563
170	ENSG00000130513	3.76295e-09	-8.424	1.561
171	ENSG00000164077	1.76729e-19	-18.753	1.557
172	ENSG00000110025	1.80575e-06	-5.743	1.556
173	ENSG00000162733	1.49305e-12	-11.826	1.555
174	ENSG00000213385	4.5493e-05	-4.342	1.554
175	ENSG00000167130	2.24752e-29	-28.648	1.55
176	ENSG00000280184	0.000128756	-3.89	1.549
177	ENSG00000229222	0.00157319	-2.803	1.548
178	ENSG00000167447	2.11175e-24	-23.675	1.544
179	ENSG00000143110	2.75352e-07	-6.56	1.543
180	ENSG00000230530	2.20628e-05	-4.656	1.54
181	ENSG00000079435	0.000576343	-3.239	1.54
182	ENSG00000135956	9.24967e-22	-21.034	1.539
183	ENSG00000167981	1.35044e-09	-8.87	1.536
184	ENSG00000232303	0.000453682	-3.343	1.535
185	ENSG00000267127	0.000222487	-3.653	1.534
186	ENSG00000272054	4.87294e-06	-5.312	1.531
187	ENSG00000188786	1.74395e-17	-16.758	1.528
188	ENSG00000257497	2.33301e-18	-17.632	1.527
189	ENSG00000179041	2.66384e-24	-23.574	1.526
190	ENSG00000279738	1.39648e-26	-25.855	1.524
191	ENSG00000215190	1.70604e-11	-10.768	1.522
192	ENSG00000234771	2.7053e-11	-10.568	1.519
193	ENSG00000259642	0.000123923	-3.907	1.518
194	ENSG00000057468	3.51909e-05	-4.454	1.513
195	ENSG00000164338	6.79924e-39	-38.168	1.51
196	ENSG00000214359	0.000559107	-3.253	1.507
197	ENSG00000168389	5.97441e-13	-12.224	1.505
198	ENSG00000253598	5.87212e-05	-4.231	1.504
199	ENSG00000130940	1.33773e-13	-12.874	1.5
200	ENSG00000184281	1.58933e-15	-14.799	1.5
201	ENSG00000234545	9.3312e-35	-34.03	1.496
202	ENSG00000185896	1.56857e-26	-25.804	1.496
203	ENSG00000151553	1.10076e-21	-20.958	1.489
204	ENSG00000162086	1.37994e-16	-15.86	1.486
205	ENSG00000204516	8.97242e-20	-19.047	1.485
206	ENSG00000228175	9.71302e-05	-4.013	1.483
207	ENSG00000177191	5.86169e-05	-4.232	1.475
208	ENSG00000115762	9.97468e-31	-30.001	1.475
209	ENSG00000048162	1.15211e-22	-21.939	1.473
210	ENSG00000002919	9.81662e-23	-22.008	1.472
211	ENSG00000095739	3.82976e-13	-12.417	1.47
212	ENSG00000151239	1.33183e-34	-33.876	1.469
213	ENSG00000157014	2.97816e-18	-17.526	1.468
214	ENSG00000041802	5.15456e-30	-29.288	1.467
215	ENSG00000151929	1.13176e-28	-27.946	1.466
216	ENSG00000168564	4.60144e-21	-20.337	1.464
217	ENSG00000221995	3.55997e-07	-6.449	1.464
218	ENSG00000112763	1.11334e-22	-21.953	1.463
219	ENSG00000136682	4.13685e-25	-24.383	1.461
220	ENSG00000279789	2.72279e-09	-8.565	1.456
221	ENSG00000150990	1.08181e-24	-23.966	1.456
222	ENSG00000158480	3.22316e-17	-16.492	1.454
223	ENSG00000137075	3.2761e-25	-24.485	1.453
224	ENSG00000213453	0.000385755	-3.414	1.453
225	ENSG00000235272	1.29254e-07	-6.889	1.452
226	ENSG00000129347	1.35387e-34	-33.868	1.452
227	ENSG00000101665	4.34204e-14	-13.362	1.449
228	ENSG00000274184	7.825e-05	-4.107	1.449
229	ENSG00000275993	1.16063e-05	-4.935	1.449
230	ENSG00000250371	0.000338367	-3.471	1.444
231	ENSG00000114737	3.22717e-08	-7.491	1.444
232	ENSG00000114648	5.30991e-22	-21.275	1.443
233	ENSG00000196653	1.79988e-05	-4.745	1.44
234	ENSG00000110422	1.51058e-19	-18.821	1.435
235	ENSG00000275056	5.65389e-05	-4.248	1.435
236	ENSG00000185798	1.06015e-10	-9.975	1.433
237	ENSG00000101098	5.27158e-25	-24.278	1.432
238	ENSG00000008128	2.29196e-13	-12.64	1.432
239	ENSG00000274386	3.06784e-06	-5.513	1.431
240	ENSG00000163545	1.24914e-06	-5.903	1.431
241	ENSG00000186834	6.42672e-18	-17.192	1.431
242	ENSG00000204160	9.4415e-30	-29.025	1.427
243	ENSG00000279696	1.69067e-07	-6.772	1.427
244	ENSG00000105146	0.00369508	-2.432	1.426
245	ENSG00000273311	1.5995e-09	-8.796	1.426
246	ENSG00000110104	2.25459e-28	-27.647	1.423
247	ENSG00000078687	1.24407e-19	-18.905	1.421
248	ENSG00000130803	1.67769e-29	-28.775	1.421
249	ENSG00000279077	9.83991e-05	-4.007	1.42
250	ENSG00000100664	2.69704e-36	-35.569	1.42
251	ENSG00000146232	1.81362e-10	-9.741	1.419
252	ENSG00000158055	4.8906e-05	-4.311	1.417
253	ENSG00000181016	2.24163e-07	-6.649	1.415
254	ENSG00000133398	5.12583e-18	-17.29	1.413
255	ENSG00000089163	0.000302445	-3.519	1.41
256	ENSG00000278959	1.5835e-05	-4.8	1.41
257	ENSG00000188295	2.16897e-10	-9.664	1.409
258	ENSG00000175213	4.89758e-09	-8.31	1.409
259	ENSG00000116698	3.13897e-25	-24.503	1.407
260	ENSG00000185950	1.19702e-15	-14.922	1.407
261	ENSG00000136574	2.24066e-22	-21.65	1.407
262	ENSG00000131115	4.08175e-13	-12.389	1.407
263	ENSG00000254612	4.64122e-10	-9.333	1.407
264	ENSG00000175283	1.84257e-12	-11.735	1.406
265	ENSG00000176692	1.12306e-07	-6.95	1.405
266	ENSG00000179363	0.000167933	-3.775	1.404
267	ENSG00000185963	8.34631e-33	-32.079	1.403
268	ENSG00000212232	0.000288451	-3.54	1.401
269	ENSG00000090905	4.52796e-24	-23.344	1.401
270	ENSG00000158109	7.48424e-11	-10.126	1.401
271	ENSG00000160908	1.14985e-14	-13.939	1.398
272	ENSG00000279254	0.000511657	-3.291	1.397
273	ENSG00000124688	1.774e-16	-15.751	1.397
274	ENSG00000168386	3.38962e-07	-6.47	1.391
275	ENSG00000090432	3.76983e-14	-13.424	1.39
276	ENSG00000106089	4.45885e-11	-10.351	1.389
277	ENSG00000144034	1.65318e-22	-21.782	1.388
278	ENSG00000162413	8.95548e-25	-24.048	1.388
279	ENSG00000146094	2.06694e-13	-12.685	1.388
280	ENSG00000108639	6.84714e-25	-24.164	1.386
281	ENSG00000205763	7.10745e-08	-7.148	1.383
282	ENSG00000141664	7.5042e-21	-20.125	1.383
283	ENSG00000124216	0.000469856	-3.328	1.382
284	ENSG00000105991	2.13086e-17	-16.671	1.382
285	ENSG00000196756	6.8987e-31	-30.161	1.381
286	ENSG00000214773	0.000281665	-3.55	1.38
287	ENSG00000139718	4.02879e-20	-19.395	1.38
288	ENSG00000184162	1.60105e-14	-13.796	1.378
289	ENSG00000172667	4.34519e-21	-20.362	1.377
290	ENSG00000034533	2.6599e-14	-13.575	1.376
291	ENSG00000118514	1.54721e-05	-4.81	1.375
292	ENSG00000255823	0.00774204	-2.111	1.371
293	ENSG00000213693	3.46525e-06	-5.46	1.371
294	ENSG00000174307	1.91858e-26	-25.717	1.371
295	ENSG00000175137	5.76986e-15	-14.239	1.37
296	ENSG00000101442	1.02665e-17	-16.989	1.369
297	ENSG00000198892	0.00103005	-2.987	1.367
298	ENSG00000264853	0.00246775	-2.608	1.366
299	ENSG00000196357	7.96773e-07	-6.099	1.365
300	ENSG00000269924	0.000680419	-3.167	1.365
301	ENSG00000277149	6.51905e-06	-5.186	1.363
302	ENSG00000171302	6.95447e-22	-21.158	1.363
303	ENSG00000130479	1.24022e-18	-17.907	1.363
304	ENSG00000264772	2.77106e-07	-6.557	1.363
305	ENSG00000123395	5.62261e-12	-11.25	1.361
306	ENSG00000168826	2.06427e-10	-9.685	1.361
307	ENSG00000122484	2.59448e-29	-28.586	1.359
308	ENSG00000279649	7.32625e-05	-4.135	1.354
309	ENSG00000220201	6.57422e-05	-4.182	1.354
310	ENSG00000169242	9.10372e-12	-11.041	1.351
311	ENSG00000167723	0.000236751	-3.626	1.351
312	ENSG00000231125	6.99433e-06	-5.155	1.351
313	ENSG00000083817	4.04318e-05	-4.393	1.349
314	ENSG00000273466	4.16336e-07	-6.381	1.348
315	ENSG00000166024	4.11393e-19	-18.386	1.346
316	ENSG00000185340	7.61004e-10	-9.119	1.345
317	ENSG00000198841	5.5462e-09	-8.256	1.343
318	ENSG00000132823	2.12178e-20	-19.673	1.341
319	ENSG00000099860	4.20382e-07	-6.376	1.341
320	ENSG00000226396	0.000794668	-3.1	1.34
321	ENSG00000262119	0.00146355	-2.835	1.339
322	ENSG00000204574	2.99609e-27	-26.523	1.337
323	ENSG00000167977	3.35753e-18	-17.474	1.335
324	ENSG00000171223	5.99928e-13	-12.222	1.334
325	ENSG00000130544	1.13628e-15	-14.945	1.334
326	ENSG00000171612	3.34458e-17	-16.476	1.332
327	ENSG00000174744	8.76515e-14	-13.057	1.331
328	ENSG00000135127	1.14867e-07	-6.94	1.329
329	ENSG00000173653	6.28995e-15	-14.201	1.328
330	ENSG00000161835	0.000433095	-3.363	1.328
331	ENSG00000162734	7.74905e-37	-36.111	1.327
332	ENSG00000164543	1.26614e-15	-14.898	1.326
333	ENSG00000253200	9.3836e-05	-4.028	1.324
334	ENSG00000059769	2.57198e-18	-17.59	1.324
335	ENSG00000106636	2.64211e-30	-29.578	1.323
336	ENSG00000270091	0.0221984	-1.654	1.322
337	ENSG00000156697	1.25149e-23	-22.903	1.321
338	ENSG00000135763	5.99045e-25	-24.223	1.319
339	ENSG00000198369	6.09662e-15	-14.215	1.319
340	ENSG00000131408	2.51047e-21	-20.6	1.318
341	ENSG00000257954	0.00396472	-2.402	1.316
342	ENSG00000023445	0.000385339	-3.414	1.316
343	ENSG00000175879	2.39747e-09	-8.62	1.315
344	ENSG00000170260	1.38776e-20	-19.858	1.313
345	ENSG00000170100	1.98266e-13	-12.703	1.311
346	ENSG00000121716	3.29201e-17	-16.483	1.31
347	ENSG00000239218	0.000109703	-3.96	1.306
348	ENSG00000169612	1.34948e-15	-14.87	1.303
349	ENSG00000150510	1.22212e-08	-7.913	1.302
350	ENSG00000166133	7.05966e-14	-13.151	1.299
351	ENSG00000172785	3.90133e-22	-21.409	1.298
352	ENSG00000180914	2.93458e-08	-7.532	1.297
353	ENSG00000135747	0.000320642	-3.494	1.297
354	ENSG00000124762	1.48003e-21	-20.83	1.295
355	ENSG00000274677	0.000498439	-3.302	1.294
356	ENSG00000152977	9.45139e-05	-4.025	1.294
357	ENSG00000213638	7.14748e-06	-5.146	1.293
358	ENSG00000196821	5.10637e-24	-23.292	1.292
359	ENSG00000158470	1.57735e-15	-14.802	1.292
360	ENSG00000105732	9.45557e-14	-13.024	1.292
361	ENSG00000224420	0.000361565	-3.442	1.29
362	ENSG00000234284	1.09258e-06	-5.962	1.289
363	ENSG00000104643	1.05427e-16	-15.977	1.289
364	ENSG00000163795	3.42031e-11	-10.466	1.287
365	ENSG00000175606	1.56226e-11	-10.806	1.286
366	ENSG00000063978	2.43108e-23	-22.614	1.286
367	ENSG00000141956	8.60681e-18	-17.065	1.286
368	ENSG00000165271	1.93099e-18	-17.714	1.285
369	ENSG00000274227	0.00397201	-2.401	1.284
370	ENSG00000076685	2.31027e-18	-17.636	1.282
371	ENSG00000117318	6.85695e-14	-13.164	1.281
372	ENSG00000180694	6.76076e-12	-11.17	1.281
373	ENSG00000225190	2.91601e-12	-11.535	1.281
374	ENSG00000115170	1.72985e-11	-10.762	1.278
375	ENSG00000258359	0.0014109	-2.851	1.277
376	ENSG00000133997	7.83548e-18	-17.106	1.276
377	ENSG00000132970	3.24627e-29	-28.489	1.276
378	ENSG00000258469	0.00290282	-2.537	1.276
379	ENSG00000011198	3.89378e-13	-12.41	1.272
380	ENSG00000251667	0.000322346	-3.492	1.271
381	ENSG00000104856	0.00018916	-3.723	1.266
382	ENSG00000143469	6.28338e-05	-4.202	1.266
383	ENSG00000154640	2.29372e-22	-21.639	1.265
384	ENSG00000239291	0.000349841	-3.456	1.265
385	ENSG00000144214	3.99147e-05	-4.399	1.265
386	ENSG00000243725	9.57774e-11	-10.019	1.263
387	ENSG00000172771	0.00034902	-3.457	1.263
388	ENSG00000171202	8.86546e-12	-11.052	1.259
389	ENSG00000091317	8.87928e-17	-16.052	1.259
390	ENSG00000173825	0.000847015	-3.072	1.258
391	ENSG00000285531	0.000194192	-3.712	1.257
392	ENSG00000136950	2.29717e-18	-17.639	1.257
393	ENSG00000237522	0.00411604	-2.386	1.256
394	ENSG00000163406	3.32496e-06	-5.478	1.255
395	ENSG00000163110	4.161e-17	-16.381	1.254
396	ENSG00000226268	0.00018043	-3.744	1.254
397	ENSG00000173013	0.0189646	-1.722	1.253
398	ENSG00000165476	1.17847e-16	-15.929	1.253
399	ENSG00000168646	1.16035e-10	-9.935	1.252
400	ENSG00000152439	5.52567e-06	-5.258	1.251
401	ENSG00000255874	0.00123426	-2.909	1.251
402	ENSG00000136603	3.27826e-13	-12.484	1.25
403	ENSG00000234797	3.69759e-05	-4.432	1.249
404	ENSG00000185019	2.339e-14	-13.631	1.248
405	ENSG00000235859	2.61149e-06	-5.583	1.246
406	ENSG00000114383	3.6389e-17	-16.439	1.246
407	ENSG00000213424	0.0045354	-2.343	1.246
408	ENSG00000259305	8.80033e-06	-5.056	1.245
409	ENSG00000181135	7.53034e-09	-8.123	1.245
410	ENSG00000105327	4.0908e-17	-16.388	1.245
411	ENSG00000232486	0.00641797	-2.193	1.245
412	ENSG00000122390	2.14319e-24	-23.669	1.242
413	ENSG00000163877	8.02845e-18	-17.095	1.241
414	ENSG00000171490	3.67938e-27	-26.434	1.241
415	ENSG00000114767	3.64369e-11	-10.438	1.24
416	ENSG00000134531	0.000362664	-3.44	1.237
417	ENSG00000279432	1.47401e-05	-4.831	1.236
418	ENSG00000165490	6.25958e-19	-18.203	1.235
419	ENSG00000052749	3.6419e-16	-15.439	1.235
420	ENSG00000121931	2.04838e-11	-10.689	1.235
421	ENSG00000135378	1.09834e-08	-7.959	1.234
422	ENSG00000163624	1.02827e-19	-18.988	1.233
423	ENSG00000143319	7.40097e-27	-26.131	1.231
424	ENSG00000141965	1.30235e-18	-17.885	1.23
425	ENSG00000182704	1.47257e-14	-13.832	1.23
426	ENSG00000132768	3.06391e-21	-20.514	1.23
427	ENSG00000260669	4.53906e-05	-4.343	1.228
428	ENSG00000283761	0.000239587	-3.621	1.227
429	ENSG00000275111	8.26474e-12	-11.083	1.226
430	ENSG00000137814	7.81933e-22	-21.107	1.226
431	ENSG00000187522	2.42791e-27	-26.615	1.226
432	ENSG00000115946	2.03255e-15	-14.692	1.224
433	ENSG00000103978	3.52623e-18	-17.453	1.222
434	ENSG00000139354	3.63908e-15	-14.439	1.222
435	ENSG00000090520	2.40839e-19	-18.618	1.221
436	ENSG00000204604	2.94788e-09	-8.53	1.221
437	ENSG00000105321	2.13977e-13	-12.67	1.22
438	ENSG00000131759	6.07392e-14	-13.217	1.218
439	ENSG00000226763	9.82256e-05	-4.008	1.218
440	ENSG00000148426	1.62969e-15	-14.788	1.217
441	ENSG00000163738	7.89045e-14	-13.103	1.217
442	ENSG00000268798	0.00647775	-2.189	1.216
443	ENSG00000175691	9.45822e-10	-9.024	1.216
444	ENSG00000211459	2.94492e-10	-9.531	1.211
445	ENSG00000146109	2.64363e-20	-19.578	1.209
446	ENSG00000279670	0.00121844	-2.914	1.208
447	ENSG00000143756	2.88986e-31	-30.539	1.207
448	ENSG00000111725	1.83037e-16	-15.737	1.206
449	ENSG00000261732	0.00228464	-2.641	1.205
450	ENSG00000124787	4.58479e-13	-12.339	1.204
451	ENSG00000256223	2.18055e-07	-6.661	1.203
452	ENSG00000142178	3.34698e-05	-4.475	1.202
453	ENSG00000166261	7.72259e-13	-12.112	1.2
454	ENSG00000105085	1.50451e-14	-13.823	1.199
455	ENSG00000112365	1.31121e-20	-19.882	1.199
456	ENSG00000162419	1.284e-16	-15.891	1.198
457	ENSG00000111276	2.81701e-18	-17.55	1.197
458	ENSG00000140332	3.85976e-19	-18.413	1.196
459	ENSG00000241217	0.0183457	-1.736	1.196
460	ENSG00000117010	1.34486e-10	-9.871	1.195
461	ENSG00000124641	3.44882e-12	-11.462	1.195
462	ENSG00000279356	0.00164604	-2.784	1.194
463	ENSG00000182208	6.13626e-11	-10.212	1.194
464	ENSG00000164305	2.96155e-15	-14.528	1.193
465	ENSG00000140650	8.60119e-09	-8.065	1.191
466	ENSG00000141448	7.31517e-13	-12.136	1.19
467	ENSG00000125875	5.03076e-13	-12.298	1.189
468	ENSG00000118242	1.48718e-10	-9.828	1.187
469	ENSG00000090020	6.53864e-11	-10.185	1.186
470	ENSG00000172766	2.03876e-16	-15.691	1.186
471	ENSG00000241889	0.00319009	-2.496	1.185
472	ENSG00000140830	8.31447e-12	-11.08	1.184
473	ENSG00000163694	7.69076e-09	-8.114	1.183
474	ENSG00000182551	4.79134e-23	-22.32	1.182
475	ENSG00000081087	1.76752e-12	-11.753	1.181
476	ENSG00000063176	9.89894e-13	-12.004	1.181
477	ENSG00000172954	1.40891e-20	-19.851	1.18
478	ENSG00000141699	9.9443e-12	-11.002	1.179
479	ENSG00000104899	4.99705e-09	-8.301	1.179
480	ENSG00000188763	1.55429e-05	-4.808	1.178
481	ENSG00000204520	3.6847e-11	-10.434	1.178
482	ENSG00000277161	1.63694e-11	-10.786	1.177
483	ENSG00000074696	1.89551e-26	-25.722	1.175
484	ENSG00000040633	2.34768e-16	-15.629	1.175
485	ENSG00000165168	0.00717959	-2.144	1.175
486	ENSG00000126368	1.79306e-10	-9.746	1.175
487	ENSG00000198576	0.000180219	-3.744	1.174
488	ENSG00000167377	7.71732e-05	-4.113	1.173
489	ENSG00000123364	3.41893e-13	-12.466	1.172
490	ENSG00000167173	3.62342e-17	-16.441	1.17
491	ENSG00000128594	2.43316e-05	-4.614	1.169
492	ENSG00000136802	7.2908e-16	-15.137	1.168
493	ENSG00000198538	7.90686e-07	-6.102	1.168
494	ENSG00000102543	3.65704e-09	-8.437	1.167
495	ENSG00000153037	8.61932e-20	-19.065	1.166
496	ENSG00000139644	1.92241e-30	-29.716	1.166
497	ENSG00000016082	1.28522e-13	-12.891	1.166
498	ENSG00000249859	1.94759e-12	-11.711	1.165
499	ENSG00000079215	8.21199e-24	-23.086	1.164
500	ENSG00000173120	3.55968e-17	-16.449	1.163
501	ENSG00000123545	3.50242e-20	-19.456	1.163
502	ENSG00000138449	4.94814e-06	-5.306	1.163
503	ENSG00000279573	0.0015346	-2.814	1.162
504	ENSG00000160588	3.95022e-06	-5.403	1.162
505	ENSG00000153443	2.393e-17	-16.621	1.162
506	ENSG00000148331	7.04918e-19	-18.152	1.16
507	ENSG00000146410	3.09834e-14	-13.509	1.159
508	ENSG00000159882	5.00286e-05	-4.301	1.159
509	ENSG00000100439	2.89579e-15	-14.538	1.159
510	ENSG00000136518	3.12725e-24	-23.505	1.155
511	ENSG00000279407	2.68184e-07	-6.572	1.155
512	ENSG00000107105	3.39767e-14	-13.469	1.155
513	ENSG00000105993	9.33963e-23	-22.03	1.155
514	ENSG00000169288	1.08624e-18	-17.964	1.154
515	ENSG00000126705	5.5079e-14	-13.259	1.154
516	ENSG00000176125	0.0217605	-1.662	1.154
517	ENSG00000168310	2.68877e-09	-8.57	1.152
518	ENSG00000151304	3.68112e-15	-14.434	1.152
519	ENSG00000163659	3.01778e-12	-11.52	1.151
520	ENSG00000204178	8.67475e-16	-15.062	1.151
521	ENSG00000264895	6.27111e-05	-4.203	1.15
522	ENSG00000250461	4.02764e-05	-4.395	1.15
523	ENSG00000132522	4.10666e-09	-8.387	1.148
524	ENSG00000258365	0.00144546	-2.84	1.147
525	ENSG00000261087	1.20487e-06	-5.919	1.145
526	ENSG00000101654	1.18668e-20	-19.926	1.143
527	ENSG00000141441	5.00012e-20	-19.301	1.142
528	ENSG00000205765	3.76901e-22	-21.424	1.141
529	ENSG00000141994	1.31422e-12	-11.881	1.141
530	ENSG00000272084	0.00315506	-2.501	1.14
531	ENSG00000134697	1.35647e-27	-26.868	1.14
532	ENSG00000120889	2.28974e-16	-15.64	1.139
533	ENSG00000088256	2.57721e-19	-18.589	1.139
534	ENSG00000264546	0.00174458	-2.758	1.139
535	ENSG00000159884	1.58982e-06	-5.799	1.138
536	ENSG00000068697	5.15891e-21	-20.287	1.137
537	ENSG00000120738	3.81651e-06	-5.418	1.137
538	ENSG00000115137	1.63615e-09	-8.786	1.136
539	ENSG00000090674	4.35393e-09	-8.361	1.136
540	ENSG00000125449	8.59809e-10	-9.066	1.136
541	ENSG00000174775	7.12416e-08	-7.147	1.134
542	ENSG00000105058	1.73634e-21	-20.76	1.134
543	ENSG00000172331	1.63655e-19	-18.786	1.133
544	ENSG00000174276	9.49894e-07	-6.022	1.133
545	ENSG00000279838	0.000277606	-3.557	1.132
546	ENSG00000185825	1.90653e-24	-23.72	1.132
547	ENSG00000126821	5.04675e-12	-11.297	1.131
548	ENSG00000109220	8.03527e-11	-10.095	1.131
549	ENSG00000122877	0.000427715	-3.369	1.131
550	ENSG00000277938	0.00393041	-2.406	1.131
551	ENSG00000133193	3.42279e-21	-20.466	1.129
552	ENSG00000162769	5.83034e-19	-18.234	1.129
553	ENSG00000146587	9.20358e-20	-19.036	1.129
554	ENSG00000197798	5.59268e-15	-14.252	1.127
555	ENSG00000101888	9.20374e-15	-14.036	1.126
556	ENSG00000100056	3.37141e-18	-17.472	1.126
557	ENSG00000154370	7.37741e-17	-16.132	1.125
558	ENSG00000079999	8.14525e-14	-13.089	1.124
559	ENSG00000117724	5.61741e-16	-15.25	1.123
560	ENSG00000164107	7.77972e-05	-4.109	1.122
561	ENSG00000148688	7.74438e-26	-25.111	1.121
562	ENSG00000170385	1.11409e-17	-16.953	1.121
563	ENSG00000006831	3.42785e-18	-17.465	1.121
564	ENSG00000173868	2.77295e-05	-4.557	1.119
565	ENSG00000254505	4.35502e-05	-4.361	1.119
566	ENSG00000159720	2.87501e-16	-15.541	1.119
567	ENSG00000205592	0.00199069	-2.701	1.118
568	ENSG00000159208	0.00651451	-2.186	1.118
569	ENSG00000179988	5.64224e-11	-10.249	1.117
570	ENSG00000167778	7.45791e-10	-9.127	1.117
571	ENSG00000233924	0.00736727	-2.133	1.114
572	ENSG00000030110	2.52828e-18	-17.597	1.114
573	ENSG00000131043	5.46875e-15	-14.262	1.113
574	ENSG00000187051	1.99724e-15	-14.7	1.112
575	ENSG00000119725	2.86185e-05	-4.543	1.112
576	ENSG00000221914	2.57954e-24	-23.588	1.112
577	ENSG00000136932	2.02797e-08	-7.693	1.112
578	ENSG00000134815	1.44409e-21	-20.84	1.111
579	ENSG00000224470	5.35771e-14	-13.271	1.111
580	ENSG00000183655	4.48702e-08	-7.348	1.111
581	ENSG00000177981	1.13629e-14	-13.945	1.11
582	ENSG00000101181	7.99677e-17	-16.097	1.109
583	ENSG00000166529	3.69343e-14	-13.433	1.109
584	ENSG00000023902	4.16491e-11	-10.38	1.108
585	ENSG00000136875	8.6706e-20	-19.062	1.107
586	ENSG00000160799	3.8804e-16	-15.411	1.107
587	ENSG00000166225	1.03103e-14	-13.987	1.106
588	ENSG00000126562	0.000238261	-3.623	1.106
589	ENSG00000136273	4.94531e-17	-16.306	1.106
590	ENSG00000081320	2.09619e-12	-11.679	1.106
591	ENSG00000262228	0.0139399	-1.856	1.105
592	ENSG00000010539	1.85852e-07	-6.731	1.105
593	ENSG00000135900	1.15426e-13	-12.938	1.105
594	ENSG00000141867	3.24864e-15	-14.488	1.105
595	ENSG00000284691	0.00362815	-2.44	1.104
596	ENSG00000196204	1.13117e-17	-16.946	1.103
597	ENSG00000157933	2.08935e-21	-20.68	1.103
598	ENSG00000156804	3.14131e-08	-7.503	1.103
599	ENSG00000164091	1.28964e-19	-18.89	1.103
600	ENSG00000253710	1.74336e-09	-8.759	1.103
601	ENSG00000173465	4.62159e-11	-10.335	1.102
602	ENSG00000157240	1.41128e-09	-8.85	1.102
603	ENSG00000100865	9.86944e-15	-14.006	1.102
604	ENSG00000163319	6.91078e-18	-17.16	1.1
605	ENSG00000116273	2.47528e-16	-15.606	1.1
606	ENSG00000082213	1.27078e-17	-16.896	1.099
607	ENSG00000104866	1.39289e-15	-14.856	1.099
608	ENSG00000123444	2.33303e-11	-10.632	1.099
609	ENSG00000123901	0.0265915	-1.575	1.099
610	ENSG00000245848	4.82215e-10	-9.317	1.097
611	ENSG00000117036	4.53248e-15	-14.344	1.096
612	ENSG00000143217	0.000727305	-3.138	1.096
613	ENSG00000267216	0.0016568	-2.781	1.095
614	ENSG00000144597	8.24718e-12	-11.084	1.093
615	ENSG00000189014	0.000758971	-3.12	1.092
616	ENSG00000060069	7.79838e-10	-9.108	1.09
617	ENSG00000125968	1.03947e-05	-4.983	1.09
618	ENSG00000235954	4.03734e-11	-10.394	1.089
619	ENSG00000198695	1.67421e-13	-12.776	1.089
620	ENSG00000187801	6.92442e-05	-4.16	1.087
621	ENSG00000233024	0.00108239	-2.966	1.087
622	ENSG00000101447	1.04684e-14	-13.98	1.086
623	ENSG00000198393	9.2975e-08	-7.032	1.086
624	ENSG00000169641	1.98997e-14	-13.701	1.086
625	ENSG00000086544	8.64481e-08	-7.063	1.084
626	ENSG00000165782	3.0111e-14	-13.521	1.084
627	ENSG00000106025	1.14305e-12	-11.942	1.083
628	ENSG00000169016	8.43592e-15	-14.074	1.083
629	ENSG00000234329	0.000424413	-3.372	1.082
630	ENSG00000036257	1.26726e-18	-17.897	1.081
631	ENSG00000104691	9.3058e-09	-8.031	1.08
632	ENSG00000198727	9.55419e-19	-18.02	1.08
633	ENSG00000110324	0.002539	-2.595	1.079
634	ENSG00000163485	0.00089198	-3.05	1.079
635	ENSG00000100926	2.06067e-05	-4.686	1.078
636	ENSG00000187531	4.01964e-09	-8.396	1.078
637	ENSG00000152684	3.6997e-15	-14.432	1.078
638	ENSG00000163349	4.76639e-13	-12.322	1.078
639	ENSG00000179348	1.10095e-14	-13.958	1.078
640	ENSG00000217236	1.7276e-09	-8.763	1.078
641	ENSG00000173991	0.0023432	-2.63	1.077
642	ENSG00000197362	1.87916e-11	-10.726	1.076
643	ENSG00000175697	0.00104079	-2.983	1.076
644	ENSG00000241839	7.44619e-07	-6.128	1.074
645	ENSG00000184840	5.69948e-23	-22.244	1.073
646	ENSG00000166987	5.2044e-15	-14.284	1.072
647	ENSG00000119661	1.82229e-16	-15.739	1.07
648	ENSG00000041988	7.64443e-11	-10.117	1.07
649	ENSG00000068001	6.39025e-10	-9.194	1.068
650	ENSG00000139233	2.74828e-11	-10.561	1.068
651	ENSG00000100104	1.54168e-18	-17.812	1.068
652	ENSG00000167333	4.80893e-08	-7.318	1.068
653	ENSG00000215126	2.37932e-11	-10.624	1.067
654	ENSG00000279692	0.0280251	-1.552	1.066
655	ENSG00000240429	0.00400656	-2.397	1.065
656	ENSG00000174574	5.33875e-24	-23.273	1.065
657	ENSG00000171453	4.57707e-17	-16.339	1.064
658	ENSG00000151893	2.03971e-16	-15.69	1.063
659	ENSG00000242802	7.56921e-10	-9.121	1.062
660	ENSG00000005486	7.51899e-14	-13.124	1.062
661	ENSG00000148343	6.75533e-13	-12.17	1.061
662	ENSG00000219470	0.000211412	-3.675	1.061
663	ENSG00000114405	8.94491e-18	-17.048	1.06
664	ENSG00000114030	3.85667e-25	-24.414	1.06
665	ENSG00000168118	6.65401e-23	-22.177	1.059
666	ENSG00000176095	9.95116e-16	-15.002	1.059
667	ENSG00000131931	8.33256e-10	-9.079	1.059
668	ENSG00000106245	3.80582e-18	-17.42	1.057
669	ENSG00000256087	1.10694e-08	-7.956	1.056
670	ENSG00000157540	1.44803e-13	-12.839	1.056
671	ENSG00000196652	5.55421e-11	-10.255	1.056
672	ENSG00000188368	0.0108991	-1.963	1.055
673	ENSG00000122592	2.69361e-10	-9.57	1.055
674	ENSG00000276023	4.77335e-11	-10.321	1.054
675	ENSG00000214160	9.06245e-19	-18.043	1.054
676	ENSG00000132002	2.52389e-19	-18.598	1.054
677	ENSG00000119673	1.23986e-06	-5.907	1.053
678	ENSG00000110108	1.37571e-19	-18.861	1.053
679	ENSG00000241370	6.03083e-06	-5.22	1.051
680	ENSG00000263335	0.00254118	-2.595	1.05
681	ENSG00000142002	5.90876e-18	-17.229	1.049
682	ENSG00000134317	1.84037e-05	-4.735	1.049
683	ENSG00000226479	2.36058e-07	-6.627	1.048
684	ENSG00000028839	1.05809e-15	-14.975	1.048
685	ENSG00000276334	0.000331227	-3.48	1.048
686	ENSG00000102981	0.0100099	-2	1.047
687	ENSG00000215014	0.00960684	-2.017	1.047
688	ENSG00000263126	1.8622e-05	-4.73	1.046
689	ENSG00000163156	7.34012e-17	-16.134	1.046
690	ENSG00000181220	8.09875e-16	-15.092	1.046
691	ENSG00000109519	3.62035e-21	-20.441	1.046
692	ENSG00000236194	0.0220451	-1.657	1.045
693	ENSG00000214336	2.31231e-06	-5.636	1.044
694	ENSG00000105722	4.06064e-17	-16.391	1.044
695	ENSG00000232531	3.41525e-05	-4.467	1.044
696	ENSG00000197857	4.43315e-06	-5.353	1.044
697	ENSG00000102870	6.12433e-16	-15.213	1.043
698	ENSG00000143183	1.311e-20	-19.882	1.043
699	ENSG00000279203	0.00178932	-2.747	1.042
700	ENSG00000263266	0.00575437	-2.24	1.042
701	ENSG00000279145	2.86767e-05	-4.542	1.041
702	ENSG00000183741	1.03358e-15	-14.986	1.041
703	ENSG00000115568	1.18066e-16	-15.928	1.039
704	ENSG00000161940	8.95474e-08	-7.048	1.039
705	ENSG00000158161	8.26996e-17	-16.082	1.039
706	ENSG00000090530	0.00411198	-2.386	1.038
707	ENSG00000197933	4.82063e-07	-6.317	1.038
708	ENSG00000113552	4.92447e-21	-20.308	1.038
709	ENSG00000234473	0.00612783	-2.213	1.036
710	ENSG00000168758	2.59113e-11	-10.587	1.036
711	ENSG00000198464	6.13065e-11	-10.212	1.035
712	ENSG00000103404	1.40976e-10	-9.851	1.035
713	ENSG00000131848	0.000101152	-3.995	1.034
714	ENSG00000105298	5.03473e-11	-10.298	1.034
715	ENSG00000184545	2.14035e-12	-11.67	1.034
716	ENSG00000197170	4.86714e-22	-21.313	1.033
717	ENSG00000037897	2.74032e-08	-7.562	1.032
718	ENSG00000178307	2.16492e-17	-16.665	1.031
719	ENSG00000280388	0.000223486	-3.651	1.029
720	ENSG00000072736	2.59734e-14	-13.585	1.028
721	ENSG00000250069	0.00755929	-2.122	1.028
722	ENSG00000148925	3.70603e-11	-10.431	1.028
723	ENSG00000163481	9.02432e-12	-11.045	1.028
724	ENSG00000167384	2.57244e-08	-7.59	1.026
725	ENSG00000162231	2.40533e-12	-11.619	1.026
726	ENSG00000137834	9.70058e-14	-13.013	1.025
727	ENSG00000204439	2.53956e-07	-6.595	1.024
728	ENSG00000129562	4.53671e-22	-21.343	1.024
729	ENSG00000162377	7.43274e-20	-19.129	1.023
730	ENSG00000177469	2.75931e-07	-6.559	1.023
731	ENSG00000235990	0.00191815	-2.717	1.023
732	ENSG00000087152	9.80656e-15	-14.008	1.021
733	ENSG00000109501	1.52964e-12	-11.815	1.021
734	ENSG00000152700	1.13811e-17	-16.944	1.021
735	ENSG00000054967	7.56494e-13	-12.121	1.021
736	ENSG00000164930	1.3741e-11	-10.862	1.021
737	ENSG00000164168	4.28382e-14	-13.368	1.02
738	ENSG00000214717	3.07381e-13	-12.512	1.02
739	ENSG00000162851	6.43254e-09	-8.192	1.02
740	ENSG00000138463	4.72475e-10	-9.326	1.019
741	ENSG00000100906	1.65308e-09	-8.782	1.019
742	ENSG00000242798	0.00761713	-2.118	1.019
743	ENSG00000180233	3.93968e-06	-5.405	1.019
744	ENSG00000091073	6.3713e-07	-6.196	1.018
745	ENSG00000181274	8.1729e-14	-13.088	1.018
746	ENSG00000127191	1.31964e-10	-9.88	1.017
747	ENSG00000170027	1.05892e-20	-19.975	1.016
748	ENSG00000156232	9.17024e-11	-10.038	1.016
749	ENSG00000232587	0.0133403	-1.875	1.016
750	ENSG00000174173	1.39655e-19	-18.855	1.015
751	ENSG00000279786	0.00792577	-2.101	1.015
752	ENSG00000234127	6.41135e-14	-13.193	1.015
753	ENSG00000267796	3.38735e-05	-4.47	1.014
754	ENSG00000135829	2.62009e-23	-22.582	1.014
755	ENSG00000232702	0.000974311	-3.011	1.014
756	ENSG00000078237	2.41629e-07	-6.617	1.014
757	ENSG00000261578	0.000219479	-3.659	1.013
758	ENSG00000256683	0.000227526	-3.643	1.013
759	ENSG00000100335	2.02208e-20	-19.694	1.013
760	ENSG00000165630	2.74404e-07	-6.562	1.013
761	ENSG00000168003	8.2881e-11	-10.082	1.011
762	ENSG00000130695	1.15613e-20	-19.937	1.011
763	ENSG00000102221	7.22776e-17	-16.141	1.009
764	ENSG00000072849	1.09354e-13	-12.961	1.009
765	ENSG00000077454	1.94206e-08	-7.712	1.009
766	ENSG00000105171	4.56364e-14	-13.341	1.009
767	ENSG00000188613	8.36273e-06	-5.078	1.008
768	ENSG00000168256	4.78802e-17	-16.32	1.008
769	ENSG00000198356	2.81028e-13	-12.551	1.008
770	ENSG00000125835	1.58182e-19	-18.801	1.008
771	ENSG00000132819	8.73986e-11	-10.058	1.007
772	ENSG00000158985	1.40386e-14	-13.853	1.006
773	ENSG00000151687	0.000499973	-3.301	1.005
774	ENSG00000105879	2.46067e-16	-15.609	1.005
775	ENSG00000076604	9.32605e-13	-12.03	1.005
776	ENSG00000225151	0.000266083	-3.575	1.005
777	ENSG00000119878	1.96461e-08	-7.707	1.005
778	ENSG00000273230	0.0108817	-1.963	1.004
779	ENSG00000272219	0.0130854	-1.883	1.004
780	ENSG00000185803	5.82387e-08	-7.235	1.004
781	ENSG00000120709	4.92992e-16	-15.307	1.004
782	ENSG00000187140	9.92208e-05	-4.003	1.003
783	ENSG00000120690	4.32832e-10	-9.364	1.003
784	ENSG00000084652	2.00747e-23	-22.697	1.003
785	ENSG00000103111	1.00025e-13	-13	1.002
786	ENSG00000139112	1.0064e-14	-13.997	1.002
787	ENSG00000235748	0.00438741	-2.358	1.002
788	ENSG00000057663	8.71199e-14	-13.06	1.001
789	ENSG00000149289	3.05596e-06	-5.515	1.001
790	ENSG00000086061	6.31535e-19	-18.2	1.001
791	ENSG00000163597	1.00952e-18	-17.996	1
792	ENSG00000204315	1.05366e-05	-4.977	1
793	ENSG00000101343	3.67798e-15	-14.434	1
794	ENSG00000175470	5.79749e-15	-14.237	1
795	ENSG00000181830	1.39871e-11	-10.854	1
796	ENSG00000174529	0.000192663	-3.715	0.999
797	ENSG00000132603	6.094e-15	-14.215	0.999
798	ENSG00000058673	0.000917916	-3.037	0.999
799	ENSG00000100416	2.79058e-14	-13.554	0.999
800	ENSG00000100216	1.24514e-21	-20.905	0.999
801	ENSG00000230732	0.0070896	-2.149	0.998
802	ENSG00000169249	4.29324e-10	-9.367	0.998
803	ENSG00000096070	3.95998e-09	-8.402	0.997
804	ENSG00000166016	2.84119e-07	-6.547	0.997
805	ENSG00000171206	8.16411e-16	-15.088	0.997
806	ENSG00000236670	0.00131042	-2.883	0.996
807	ENSG00000183955	3.64155e-16	-15.439	0.996
808	ENSG00000163874	4.74211e-05	-4.324	0.996
809	ENSG00000235552	3.92942e-08	-7.406	0.995
810	ENSG00000198960	1.02556e-06	-5.989	0.995
811	ENSG00000177105	4.93347e-09	-8.307	0.995
812	ENSG00000168092	5.31104e-19	-18.275	0.995
813	ENSG00000114503	1.62064e-20	-19.79	0.994
814	ENSG00000090776	9.46204e-12	-11.024	0.994
815	ENSG00000248527	2.33019e-17	-16.633	0.994
816	ENSG00000152102	4.01839e-21	-20.396	0.993
817	ENSG00000119616	1.49689e-19	-18.825	0.993
818	ENSG00000023191	1.1771e-16	-15.929	0.993
819	ENSG00000234585	0.000197039	-3.705	0.992
820	ENSG00000196453	1.25204e-13	-12.902	0.992
821	ENSG00000280063	7.27661e-05	-4.138	0.992
822	ENSG00000184047	5.63417e-05	-4.249	0.992
823	ENSG00000167657	3.37666e-09	-8.472	0.991
824	ENSG00000241258	1.58879e-11	-10.799	0.99
825	ENSG00000197885	8.87914e-06	-5.052	0.99
826	ENSG00000143032	1.29874e-06	-5.886	0.99
827	ENSG00000005339	7.2926e-11	-10.137	0.989
828	ENSG00000015153	1.71558e-15	-14.766	0.989
829	ENSG00000006695	1.265e-13	-12.898	0.988
830	ENSG00000165006	2.26315e-21	-20.645	0.988
831	ENSG00000168505	0.000238292	-3.623	0.987
832	ENSG00000185085	8.7911e-09	-8.056	0.987
833	ENSG00000168792	1.57998e-06	-5.801	0.987
834	ENSG00000183864	7.52863e-11	-10.123	0.986
835	ENSG00000104140	0.00258365	-2.588	0.986
836	ENSG00000119280	9.14154e-21	-20.039	0.986
837	ENSG00000101945	6.62642e-14	-13.179	0.986
838	ENSG00000185088	6.70478e-20	-19.174	0.986
839	ENSG00000171224	2.59619e-07	-6.586	0.985
840	ENSG00000274270	0.0192719	-1.715	0.984
841	ENSG00000138623	0.000941588	-3.026	0.984
842	ENSG00000185220	0.000716624	-3.145	0.983
843	ENSG00000143368	1.70904e-14	-13.767	0.982
844	ENSG00000162385	6.35945e-14	-13.197	0.982
845	ENSG00000261096	0.00521602	-2.283	0.981
846	ENSG00000105438	0.00235691	-2.628	0.981
847	ENSG00000183474	0.0011712	-2.931	0.981
848	ENSG00000279766	0.00514817	-2.288	0.98
849	ENSG00000103174	3.72875e-08	-7.428	0.98
850	ENSG00000090612	3.11818e-13	-12.506	0.979
851	ENSG00000167461	1.89129e-17	-16.723	0.979
852	ENSG00000115539	6.2698e-13	-12.203	0.979
853	ENSG00000089195	2.71806e-13	-12.566	0.977
854	ENSG00000153975	9.568e-18	-17.019	0.977
855	ENSG00000121964	3.33236e-07	-6.477	0.976
856	ENSG00000177410	4.66234e-13	-12.331	0.976
857	ENSG00000198712	1.31876e-19	-18.88	0.976
858	ENSG00000013275	3.27654e-15	-14.485	0.976
859	ENSG00000104221	3.01305e-07	-6.521	0.975
860	ENSG00000237004	0.0198817	-1.702	0.975
861	ENSG00000227057	4.44911e-14	-13.352	0.975
862	ENSG00000259924	0.00733149	-2.135	0.975
863	ENSG00000062370	0.00481785	-2.317	0.975
864	ENSG00000104679	9.69739e-07	-6.013	0.975
865	ENSG00000272077	0.000973536	-3.012	0.974
866	ENSG00000055044	3.59858e-21	-20.444	0.974
867	ENSG00000265713	0.00306601	-2.513	0.973
868	ENSG00000282936	0.00101989	-2.991	0.973
869	ENSG00000126759	0.0118302	-1.927	0.973
870	ENSG00000130147	3.00223e-15	-14.523	0.973
871	ENSG00000148175	8.07682e-18	-17.093	0.972
872	ENSG00000229994	0.00089783	-3.047	0.972
873	ENSG00000055070	1.15507e-20	-19.937	0.971
874	ENSG00000162702	6.06799e-17	-16.217	0.971
875	ENSG00000100625	2.32929e-12	-11.633	0.971
876	ENSG00000164105	8.41168e-09	-8.075	0.97
877	ENSG00000079313	1.08222e-13	-12.966	0.969
878	ENSG00000118004	0.0102314	-1.99	0.969
879	ENSG00000196152	2.21878e-05	-4.654	0.969
880	ENSG00000227232	0.00337651	-2.472	0.968
881	ENSG00000144867	1.46787e-14	-13.833	0.968
882	ENSG00000176022	5.32555e-09	-8.274	0.967
883	ENSG00000150401	9.06682e-10	-9.043	0.967
884	ENSG00000260388	0.0238319	-1.623	0.967
885	ENSG00000154582	1.27078e-17	-16.896	0.966
886	ENSG00000119812	7.62886e-22	-21.118	0.965
887	ENSG00000050820	1.70284e-13	-12.769	0.965
888	ENSG00000153786	2.09728e-14	-13.678	0.965
889	ENSG00000165806	8.29549e-12	-11.081	0.964
890	ENSG00000240616	0.00200481	-2.698	0.962
891	ENSG00000053372	4.76399e-17	-16.322	0.962
892	ENSG00000173039	4.0119e-17	-16.397	0.961
893	ENSG00000075624	3.33864e-14	-13.476	0.961
894	ENSG00000231113	0.0204675	-1.689	0.96
895	ENSG00000144182	3.85936e-05	-4.413	0.96
896	ENSG00000134247	7.68945e-17	-16.114	0.96
897	ENSG00000170417	0.000163275	-3.787	0.96
898	ENSG00000104853	2.99831e-14	-13.523	0.96
899	ENSG00000171121	0.00304523	-2.516	0.96
900	ENSG00000133794	7.47891e-07	-6.126	0.96
901	ENSG00000090447	9.04784e-16	-15.043	0.959
902	ENSG00000100330	3.09544e-12	-11.509	0.959
903	ENSG00000147324	1.13579e-10	-9.945	0.958
904	ENSG00000109756	3.65462e-09	-8.437	0.958
905	ENSG00000079432	2.30962e-15	-14.636	0.958
906	ENSG00000198208	7.88378e-08	-7.103	0.958
907	ENSG00000279880	0.000604483	-3.219	0.957
908	ENSG00000270060	0.00515082	-2.288	0.957
909	ENSG00000157181	1.01374e-14	-13.994	0.957
910	ENSG00000135631	7.69593e-13	-12.114	0.956
911	ENSG00000140941	2.84012e-15	-14.547	0.956
912	ENSG00000229127	0.00864933	-2.063	0.956
913	ENSG00000068028	1.38555e-09	-8.858	0.955
914	ENSG00000003056	8.75774e-13	-12.058	0.955
915	ENSG00000143751	2.84683e-19	-18.546	0.955
916	ENSG00000167395	3.71725e-10	-9.43	0.955
917	ENSG00000244165	0.00417255	-2.38	0.954
918	ENSG00000132740	2.11499e-13	-12.675	0.953
919	ENSG00000117394	1.47963e-14	-13.83	0.953
920	ENSG00000157954	4.59685e-15	-14.338	0.952
921	ENSG00000087087	4.07597e-14	-13.39	0.952
922	ENSG00000079332	4.65527e-17	-16.332	0.951
923	ENSG00000163510	5.55172e-18	-17.256	0.951
924	ENSG00000112473	3.45626e-18	-17.461	0.951
925	ENSG00000075234	1.00961e-12	-11.996	0.951
926	ENSG00000117174	6.62752e-19	-18.179	0.95
927	ENSG00000196843	8.33134e-09	-8.079	0.95
928	ENSG00000163002	5.48855e-10	-9.261	0.95
929	ENSG00000105229	3.81297e-10	-9.419	0.949
930	ENSG00000198517	2.01876e-09	-8.695	0.949
931	ENSG00000185347	7.52418e-08	-7.124	0.948
932	ENSG00000279348	0.00439517	-2.357	0.948
933	ENSG00000183666	4.35526e-06	-5.361	0.948
934	ENSG00000159556	9.43766e-10	-9.025	0.946
935	ENSG00000184702	0.00219364	-2.659	0.945
936	ENSG00000163026	1.07373e-12	-11.969	0.945
937	ENSG00000139132	1.78361e-05	-4.749	0.944
938	ENSG00000160570	2.30397e-13	-12.638	0.944
939	ENSG00000230325	0.0142681	-1.846	0.944
940	ENSG00000141424	2.17251e-17	-16.663	0.944
941	ENSG00000129514	4.70198e-10	-9.328	0.944
942	ENSG00000203872	0.00372718	-2.429	0.943
943	ENSG00000139675	5.30163e-05	-4.276	0.943
944	ENSG00000185728	3.49305e-13	-12.457	0.943
945	ENSG00000274211	1.91146e-08	-7.719	0.943
946	ENSG00000204524	0.000408126	-3.389	0.943
947	ENSG00000100207	7.867e-15	-14.104	0.943
948	ENSG00000117525	0.000213797	-3.67	0.943
949	ENSG00000161671	2.62517e-13	-12.581	0.942
950	ENSG00000171984	0.000417492	-3.379	0.942
951	ENSG00000027697	9.2616e-16	-15.033	0.94
952	ENSG00000147416	3.51075e-15	-14.455	0.94
953	ENSG00000033100	2.74099e-07	-6.562	0.94
954	ENSG00000106771	1.42675e-09	-8.846	0.94
955	ENSG00000179021	1.10356e-15	-14.957	0.94
956	ENSG00000089234	8.03969e-12	-11.095	0.939
957	ENSG00000170606	2.74951e-19	-18.561	0.938
958	ENSG00000127993	1.21197e-09	-8.917	0.938
959	ENSG00000213799	1.60093e-08	-7.796	0.938
960	ENSG00000132773	6.19949e-09	-8.208	0.937
961	ENSG00000175348	2.16812e-07	-6.664	0.936
962	ENSG00000112130	2.5554e-13	-12.593	0.936
963	ENSG00000160993	8.60517e-09	-8.065	0.936
964	ENSG00000136710	2.05144e-09	-8.688	0.936
965	ENSG00000107338	2.2235e-05	-4.653	0.935
966	ENSG00000100601	1.23775e-10	-9.907	0.935
967	ENSG00000197780	1.00666e-09	-8.997	0.935
968	ENSG00000175105	1.14368e-07	-6.942	0.935
969	ENSG00000117280	2.04073e-12	-11.69	0.934
970	ENSG00000148841	3.8597e-09	-8.413	0.934
971	ENSG00000258947	0.0150714	-1.822	0.933
972	ENSG00000204920	0.00345802	-2.461	0.933
973	ENSG00000142546	2.84779e-09	-8.545	0.933
974	ENSG00000263276	0.00637421	-2.196	0.933
975	ENSG00000033050	3.3194e-12	-11.479	0.932
976	ENSG00000171763	2.92471e-08	-7.534	0.932
977	ENSG00000162695	2.9102e-10	-9.536	0.932
978	ENSG00000198646	4.53618e-14	-13.343	0.931
979	ENSG00000125657	5.20521e-06	-5.284	0.931
980	ENSG00000168827	4.05723e-18	-17.392	0.931
981	ENSG00000123080	9.62763e-10	-9.016	0.931
982	ENSG00000166484	5.73792e-08	-7.241	0.93
983	ENSG00000229816	0.00787063	-2.104	0.93
984	ENSG00000170852	8.03922e-09	-8.095	0.929
985	ENSG00000196466	8.95584e-05	-4.048	0.929
986	ENSG00000161405	0.00155157	-2.809	0.928
987	ENSG00000270084	0.00907126	-2.042	0.927
988	ENSG00000179562	1.64059e-07	-6.785	0.927
989	ENSG00000127989	3.33028e-08	-7.478	0.927
990	ENSG00000121058	4.11677e-17	-16.385	0.927
991	ENSG00000107362	5.63038e-09	-8.249	0.926
992	ENSG00000178951	2.79307e-16	-15.554	0.926
993	ENSG00000133265	1.19251e-09	-8.924	0.926
994	ENSG00000138785	6.77702e-16	-15.169	0.925
995	ENSG00000154957	3.37719e-07	-6.471	0.925
996	ENSG00000108375	0.00130366	-2.885	0.925
997	ENSG00000112592	7.57629e-14	-13.121	0.925
998	ENSG00000090054	8.15308e-17	-16.089	0.924
999	ENSG00000253552	0.000133446	-3.875	0.924
1000	ENSG00000177519	0.000239761	-3.62	0.923
1001	ENSG00000145782	1.06709e-18	-17.972	0.923
1002	ENSG00000131165	1.68936e-11	-10.772	0.923
1003	ENSG00000102967	1.01793e-08	-7.992	0.923
1004	ENSG00000143337	8.16758e-13	-12.088	0.923
1005	ENSG00000112033	7.69455e-08	-7.114	0.922
1006	ENSG00000119737	2.79418e-05	-4.554	0.922
1007	ENSG00000063169	1.10516e-10	-9.957	0.922
1008	ENSG00000171469	5.36324e-13	-12.271	0.921
1009	ENSG00000152464	2.45469e-13	-12.61	0.921
1010	ENSG00000241878	1.23013e-10	-9.91	0.921
1011	ENSG00000147853	1.46729e-15	-14.833	0.919
1012	ENSG00000134575	7.1088e-08	-7.148	0.919
1013	ENSG00000112855	1.21481e-10	-9.915	0.919
1014	ENSG00000158156	2.66083e-11	-10.575	0.919
1015	ENSG00000117877	7.15579e-07	-6.145	0.918
1016	ENSG00000279267	0.00205828	-2.686	0.917
1017	ENSG00000177885	2.12442e-16	-15.673	0.917
1018	ENSG00000144659	6.88987e-14	-13.162	0.916
1019	ENSG00000140320	6.61167e-12	-11.18	0.916
1020	ENSG00000163961	9.60484e-09	-8.018	0.915
1021	ENSG00000133069	2.49928e-07	-6.602	0.913
1022	ENSG00000185163	5.77073e-13	-12.239	0.913
1023	ENSG00000171450	0.00620864	-2.207	0.913
1024	ENSG00000125870	3.38795e-19	-18.47	0.912
1025	ENSG00000121578	2.72742e-12	-11.564	0.912
1026	ENSG00000130165	3.12085e-10	-9.506	0.912
1027	ENSG00000135503	1.76097e-14	-13.754	0.912
1028	ENSG00000130706	2.31134e-10	-9.636	0.912
1029	ENSG00000117597	1.27174e-13	-12.896	0.912
1030	ENSG00000149658	3.61835e-14	-13.441	0.911
1031	ENSG00000127720	0.000449233	-3.348	0.911
1032	ENSG00000174099	1.07387e-08	-7.969	0.911
1033	ENSG00000108592	1.24926e-14	-13.903	0.911
1034	ENSG00000179588	6.24983e-05	-4.204	0.911
1035	ENSG00000144567	1.10421e-11	-10.957	0.911
1036	ENSG00000126243	1.08394e-06	-5.965	0.911
1037	ENSG00000272918	0.00108919	-2.963	0.911
1038	ENSG00000105887	1.64655e-16	-15.783	0.911
1039	ENSG00000205927	0.000170342	-3.769	0.91
1040	ENSG00000106638	9.85057e-15	-14.007	0.909
1041	ENSG00000100030	2.58058e-16	-15.588	0.909
1042	ENSG00000169967	8.9176e-11	-10.05	0.909
1043	ENSG00000198718	2.59223e-06	-5.586	0.908
1044	ENSG00000127948	8.89822e-13	-12.051	0.908
1045	ENSG00000148737	3.70343e-09	-8.431	0.907
1046	ENSG00000235374	0.00659111	-2.181	0.907
1047	ENSG00000128228	9.65029e-06	-5.015	0.907
1048	ENSG00000141644	1.38241e-12	-11.859	0.907
1049	ENSG00000083857	4.48755e-11	-10.348	0.906
1050	ENSG00000183726	1.83028e-17	-16.737	0.905
1051	ENSG00000110107	1.75571e-16	-15.756	0.905
1052	ENSG00000111641	2.73161e-05	-4.564	0.904
1053	ENSG00000166526	2.32265e-13	-12.634	0.904
1054	ENSG00000120910	1.03859e-06	-5.984	0.904
1055	ENSG00000167797	6.70302e-08	-7.174	0.904
1056	ENSG00000110060	4.89983e-09	-8.31	0.903
1057	ENSG00000138080	0.0143904	-1.842	0.903
1058	ENSG00000171169	4.65542e-06	-5.332	0.903
1059	ENSG00000135632	1.4252e-09	-8.846	0.903
1060	ENSG00000180592	1.9843e-06	-5.702	0.903
1061	ENSG00000280287	0.00304767	-2.516	0.902
1062	ENSG00000170619	5.03228e-06	-5.298	0.902
1063	ENSG00000185252	2.4595e-14	-13.609	0.901
1064	ENSG00000148572	6.2971e-08	-7.201	0.901
1065	ENSG00000173065	4.64067e-13	-12.333	0.901
1066	ENSG00000226525	0.00152716	-2.816	0.9
1067	ENSG00000104112	0.00258629	-2.587	0.9
1068	ENSG00000125037	7.08846e-13	-12.149	0.9
1069	ENSG00000165775	2.42622e-13	-12.615	0.9
1070	ENSG00000116096	1.01081e-08	-7.995	0.899
1071	ENSG00000131446	5.55244e-13	-12.256	0.898
1072	ENSG00000064012	4.57236e-09	-8.34	0.898
1073	ENSG00000120694	1.79763e-15	-14.745	0.898
1074	ENSG00000197746	4.378e-13	-12.359	0.898
1075	ENSG00000126070	6.37601e-12	-11.195	0.897
1076	ENSG00000105643	8.47872e-07	-6.072	0.897
1077	ENSG00000105447	1.13439e-11	-10.945	0.896
1078	ENSG00000187607	4.04549e-09	-8.393	0.896
1079	ENSG00000171475	2.03999e-11	-10.69	0.895
1080	ENSG00000282458	0.00105353	-2.977	0.895
1081	ENSG00000272677	0.01668	-1.778	0.895
1082	ENSG00000182484	7.74283e-07	-6.111	0.895
1083	ENSG00000143256	6.56369e-12	-11.183	0.895
1084	ENSG00000118515	0.000131759	-3.88	0.894
1085	ENSG00000260948	1.25646e-05	-4.901	0.893
1086	ENSG00000164920	4.32903e-07	-6.364	0.893
1087	ENSG00000026103	3.15101e-07	-6.502	0.893
1088	ENSG00000162910	1.31669e-13	-12.881	0.892
1089	ENSG00000275318	0.000335061	-3.475	0.892
1090	ENSG00000169136	0.000117676	-3.929	0.891
1091	ENSG00000013561	1.81534e-12	-11.741	0.891
1092	ENSG00000100647	1.49195e-08	-7.826	0.891
1093	ENSG00000164532	0.00213645	-2.67	0.89
1094	ENSG00000114439	8.13245e-15	-14.09	0.889
1095	ENSG00000204922	7.35703e-08	-7.133	0.889
1096	ENSG00000170185	1.00928e-11	-10.996	0.889
1097	ENSG00000155252	3.02656e-12	-11.519	0.889
1098	ENSG00000166562	4.75299e-12	-11.323	0.889
1099	ENSG00000100263	5.606e-06	-5.251	0.889
1100	ENSG00000158773	1.42313e-11	-10.847	0.888
1101	ENSG00000211454	0.0124795	-1.904	0.887
1102	ENSG00000187815	3.9841e-07	-6.4	0.887
1103	ENSG00000177192	5.19226e-10	-9.285	0.887
1104	ENSG00000138795	2.65423e-11	-10.576	0.887
1105	ENSG00000157895	1.98592e-10	-9.702	0.886
1106	ENSG00000121274	6.7793e-13	-12.169	0.886
1107	ENSG00000272821	0.00202599	-2.693	0.885
1108	ENSG00000119446	2.80872e-15	-14.551	0.885
1109	ENSG00000108021	9.59799e-16	-15.018	0.885
1110	ENSG00000136270	1.14319e-14	-13.942	0.885
1111	ENSG00000258559	3.65309e-05	-4.437	0.885
1112	ENSG00000228589	8.44111e-05	-4.074	0.884
1113	ENSG00000186448	1.72178e-09	-8.764	0.884
1114	ENSG00000142230	2.42677e-15	-14.615	0.884
1115	ENSG00000179134	2.40275e-15	-14.619	0.884
1116	ENSG00000145945	7.58594e-06	-5.12	0.884
1117	ENSG00000168884	7.48796e-07	-6.126	0.883
1118	ENSG00000198899	5.02063e-17	-16.299	0.883
1119	ENSG00000100814	4.04426e-15	-14.393	0.883
1120	ENSG00000169203	0.0253408	-1.596	0.883
1121	ENSG00000084073	1.98009e-12	-11.703	0.883
1122	ENSG00000101152	6.89641e-12	-11.161	0.882
1123	ENSG00000229447	0.00797271	-2.098	0.882
1124	ENSG00000062282	0.000884079	-3.054	0.882
1125	ENSG00000130338	1.39982e-08	-7.854	0.882
1126	ENSG00000260027	1.45386e-10	-9.837	0.881
1127	ENSG00000176407	8.91216e-15	-14.05	0.881
1128	ENSG00000198680	1.82589e-05	-4.739	0.881
1129	ENSG00000140471	4.22043e-09	-8.375	0.881
1130	ENSG00000176165	1.70971e-08	-7.767	0.88
1131	ENSG00000116514	4.66539e-11	-10.331	0.88
1132	ENSG00000204388	1.54414e-13	-12.811	0.88
1133	ENSG00000122687	2.43944e-12	-11.613	0.879
1134	ENSG00000157593	3.21628e-08	-7.493	0.879
1135	ENSG00000173218	5.79607e-14	-13.237	0.877
1136	ENSG00000033011	2.06439e-06	-5.685	0.877
1137	ENSG00000188522	7.80577e-08	-7.108	0.877
1138	ENSG00000156983	1.31126e-08	-7.882	0.876
1139	ENSG00000188283	1.5216e-05	-4.818	0.875
1140	ENSG00000135334	2.73103e-12	-11.564	0.875
1141	ENSG00000169057	6.64727e-14	-13.177	0.875
1142	ENSG00000258738	0.00163129	-2.787	0.875
1143	ENSG00000125482	1.00284e-11	-10.999	0.875
1144	ENSG00000118503	1.12684e-05	-4.948	0.875
1145	ENSG00000147533	3.27694e-17	-16.485	0.874
1146	ENSG00000170684	4.25248e-05	-4.371	0.874
1147	ENSG00000070495	3.52829e-12	-11.452	0.874
1148	ENSG00000165406	3.65783e-11	-10.437	0.873
1149	ENSG00000174607	3.83088e-10	-9.417	0.873
1150	ENSG00000102996	1.12531e-09	-8.949	0.873
1151	ENSG00000170802	1.13012e-10	-9.947	0.872
1152	ENSG00000126062	2.37058e-09	-8.625	0.872
1153	ENSG00000176973	0.000102475	-3.989	0.872
1154	ENSG00000124214	2.92227e-14	-13.534	0.872
1155	ENSG00000180917	0.00016962	-3.771	0.872
1156	ENSG00000204599	1.42861e-05	-4.845	0.871
1157	ENSG00000276517	0.00016235	-3.79	0.871
1158	ENSG00000177576	0.000211974	-3.674	0.869
1159	ENSG00000105576	3.2577e-18	-17.487	0.868
1160	ENSG00000114988	1.23558e-06	-5.908	0.868
1161	ENSG00000122557	1.05647e-06	-5.976	0.867
1162	ENSG00000029363	2.87655e-12	-11.541	0.867
1163	ENSG00000120149	2.8974e-07	-6.538	0.866
1164	ENSG00000205937	1.92056e-17	-16.717	0.866
1165	ENSG00000133789	5.3275e-12	-11.273	0.866
1166	ENSG00000169217	9.52208e-13	-12.021	0.866
1167	ENSG00000128463	4.58397e-16	-15.339	0.865
1168	ENSG00000187626	6.48727e-05	-4.188	0.865
1169	ENSG00000168924	1.1466e-16	-15.941	0.865
1170	ENSG00000273559	7.41531e-09	-8.13	0.864
1171	ENSG00000144868	3.61776e-05	-4.442	0.864
1172	ENSG00000175376	2.61179e-08	-7.583	0.863
1173	ENSG00000117614	4.55383e-11	-10.342	0.862
1174	ENSG00000107175	5.26163e-09	-8.279	0.862
1175	ENSG00000170631	1.1287e-05	-4.947	0.862
1176	ENSG00000133606	3.55614e-15	-14.449	0.86
1177	ENSG00000165632	3.23093e-12	-11.491	0.86
1178	ENSG00000254893	0.00299139	-2.524	0.86
1179	ENSG00000177971	7.55946e-12	-11.122	0.86
1180	ENSG00000258655	0.00316593	-2.499	0.859
1181	ENSG00000144647	6.85151e-09	-8.164	0.859
1182	ENSG00000128607	1.04766e-14	-13.98	0.859
1183	ENSG00000213246	0.000722751	-3.141	0.858
1184	ENSG00000069849	3.84412e-18	-17.415	0.858
1185	ENSG00000147883	0.00134103	-2.873	0.858
1186	ENSG00000152133	3.08956e-10	-9.51	0.858
1187	ENSG00000107738	0.0119443	-1.923	0.857
1188	ENSG00000147679	1.22898e-06	-5.91	0.857
1189	ENSG00000262652	0.0143316	-1.844	0.857
1190	ENSG00000171295	4.09092e-06	-5.388	0.856
1191	ENSG00000099381	1.63421e-14	-13.787	0.856
1192	ENSG00000187730	0.00167151	-2.777	0.856
1193	ENSG00000152520	1.79349e-11	-10.746	0.856
1194	ENSG00000225648	1.76978e-08	-7.752	0.856
1195	ENSG00000269335	0.0018894	-2.724	0.855
1196	ENSG00000151014	5.84531e-09	-8.233	0.855
1197	ENSG00000135870	2.48822e-09	-8.604	0.854
1198	ENSG00000140259	4.34571e-11	-10.362	0.854
1199	ENSG00000154832	1.3398e-09	-8.873	0.854
1200	ENSG00000151332	6.04755e-13	-12.218	0.854
1201	ENSG00000196199	1.06731e-12	-11.972	0.854
1202	ENSG00000126254	2.02863e-08	-7.693	0.854
1203	ENSG00000229344	3.09277e-06	-5.51	0.853
1204	ENSG00000106052	3.55871e-11	-10.449	0.853
1205	ENSG00000164093	6.38484e-10	-9.195	0.853
1206	ENSG00000006451	8.55763e-15	-14.068	0.852
1207	ENSG00000143222	4.15846e-16	-15.381	0.852
1208	ENSG00000139438	0.00172036	-2.764	0.852
1209	ENSG00000173171	1.0777e-07	-6.968	0.852
1210	ENSG00000109971	1.21174e-18	-17.917	0.851
1211	ENSG00000171962	0.0082827	-2.082	0.851
1212	ENSG00000177889	4.00091e-16	-15.398	0.851
1213	ENSG00000272886	1.53415e-13	-12.814	0.851
1214	ENSG00000110321	2.77907e-16	-15.556	0.851
1215	ENSG00000267673	0.000358214	-3.446	0.851
1216	ENSG00000168872	9.37684e-13	-12.028	0.85
1217	ENSG00000129646	0.0069719	-2.157	0.85
1218	ENSG00000167470	4.82983e-10	-9.316	0.849
1219	ENSG00000164626	0.00182432	-2.739	0.849
1220	ENSG00000116521	1.44821e-11	-10.839	0.848
1221	ENSG00000087088	6.70913e-13	-12.173	0.848
1222	ENSG00000273604	1.14787e-09	-8.94	0.848
1223	ENSG00000248334	0.000620017	-3.208	0.848
1224	ENSG00000111785	3.68336e-09	-8.434	0.848
1225	ENSG00000106404	1.95618e-08	-7.709	0.847
1226	ENSG00000109062	3.87569e-11	-10.412	0.847
1227	ENSG00000067141	7.5541e-12	-11.122	0.847
1228	ENSG00000100393	9.27979e-09	-8.032	0.846
1229	ENSG00000171729	5.49894e-05	-4.26	0.846
1230	ENSG00000163602	1.08885e-09	-8.963	0.846
1231	ENSG00000183665	9.10847e-07	-6.041	0.846
1232	ENSG00000106546	8.05181e-06	-5.094	0.846
1233	ENSG00000197363	0.000369135	-3.433	0.845
1234	ENSG00000151461	1.21274e-16	-15.916	0.845
1235	ENSG00000188739	0.00548181	-2.261	0.845
1236	ENSG00000264522	1.49522e-10	-9.825	0.845
1237	ENSG00000169813	9.07854e-17	-16.042	0.844
1238	ENSG00000169826	1.14253e-08	-7.942	0.844
1239	ENSG00000198492	3.21431e-17	-16.493	0.844
1240	ENSG00000105552	8.4117e-11	-10.075	0.843
1241	ENSG00000204149	1.20194e-11	-10.92	0.843
1242	ENSG00000117481	1.17027e-11	-10.932	0.843
1243	ENSG00000110721	7.06624e-10	-9.151	0.842
1244	ENSG00000174928	0.0213917	-1.67	0.841
1245	ENSG00000114982	1.04881e-10	-9.979	0.841
1246	ENSG00000124659	5.83694e-08	-7.234	0.841
1247	ENSG00000076248	2.54569e-15	-14.594	0.841
1248	ENSG00000172273	2.86894e-08	-7.542	0.841
1249	ENSG00000204778	0.0027445	-2.562	0.841
1250	ENSG00000265241	4.94739e-16	-15.306	0.84
1251	ENSG00000149657	7.61545e-08	-7.118	0.84
1252	ENSG00000107262	2.95455e-08	-7.53	0.84
1253	ENSG00000072506	2.62918e-13	-12.58	0.84
1254	ENSG00000010165	1.55634e-09	-8.808	0.839
1255	ENSG00000144655	1.7082e-06	-5.767	0.839
1256	ENSG00000177370	8.03025e-11	-10.095	0.839
1257	ENSG00000159140	2.31045e-15	-14.636	0.839
1258	ENSG00000109814	1.98174e-10	-9.703	0.838
1259	ENSG00000174010	1.60259e-08	-7.795	0.838
1260	ENSG00000144395	1.94122e-07	-6.712	0.838
1261	ENSG00000164647	0.000133181	-3.876	0.837
1262	ENSG00000247077	4.09329e-14	-13.388	0.837
1263	ENSG00000229419	0.0022225	-2.653	0.837
1264	ENSG00000070010	3.23648e-14	-13.49	0.836
1265	ENSG00000031823	1.48963e-10	-9.827	0.836
1266	ENSG00000102554	5.75991e-12	-11.24	0.836
1267	ENSG00000196455	1.77521e-13	-12.751	0.836
1268	ENSG00000215483	0.00200298	-2.698	0.836
1269	ENSG00000125148	7.43568e-06	-5.129	0.835
1270	ENSG00000225972	0.000206272	-3.686	0.835
1271	ENSG00000143457	1.21264e-11	-10.916	0.834
1272	ENSG00000204564	1.09496e-08	-7.961	0.834
1273	ENSG00000130054	7.85776e-09	-8.105	0.834
1274	ENSG00000139579	7.96009e-10	-9.099	0.834
1275	ENSG00000177283	2.74619e-06	-5.561	0.834
1276	ENSG00000114933	4.52002e-06	-5.345	0.834
1277	ENSG00000136159	5.57424e-10	-9.254	0.834
1278	ENSG00000099326	2.12202e-10	-9.673	0.833
1279	ENSG00000167562	0.000749526	-3.125	0.833
1280	ENSG00000118655	4.10993e-12	-11.386	0.833
1281	ENSG00000123349	1.20037e-12	-11.921	0.833
1282	ENSG00000010295	1.22057e-10	-9.913	0.832
1283	ENSG00000160223	0.0125818	-1.9	0.832
1284	ENSG00000130810	0.000495608	-3.305	0.832
1285	ENSG00000117222	1.65124e-09	-8.782	0.831
1286	ENSG00000110218	7.84457e-06	-5.105	0.831
1287	ENSG00000109133	2.36892e-16	-15.625	0.831
1288	ENSG00000070770	5.18556e-11	-10.285	0.831
1289	ENSG00000152380	0.00832841	-2.079	0.831
1290	ENSG00000197037	2.27053e-07	-6.644	0.83
1291	ENSG00000132434	9.35578e-06	-5.029	0.83
1292	ENSG00000110171	1.47682e-07	-6.831	0.829
1293	ENSG00000078246	1.57483e-11	-10.803	0.829
1294	ENSG00000133316	5.01629e-10	-9.3	0.828
1295	ENSG00000145833	8.01397e-17	-16.096	0.828
1296	ENSG00000138180	2.7331e-12	-11.563	0.828
1297	ENSG00000173456	8.2878e-12	-11.082	0.828
1298	ENSG00000198298	3.93113e-05	-4.405	0.827
1299	ENSG00000100376	5.48902e-08	-7.261	0.827
1300	ENSG00000198914	1.61698e-06	-5.791	0.827
1301	ENSG00000180318	2.35171e-06	-5.629	0.827
1302	ENSG00000136891	8.92614e-12	-11.049	0.827
1303	ENSG00000257365	3.56769e-05	-4.448	0.827
1304	ENSG00000186162	0.000398283	-3.4	0.826
1305	ENSG00000118600	6.89786e-07	-6.161	0.826
1306	ENSG00000217930	4.43126e-05	-4.353	0.826
1307	ENSG00000061794	2.48512e-14	-13.605	0.825
1308	ENSG00000005175	6.17691e-14	-13.209	0.825
1309	ENSG00000143590	2.23546e-09	-8.651	0.825
1310	ENSG00000198840	2.96079e-12	-11.529	0.824
1311	ENSG00000197472	1.33185e-05	-4.876	0.824
1312	ENSG00000162434	3.39057e-10	-9.47	0.823
1313	ENSG00000119541	2.04494e-07	-6.689	0.823
1314	ENSG00000111860	1.61794e-06	-5.791	0.823
1315	ENSG00000145817	3.32192e-09	-8.479	0.822
1316	ENSG00000125945	5.59131e-07	-6.252	0.822
1317	ENSG00000160072	1.07328e-06	-5.969	0.822
1318	ENSG00000136944	9.87901e-08	-7.005	0.822
1319	ENSG00000132963	3.89311e-15	-14.41	0.821
1320	ENSG00000171928	6.15339e-08	-7.211	0.821
1321	ENSG00000085274	3.93602e-11	-10.405	0.82
1322	ENSG00000127328	8.63777e-09	-8.064	0.82
1323	ENSG00000161642	4.42616e-11	-10.354	0.82
1324	ENSG00000067167	9.68138e-16	-15.014	0.819
1325	ENSG00000234390	0.0122502	-1.912	0.819
1326	ENSG00000127080	1.65493e-07	-6.781	0.819
1327	ENSG00000204514	0.00836266	-2.078	0.819
1328	ENSG00000279528	0.00244771	-2.611	0.819
1329	ENSG00000135547	7.43174e-05	-4.129	0.819
1330	ENSG00000167625	2.69066e-07	-6.57	0.819
1331	ENSG00000092421	3.87693e-09	-8.412	0.818
1332	ENSG00000140750	1.27999e-10	-9.893	0.818
1333	ENSG00000168300	6.08776e-09	-8.216	0.817
1334	ENSG00000138050	2.21964e-11	-10.654	0.817
1335	ENSG00000218891	4.4963e-08	-7.347	0.817
1336	ENSG00000116688	4.18776e-12	-11.378	0.817
1337	ENSG00000163508	0.000952132	-3.021	0.817
1338	ENSG00000204859	2.07007e-07	-6.684	0.817
1339	ENSG00000197647	0.0259092	-1.587	0.817
1340	ENSG00000285721	0.00283241	-2.548	0.817
1341	ENSG00000183814	3.52069e-14	-13.453	0.816
1342	ENSG00000148926	0.000602661	-3.22	0.816
1343	ENSG00000004961	2.67431e-11	-10.573	0.815
1344	ENSG00000185262	6.16534e-07	-6.21	0.815
1345	ENSG00000147996	0.000133387	-3.875	0.815
1346	ENSG00000104880	0.000224442	-3.649	0.814
1347	ENSG00000170836	7.28802e-09	-8.137	0.814
1348	ENSG00000259921	0.00456161	-2.341	0.813
1349	ENSG00000086666	6.17635e-11	-10.209	0.813
1350	ENSG00000148154	3.30568e-08	-7.481	0.813
1351	ENSG00000138433	1.64779e-09	-8.783	0.813
1352	ENSG00000112031	6.73706e-09	-8.172	0.813
1353	ENSG00000196387	1.13974e-05	-4.943	0.812
1354	ENSG00000174243	1.05132e-13	-12.978	0.812
1355	ENSG00000168101	0.000112054	-3.951	0.812
1356	ENSG00000196976	1.78276e-08	-7.749	0.812
1357	ENSG00000112773	2.15411e-09	-8.667	0.812
1358	ENSG00000127314	1.06854e-12	-11.971	0.811
1359	ENSG00000166451	3.53639e-11	-10.451	0.811
1360	ENSG00000175564	0.0157329	-1.803	0.81
1361	ENSG00000162227	0.000224834	-3.648	0.81
1362	ENSG00000130449	6.68801e-12	-11.175	0.81
1363	ENSG00000159216	9.7523e-05	-4.011	0.81
1364	ENSG00000001561	2.70206e-10	-9.568	0.809
1365	ENSG00000102057	0.0195243	-1.709	0.809
1366	ENSG00000127511	2.47128e-12	-11.607	0.809
1367	ENSG00000166398	1.30792e-06	-5.883	0.809
1368	ENSG00000110906	2.56939e-12	-11.59	0.809
1369	ENSG00000261061	3.14418e-07	-6.502	0.809
1370	ENSG00000188725	1.63004e-10	-9.788	0.809
1371	ENSG00000241553	1.56483e-08	-7.806	0.809
1372	ENSG00000149792	6.66113e-12	-11.176	0.809
1373	ENSG00000163788	1.34714e-09	-8.871	0.808
1374	ENSG00000256591	0.0143992	-1.842	0.808
1375	ENSG00000231466	0.0283119	-1.548	0.808
1376	ENSG00000143199	0.0161777	-1.791	0.807
1377	ENSG00000213995	1.16042e-06	-5.935	0.807
1378	ENSG00000272163	0.0038234	-2.418	0.807
1379	ENSG00000077684	8.32141e-13	-12.08	0.807
1380	ENSG00000151748	1.13123e-08	-7.946	0.806
1381	ENSG00000168701	4.5618e-05	-4.341	0.806
1382	ENSG00000260231	0.00527661	-2.278	0.805
1383	ENSG00000066322	9.33705e-10	-9.03	0.805
1384	ENSG00000167085	3.72177e-12	-11.429	0.805
1385	ENSG00000011638	2.55749e-06	-5.592	0.804
1386	ENSG00000140265	3.2421e-08	-7.489	0.804
1387	ENSG00000022277	4.79531e-11	-10.319	0.804
1388	ENSG00000146834	1.2876e-09	-8.89	0.804
1389	ENSG00000179094	4.4492e-11	-10.352	0.803
1390	ENSG00000185596	0.000321482	-3.493	0.803
1391	ENSG00000129757	0.0078559	-2.105	0.803
1392	ENSG00000262514	0.0186907	-1.728	0.803
1393	ENSG00000265681	1.7499e-12	-11.757	0.803
1394	ENSG00000260804	9.91031e-05	-4.004	0.803
1395	ENSG00000135148	2.06913e-07	-6.684	0.802
1396	ENSG00000183579	5.18863e-11	-10.285	0.802
1397	ENSG00000143772	2.30168e-05	-4.638	0.802
1398	ENSG00000256463	6.44978e-05	-4.19	0.802
1399	ENSG00000244045	7.07491e-06	-5.15	0.801
1400	ENSG00000175344	0.00310949	-2.507	0.801
1401	ENSG00000115548	2.43918e-08	-7.613	0.801
1402	ENSG00000169914	2.59858e-09	-8.585	0.801
1403	ENSG00000058729	3.92637e-11	-10.406	0.801
1404	ENSG00000178385	6.71164e-08	-7.173	0.801
1405	ENSG00000110066	1.18286e-10	-9.927	0.8
1406	ENSG00000129460	1.56997e-08	-7.804	0.8
1407	ENSG00000112742	5.30867e-15	-14.275	0.8
1408	ENSG00000204386	2.10185e-06	-5.677	0.799
1409	ENSG00000121579	4.35112e-15	-14.361	0.799
1410	ENSG00000113838	4.42564e-07	-6.354	0.799
1411	ENSG00000055609	8.74939e-08	-7.058	0.799
1412	ENSG00000166847	4.5395e-13	-12.343	0.799
1413	ENSG00000100410	3.89101e-11	-10.41	0.798
1414	ENSG00000001084	1.4778e-08	-7.83	0.798
1415	ENSG00000197989	3.21497e-10	-9.493	0.798
1416	ENSG00000229692	0.0166385	-1.779	0.798
1417	ENSG00000185650	6.24349e-09	-8.205	0.798
1418	ENSG00000065135	1.87038e-12	-11.728	0.797
1419	ENSG00000182481	4.20647e-14	-13.376	0.797
1420	ENSG00000183072	2.39357e-05	-4.621	0.797
1421	ENSG00000259562	0.0273844	-1.562	0.796
1422	ENSG00000116954	5.54018e-07	-6.256	0.796
1423	ENSG00000105287	3.11887e-08	-7.506	0.796
1424	ENSG00000066583	2.27149e-13	-12.644	0.796
1425	ENSG00000179119	1.27099e-09	-8.896	0.795
1426	ENSG00000175155	3.3268e-06	-5.478	0.795
1427	ENSG00000164778	2.2214e-08	-7.653	0.795
1428	ENSG00000015475	8.79666e-11	-10.056	0.795
1429	ENSG00000135392	6.75891e-09	-8.17	0.795
1430	ENSG00000189079	4.05387e-09	-8.392	0.795
1431	ENSG00000177169	2.77426e-08	-7.557	0.794
1432	ENSG00000264364	1.02868e-11	-10.988	0.794
1433	ENSG00000116922	4.01743e-11	-10.396	0.793
1434	ENSG00000170855	2.25345e-09	-8.647	0.793
1435	ENSG00000100483	0.000326643	-3.486	0.793
1436	ENSG00000105821	3.99029e-13	-12.399	0.792
1437	ENSG00000244038	7.85724e-12	-11.105	0.792
1438	ENSG00000173402	1.71848e-13	-12.765	0.792
1439	ENSG00000164002	0.00802195	-2.096	0.792
1440	ENSG00000147586	0.00108713	-2.964	0.792
1441	ENSG00000134153	6.58436e-11	-10.181	0.791
1442	ENSG00000163902	3.34787e-16	-15.475	0.79
1443	ENSG00000170365	4.50314e-08	-7.346	0.789
1444	ENSG00000164841	0.011012	-1.958	0.789
1445	ENSG00000110400	9.33258e-09	-8.03	0.789
1446	ENSG00000275004	2.75126e-10	-9.56	0.789
1447	ENSG00000120093	4.3132e-09	-8.365	0.789
1448	ENSG00000180806	1.13894e-06	-5.943	0.789
1449	ENSG00000065526	4.29144e-11	-10.367	0.788
1450	ENSG00000150907	2.38355e-08	-7.623	0.788
1451	ENSG00000137806	0.000165553	-3.781	0.788
1452	ENSG00000107443	1.18852e-11	-10.925	0.788
1453	ENSG00000171861	7.23907e-07	-6.14	0.788
1454	ENSG00000158552	3.98107e-06	-5.4	0.788
1455	ENSG00000104863	0.00871357	-2.06	0.788
1456	ENSG00000167193	2.96288e-10	-9.528	0.788
1457	ENSG00000182759	0.000939963	-3.027	0.788
1458	ENSG00000139263	3.04782e-11	-10.516	0.788
1459	ENSG00000156304	1.29711e-10	-9.887	0.787
1460	ENSG00000082153	7.74372e-14	-13.111	0.786
1461	ENSG00000277701	0.0276057	-1.559	0.786
1462	ENSG00000167491	4.33031e-11	-10.363	0.786
1463	ENSG00000168938	6.57526e-08	-7.182	0.786
1464	ENSG00000068323	3.06054e-10	-9.514	0.786
1465	ENSG00000147654	1.44031e-07	-6.842	0.786
1466	ENSG00000140836	2.0242e-09	-8.694	0.786
1467	ENSG00000151576	8.25198e-12	-11.083	0.786
1468	ENSG00000096401	9.45792e-14	-13.024	0.785
1469	ENSG00000142599	7.52794e-10	-9.123	0.785
1470	ENSG00000145016	1.20232e-06	-5.92	0.785
1471	ENSG00000182648	0.0206906	-1.684	0.785
1472	ENSG00000236255	2.67136e-05	-4.573	0.785
1473	ENSG00000149806	6.71212e-14	-13.173	0.784
1474	ENSG00000102678	0.000203484	-3.691	0.784
1475	ENSG00000232040	9.05267e-05	-4.043	0.784
1476	ENSG00000249550	0.000299847	-3.523	0.783
1477	ENSG00000069011	5.70945e-06	-5.243	0.783
1478	ENSG00000113575	2.15161e-13	-12.667	0.783
1479	ENSG00000124380	2.76314e-12	-11.559	0.782
1480	ENSG00000135924	4.68816e-08	-7.329	0.782
1481	ENSG00000116809	9.15501e-06	-5.038	0.782
1482	ENSG00000185115	6.52368e-07	-6.186	0.781
1483	ENSG00000279281	0.0134948	-1.87	0.781
1484	ENSG00000114491	9.68503e-11	-10.014	0.781
1485	ENSG00000112096	2.67623e-13	-12.572	0.78
1486	ENSG00000164610	1.16886e-06	-5.932	0.779
1487	ENSG00000083168	1.39014e-11	-10.857	0.779
1488	ENSG00000165732	4.6715e-16	-15.331	0.779
1489	ENSG00000111897	1.23068e-09	-8.91	0.778
1490	ENSG00000226084	0.00235331	-2.628	0.778
1491	ENSG00000136867	0.00102438	-2.99	0.778
1492	ENSG00000117114	5.92725e-10	-9.227	0.777
1493	ENSG00000234741	5.92505e-14	-13.227	0.777
1494	ENSG00000156381	2.67907e-06	-5.572	0.777
1495	ENSG00000033030	1.05596e-09	-8.976	0.777
1496	ENSG00000105202	1.568e-15	-14.805	0.777
1497	ENSG00000136114	0.0166891	-1.778	0.777
1498	ENSG00000069020	1.2796e-05	-4.893	0.776
1499	ENSG00000112578	1.35621e-08	-7.868	0.776
1500	ENSG00000165506	3.43186e-07	-6.464	0.775
1501	ENSG00000117410	1.08546e-08	-7.964	0.775
1502	ENSG00000138092	3.18714e-09	-8.497	0.775
1503	ENSG00000124160	6.63421e-06	-5.178	0.775
1504	ENSG00000156599	5.27083e-10	-9.278	0.775
1505	ENSG00000163577	5.40479e-07	-6.267	0.774
1506	ENSG00000103415	9.94012e-10	-9.003	0.774
1507	ENSG00000145860	6.79605e-07	-6.168	0.774
1508	ENSG00000181896	3.88153e-06	-5.411	0.774
1509	ENSG00000007944	9.76607e-06	-5.01	0.774
1510	ENSG00000124217	0.000285079	-3.545	0.774
1511	ENSG00000168040	6.5615e-09	-8.183	0.774
1512	ENSG00000131148	2.94789e-09	-8.53	0.773
1513	ENSG00000122126	2.49678e-15	-14.603	0.773
1514	ENSG00000173598	3.00231e-11	-10.523	0.773
1515	ENSG00000150403	2.15782e-08	-7.666	0.772
1516	ENSG00000052841	1.80584e-09	-8.743	0.772
1517	ENSG00000111737	1.62584e-09	-8.789	0.772
1518	ENSG00000185246	1.76057e-12	-11.754	0.772
1519	ENSG00000061337	0.00947978	-2.023	0.771
1520	ENSG00000273314	0.00506542	-2.295	0.771
1521	ENSG00000082258	1.69994e-10	-9.77	0.771
1522	ENSG00000185883	3.84675e-05	-4.415	0.77
1523	ENSG00000003393	2.11975e-08	-7.674	0.77
1524	ENSG00000206561	0.00233217	-2.632	0.77
1525	ENSG00000159479	5.93117e-08	-7.227	0.77
1526	ENSG00000197329	4.86244e-08	-7.313	0.77
1527	ENSG00000086589	6.84792e-11	-10.164	0.77
1528	ENSG00000104695	6.40923e-10	-9.193	0.77
1529	ENSG00000260643	0.0285923	-1.544	0.77
1530	ENSG00000040199	2.48217e-08	-7.605	0.77
1531	ENSG00000169330	8.22346e-05	-4.085	0.77
1532	ENSG00000116871	1.18665e-09	-8.926	0.769
1533	ENSG00000007080	6.53981e-09	-8.184	0.769
1534	ENSG00000156639	1.42248e-09	-8.847	0.769
1535	ENSG00000007372	4.05225e-11	-10.392	0.769
1536	ENSG00000135506	2.60277e-13	-12.585	0.768
1537	ENSG00000176749	6.44211e-06	-5.191	0.768
1538	ENSG00000186283	2.63518e-10	-9.579	0.767
1539	ENSG00000101266	4.62255e-14	-13.335	0.767
1540	ENSG00000101367	1.44388e-13	-12.84	0.767
1541	ENSG00000132254	2.41674e-11	-10.617	0.767
1542	ENSG00000181610	2.40093e-10	-9.62	0.767
1543	ENSG00000154978	4.83218e-07	-6.316	0.767
1544	ENSG00000181690	3.4752e-06	-5.459	0.767
1545	ENSG00000080802	8.06418e-12	-11.093	0.766
1546	ENSG00000186312	0.000153586	-3.814	0.766
1547	ENSG00000122203	2.872e-10	-9.542	0.766
1548	ENSG00000160336	5.33847e-05	-4.273	0.766
1549	ENSG00000168612	8.37167e-08	-7.077	0.766
1550	ENSG00000174227	1.31906e-07	-6.88	0.766
1551	ENSG00000137185	1.47224e-06	-5.832	0.766
1552	ENSG00000257122	0.00607924	-2.216	0.765
1553	ENSG00000087157	7.72352e-09	-8.112	0.765
1554	ENSG00000173926	0.000124626	-3.904	0.765
1555	ENSG00000104969	1.37144e-09	-8.863	0.764
1556	ENSG00000137124	3.14636e-11	-10.502	0.764
1557	ENSG00000108961	1.10525e-05	-4.957	0.764
1558	ENSG00000143801	3.71519e-05	-4.43	0.764
1559	ENSG00000163866	3.70101e-06	-5.432	0.763
1560	ENSG00000087995	2.45006e-08	-7.611	0.763
1561	ENSG00000082516	1.20602e-12	-11.919	0.763
1562	ENSG00000165804	3.0422e-07	-6.517	0.763
1563	ENSG00000078902	6.05864e-06	-5.218	0.763
1564	ENSG00000070047	2.61999e-10	-9.582	0.762
1565	ENSG00000100138	1.21818e-09	-8.914	0.762
1566	ENSG00000173166	6.38332e-09	-8.195	0.761
1567	ENSG00000186350	8.61508e-07	-6.065	0.761
1568	ENSG00000185838	0.0011505	-2.939	0.761
1569	ENSG00000121989	5.48247e-06	-5.261	0.761
1570	ENSG00000159905	0.0257143	-1.59	0.761
1571	ENSG00000121644	4.47369e-13	-12.349	0.761
1572	ENSG00000115884	8.4882e-07	-6.071	0.76
1573	ENSG00000132613	4.54762e-11	-10.342	0.76
1574	ENSG00000183624	9.4859e-10	-9.023	0.76
1575	ENSG00000064300	0.00908113	-2.042	0.76
1576	ENSG00000136158	1.0877e-06	-5.963	0.759
1577	ENSG00000164853	0.00722911	-2.141	0.759
1578	ENSG00000281189	0.00579975	-2.237	0.759
1579	ENSG00000070831	0.003127	-2.505	0.759
1580	ENSG00000090238	1.98189e-05	-4.703	0.759
1581	ENSG00000136699	1.21308e-08	-7.916	0.759
1582	ENSG00000183077	6.33848e-09	-8.198	0.759
1583	ENSG00000167112	1.4867e-09	-8.828	0.758
1584	ENSG00000158526	2.71914e-08	-7.566	0.758
1585	ENSG00000141580	5.74581e-14	-13.241	0.758
1586	ENSG00000273136	0.0171623	-1.765	0.758
1587	ENSG00000215251	1.54324e-06	-5.812	0.758
1588	ENSG00000178028	6.89933e-11	-10.161	0.758
1589	ENSG00000204611	2.64477e-05	-4.578	0.758
1590	ENSG00000142544	0.00723334	-2.141	0.758
1591	ENSG00000055950	2.54346e-10	-9.595	0.758
1592	ENSG00000141458	2.04108e-08	-7.69	0.758
1593	ENSG00000197808	0.000414607	-3.382	0.758
1594	ENSG00000179604	3.86e-08	-7.413	0.757
1595	ENSG00000196437	5.05364e-07	-6.296	0.757
1596	ENSG00000072401	2.23773e-10	-9.65	0.757
1597	ENSG00000100603	1.2371e-12	-11.908	0.756
1598	ENSG00000097007	1.97921e-08	-7.704	0.755
1599	ENSG00000100221	1.23604e-08	-7.908	0.755
1600	ENSG00000181404	0.000711169	-3.148	0.755
1601	ENSG00000121022	9.3339e-12	-11.03	0.755
1602	ENSG00000139146	4.6284e-11	-10.335	0.755
1603	ENSG00000113811	2.47911e-08	-7.606	0.755
1604	ENSG00000171970	3.80206e-05	-4.42	0.754
1605	ENSG00000197217	1.09103e-08	-7.962	0.754
1606	ENSG00000166025	2.98012e-12	-11.526	0.754
1607	ENSG00000126767	3.8262e-10	-9.417	0.754
1608	ENSG00000167114	1.27406e-09	-8.895	0.754
1609	ENSG00000204519	0.00302627	-2.519	0.754
1610	ENSG00000149218	2.0088e-07	-6.697	0.753
1611	ENSG00000266777	0.00511735	-2.291	0.753
1612	ENSG00000103429	5.59786e-11	-10.252	0.753
1613	ENSG00000105656	4.76576e-07	-6.322	0.753
1614	ENSG00000160271	2.70752e-06	-5.567	0.753
1615	ENSG00000120833	3.79505e-07	-6.421	0.753
1616	ENSG00000087274	1.09549e-09	-8.96	0.752
1617	ENSG00000120071	3.3214e-07	-6.479	0.752
1618	ENSG00000170113	7.23036e-09	-8.141	0.752
1619	ENSG00000173486	5.45465e-06	-5.263	0.752
1620	ENSG00000177303	7.19058e-08	-7.143	0.751
1621	ENSG00000164463	9.62744e-06	-5.016	0.751
1622	ENSG00000169258	6.12502e-09	-8.213	0.751
1623	ENSG00000100395	8.67624e-09	-8.062	0.751
1624	ENSG00000160741	5.01846e-11	-10.299	0.751
1625	ENSG00000196588	2.66427e-07	-6.574	0.75
1626	ENSG00000181852	2.54631e-11	-10.594	0.75
1627	ENSG00000198843	4.33596e-11	-10.363	0.75
1628	ENSG00000165879	0.00236773	-2.626	0.75
1629	ENSG00000123144	2.70941e-10	-9.567	0.749
1630	ENSG00000125266	6.8405e-07	-6.165	0.749
1631	ENSG00000126457	1.56039e-12	-11.807	0.749
1632	ENSG00000185112	0.00331564	-2.479	0.749
1633	ENSG00000197016	0.000726074	-3.139	0.748
1634	ENSG00000204822	0.00191218	-2.718	0.748
1635	ENSG00000135932	1.38492e-10	-9.859	0.748
1636	ENSG00000121073	3.80303e-10	-9.42	0.748
1637	ENSG00000260920	2.62612e-05	-4.581	0.748
1638	ENSG00000100036	0.0025372	-2.596	0.747
1639	ENSG00000198901	1.03503e-08	-7.985	0.746
1640	ENSG00000179950	1.73585e-09	-8.76	0.746
1641	ENSG00000145354	8.20575e-10	-9.086	0.746
1642	ENSG00000155100	2.10247e-07	-6.677	0.746
1643	ENSG00000173113	4.13655e-11	-10.383	0.746
1644	ENSG00000126903	6.75459e-05	-4.17	0.746
1645	ENSG00000137338	9.95492e-06	-5.002	0.746
1646	ENSG00000134375	9.60738e-13	-12.017	0.745
1647	ENSG00000203760	6.07397e-10	-9.217	0.745
1648	ENSG00000143753	3.76335e-10	-9.424	0.745
1649	ENSG00000107104	3.03827e-06	-5.517	0.745
1650	ENSG00000163900	1.30793e-07	-6.883	0.745
1651	ENSG00000140691	0.000139964	-3.854	0.744
1652	ENSG00000103966	8.96463e-09	-8.047	0.744
1653	ENSG00000116285	1.03287e-08	-7.986	0.744
1654	ENSG00000067596	3.9854e-10	-9.4	0.744
1655	ENSG00000179454	5.28847e-06	-5.277	0.743
1656	ENSG00000119396	4.27909e-13	-12.369	0.743
1657	ENSG00000100413	1.62983e-09	-8.788	0.743
1658	ENSG00000087074	0.000602852	-3.22	0.743
1659	ENSG00000033800	1.93699e-12	-11.713	0.742
1660	ENSG00000278576	0.00340935	-2.467	0.742
1661	ENSG00000148840	4.52591e-11	-10.344	0.742
1662	ENSG00000179958	2.17666e-06	-5.662	0.742
1663	ENSG00000106246	3.04447e-05	-4.516	0.741
1664	ENSG00000267680	3.12885e-06	-5.505	0.741
1665	ENSG00000070814	2.60379e-12	-11.584	0.741
1666	ENSG00000168283	2.49658e-08	-7.603	0.74
1667	ENSG00000171604	5.63438e-06	-5.249	0.74
1668	ENSG00000147437	0.00753858	-2.123	0.739
1669	ENSG00000167967	8.20654e-08	-7.086	0.739
1670	ENSG00000162889	1.29812e-08	-7.887	0.739
1671	ENSG00000144746	1.06235e-12	-11.974	0.739
1672	ENSG00000240891	1.13883e-05	-4.944	0.739
1673	ENSG00000127804	1.29391e-11	-10.888	0.739
1674	ENSG00000139977	4.91652e-09	-8.308	0.738
1675	ENSG00000279283	0.00293089	-2.533	0.738
1676	ENSG00000205250	8.34739e-10	-9.078	0.738
1677	ENSG00000152193	6.24764e-13	-12.204	0.738
1678	ENSG00000089220	2.7116e-14	-13.567	0.738
1679	ENSG00000259275	0.00526312	-2.279	0.738
1680	ENSG00000213024	2.30569e-09	-8.637	0.738
1681	ENSG00000115211	2.4713e-09	-8.607	0.738
1682	ENSG00000134222	3.98897e-09	-8.399	0.737
1683	ENSG00000143493	9.98671e-10	-9.001	0.737
1684	ENSG00000130772	5.70667e-06	-5.244	0.737
1685	ENSG00000166454	1.56755e-11	-10.805	0.737
1686	ENSG00000134057	1.05192e-13	-12.978	0.737
1687	ENSG00000167515	5.42303e-08	-7.266	0.736
1688	ENSG00000130935	2.3663e-12	-11.626	0.736
1689	ENSG00000139131	2.11687e-09	-8.674	0.736
1690	ENSG00000130204	4.09408e-07	-6.388	0.736
1691	ENSG00000198039	3.82972e-05	-4.417	0.736
1692	ENSG00000152944	4.89137e-11	-10.311	0.736
1693	ENSG00000162604	4.65286e-07	-6.332	0.736
1694	ENSG00000170558	3.37823e-10	-9.471	0.736
1695	ENSG00000106028	5.86674e-13	-12.232	0.735
1696	ENSG00000166224	3.74523e-08	-7.427	0.735
1697	ENSG00000247626	5.0954e-07	-6.293	0.735
1698	ENSG00000182324	0.00164329	-2.784	0.735
1699	ENSG00000182810	0.000155314	-3.809	0.735
1700	ENSG00000169118	4.32682e-05	-4.364	0.735
1701	ENSG00000088205	1.66943e-13	-12.777	0.734
1702	ENSG00000171827	0.00016189	-3.791	0.734
1703	ENSG00000154727	1.1254e-09	-8.949	0.734
1704	ENSG00000006634	9.28999e-10	-9.032	0.733
1705	ENSG00000147669	2.15565e-11	-10.666	0.733
1706	ENSG00000163535	1.58012e-08	-7.801	0.733
1707	ENSG00000119720	4.29026e-09	-8.368	0.733
1708	ENSG00000155097	2.722e-10	-9.565	0.732
1709	ENSG00000101844	6.74365e-08	-7.171	0.732
1710	ENSG00000140743	1.11139e-09	-8.954	0.732
1711	ENSG00000204427	0.0218625	-1.66	0.732
1712	ENSG00000173540	1.64342e-07	-6.784	0.732
1713	ENSG00000055208	1.59397e-09	-8.798	0.732
1714	ENSG00000185551	1.32211e-09	-8.879	0.732
1715	ENSG00000166181	9.28788e-13	-12.032	0.732
1716	ENSG00000075218	1.68273e-07	-6.774	0.732
1717	ENSG00000145220	2.2148e-08	-7.655	0.732
1718	ENSG00000140987	1.17919e-06	-5.928	0.731
1719	ENSG00000010270	4.89255e-09	-8.31	0.731
1720	ENSG00000174943	8.14186e-07	-6.089	0.731
1721	ENSG00000123200	4.63107e-13	-12.334	0.731
1722	ENSG00000261613	0.0279984	-1.553	0.73
1723	ENSG00000160818	9.21744e-05	-4.035	0.73
1724	ENSG00000109475	2.78589e-14	-13.555	0.73
1725	ENSG00000172159	0.0202364	-1.694	0.73
1726	ENSG00000140307	3.14316e-10	-9.503	0.729
1727	ENSG00000197728	1.05869e-10	-9.975	0.729
1728	ENSG00000188766	0.00347425	-2.459	0.729
1729	ENSG00000144802	0.00220997	-2.656	0.729
1730	ENSG00000128699	2.54716e-09	-8.594	0.729
1731	ENSG00000185869	0.000498687	-3.302	0.729
1732	ENSG00000155034	3.37245e-05	-4.472	0.729
1733	ENSG00000163909	7.16396e-06	-5.145	0.728
1734	ENSG00000168763	1.02542e-08	-7.989	0.728
1735	ENSG00000095951	1.93826e-05	-4.713	0.728
1736	ENSG00000160392	7.2241e-07	-6.141	0.728
1737	ENSG00000146670	2.09589e-10	-9.679	0.727
1738	ENSG00000139946	5.64616e-08	-7.248	0.727
1739	ENSG00000140497	4.84889e-10	-9.314	0.727
1740	ENSG00000126746	1.17056e-11	-10.932	0.726
1741	ENSG00000186432	1.71457e-12	-11.766	0.726
1742	ENSG00000125834	5.01679e-09	-8.3	0.726
1743	ENSG00000085644	1.25329e-05	-4.902	0.726
1744	ENSG00000136048	0.0011183	-2.951	0.726
1745	ENSG00000153774	4.50191e-10	-9.347	0.726
1746	ENSG00000213762	0.000359666	-3.444	0.726
1747	ENSG00000158691	2.09636e-07	-6.679	0.726
1748	ENSG00000100644	3.35609e-11	-10.474	0.725
1749	ENSG00000178397	9.7401e-08	-7.011	0.725
1750	ENSG00000198563	1.97318e-11	-10.705	0.725
1751	ENSG00000276529	0.0252964	-1.597	0.725
1752	ENSG00000134014	2.14497e-08	-7.669	0.725
1753	ENSG00000143793	2.06678e-06	-5.685	0.725
1754	ENSG00000169155	7.096e-07	-6.149	0.725
1755	ENSG00000005801	2.11679e-09	-8.674	0.725
1756	ENSG00000071462	2.52987e-12	-11.597	0.725
1757	ENSG00000256537	0.000115239	-3.938	0.724
1758	ENSG00000085978	5.72924e-06	-5.242	0.724
1759	ENSG00000102100	0.000211572	-3.675	0.724
1760	ENSG00000113396	0.00369921	-2.432	0.723
1761	ENSG00000182768	3.64057e-08	-7.439	0.723
1762	ENSG00000165874	0.0218371	-1.661	0.722
1763	ENSG00000134108	3.18081e-12	-11.497	0.722
1764	ENSG00000174840	1.72026e-10	-9.764	0.722
1765	ENSG00000186280	0.000912956	-3.04	0.722
1766	ENSG00000156502	9.16432e-12	-11.038	0.721
1767	ENSG00000186141	1.19245e-06	-5.924	0.721
1768	ENSG00000013810	1.55737e-11	-10.808	0.721
1769	ENSG00000167775	1.09778e-06	-5.959	0.721
1770	ENSG00000105497	1.57331e-05	-4.803	0.721
1771	ENSG00000110660	7.88519e-10	-9.103	0.721
1772	ENSG00000128045	0.0186395	-1.73	0.721
1773	ENSG00000126775	5.31238e-07	-6.275	0.721
1774	ENSG00000047365	0.000146154	-3.835	0.72
1775	ENSG00000172809	6.31634e-13	-12.2	0.72
1776	ENSG00000118363	5.43797e-10	-9.265	0.72
1777	ENSG00000138081	6.24696e-09	-8.204	0.72
1778	ENSG00000174886	1.90352e-06	-5.72	0.72
1779	ENSG00000163041	4.0205e-10	-9.396	0.719
1780	ENSG00000108829	2.63892e-12	-11.579	0.719
1781	ENSG00000156345	4.17155e-06	-5.38	0.718
1782	ENSG00000261659	0.0284364	-1.546	0.718
1783	ENSG00000137273	1.93981e-08	-7.712	0.718
1784	ENSG00000124275	1.63488e-07	-6.787	0.718
1785	ENSG00000148090	3.77312e-05	-4.423	0.718
1786	ENSG00000120306	2.02658e-09	-8.693	0.718
1787	ENSG00000159063	7.37335e-11	-10.132	0.717
1788	ENSG00000122068	3.98935e-10	-9.399	0.717
1789	ENSG00000269951	0.0289863	-1.538	0.717
1790	ENSG00000115419	7.41042e-11	-10.13	0.717
1791	ENSG00000167522	5.28266e-12	-11.277	0.716
1792	ENSG00000137693	5.54876e-08	-7.256	0.716
1793	ENSG00000176024	0.00208094	-2.682	0.715
1794	ENSG00000144566	1.64014e-10	-9.785	0.715
1795	ENSG00000065675	0.000674409	-3.171	0.715
1796	ENSG00000006062	0.000454754	-3.342	0.715
1797	ENSG00000100591	1.23558e-11	-10.908	0.715
1798	ENSG00000063177	1.50189e-12	-11.823	0.715
1799	ENSG00000143622	2.42679e-05	-4.615	0.714
1800	ENSG00000100319	4.81036e-06	-5.318	0.714
1801	ENSG00000155275	0.000755821	-3.122	0.714
1802	ENSG00000206053	2.13836e-13	-12.67	0.713
1803	ENSG00000121406	0.0068881	-2.162	0.713
1804	ENSG00000012232	3.10485e-10	-9.508	0.713
1805	ENSG00000037241	3.93203e-07	-6.405	0.712
1806	ENSG00000130477	0.000321413	-3.493	0.712
1807	ENSG00000157837	5.26216e-07	-6.279	0.711
1808	ENSG00000124171	3.31281e-05	-4.48	0.711
1809	ENSG00000111266	1.88113e-05	-4.726	0.711
1810	ENSG00000279544	0.00787793	-2.104	0.711
1811	ENSG00000119801	2.59814e-07	-6.585	0.711
1812	ENSG00000142396	3.08077e-05	-4.511	0.71
1813	ENSG00000224051	0.0013556	-2.868	0.709
1814	ENSG00000184378	0.0159861	-1.796	0.709
1815	ENSG00000165861	0.000229574	-3.639	0.709
1816	ENSG00000103264	1.52021e-06	-5.818	0.709
1817	ENSG00000120334	1.90151e-05	-4.721	0.709
1818	ENSG00000234009	1.77054e-08	-7.752	0.709
1819	ENSG00000155760	7.102e-07	-6.149	0.708
1820	ENSG00000152056	2.97096e-05	-4.527	0.708
1821	ENSG00000144736	3.65787e-09	-8.437	0.708
1822	ENSG00000239789	0.000105959	-3.975	0.708
1823	ENSG00000142669	2.27324e-07	-6.643	0.708
1824	ENSG00000168397	1.53193e-08	-7.815	0.707
1825	ENSG00000124459	0.000569649	-3.244	0.707
1826	ENSG00000139180	3.19293e-06	-5.496	0.707
1827	ENSG00000006327	8.27534e-05	-4.082	0.706
1828	ENSG00000197063	2.16432e-08	-7.665	0.706
1829	ENSG00000130821	1.99609e-09	-8.7	0.706
1830	ENSG00000120129	9.00031e-07	-6.046	0.705
1831	ENSG00000236824	0.00359284	-2.445	0.705
1832	ENSG00000160199	8.66151e-08	-7.062	0.705
1833	ENSG00000168439	9.49537e-11	-10.022	0.704
1834	ENSG00000145685	1.81394e-06	-5.741	0.704
1835	ENSG00000187953	0.00128163	-2.892	0.704
1836	ENSG00000173542	3.63558e-08	-7.439	0.703
1837	ENSG00000127870	9.03143e-06	-5.044	0.703
1838	ENSG00000175193	0.000622283	-3.206	0.703
1839	ENSG00000197976	2.30601e-08	-7.637	0.703
1840	ENSG00000113460	4.24039e-11	-10.373	0.703
1841	ENSG00000215712	3.41268e-08	-7.467	0.703
1842	ENSG00000261115	1.96582e-08	-7.706	0.702
1843	ENSG00000210082	1.02236e-07	-6.99	0.702
1844	ENSG00000090061	1.49017e-09	-8.827	0.702
1845	ENSG00000179335	5.36706e-10	-9.27	0.702
1846	ENSG00000177181	0.00022442	-3.649	0.702
1847	ENSG00000152242	8.4544e-09	-8.073	0.702
1848	ENSG00000065989	8.24789e-05	-4.084	0.701
1849	ENSG00000064601	1.81664e-07	-6.741	0.701
1850	ENSG00000134755	1.06947e-08	-7.971	0.701
1851	ENSG00000186111	2.10368e-07	-6.677	0.701
1852	ENSG00000132581	2.37615e-05	-4.624	0.7
1853	ENSG00000198258	1.68661e-10	-9.773	0.7
1854	ENSG00000109118	2.20618e-07	-6.656	0.699
1855	ENSG00000154222	3.10117e-07	-6.508	0.699
1856	ENSG00000115904	5.4692e-08	-7.262	0.699
1857	ENSG00000105402	1.96113e-07	-6.707	0.698
1858	ENSG00000272040	0.0286453	-1.543	0.698
1859	ENSG00000181588	5.29011e-06	-5.277	0.698
1860	ENSG00000147862	3.02157e-05	-4.52	0.698
1861	ENSG00000100029	3.62029e-06	-5.441	0.698
1862	ENSG00000120533	1.90682e-09	-8.72	0.698
1863	ENSG00000180667	1.40966e-09	-8.851	0.698
1864	ENSG00000071967	7.04112e-05	-4.152	0.698
1865	ENSG00000138650	1.4377e-09	-8.842	0.697
1866	ENSG00000146457	3.53433e-11	-10.452	0.697
1867	ENSG00000160633	4.68927e-09	-8.329	0.697
1868	ENSG00000149257	5.2331e-10	-9.281	0.697
1869	ENSG00000109787	1.72614e-08	-7.763	0.696
1870	ENSG00000085185	4.36637e-07	-6.36	0.696
1871	ENSG00000099364	1.39403e-06	-5.856	0.696
1872	ENSG00000165480	1.29581e-10	-9.887	0.696
1873	ENSG00000126461	1.00566e-06	-5.998	0.696
1874	ENSG00000168152	3.04798e-05	-4.516	0.696
1875	ENSG00000198948	3.4793e-06	-5.459	0.696
1876	ENSG00000196459	2.34325e-07	-6.63	0.695
1877	ENSG00000168246	1.63498e-09	-8.786	0.695
1878	ENSG00000168005	1.1096e-06	-5.955	0.695
1879	ENSG00000055483	2.65395e-11	-10.576	0.694
1880	ENSG00000125630	2.19984e-10	-9.658	0.694
1881	ENSG00000230551	1.28542e-05	-4.891	0.694
1882	ENSG00000152990	1.67795e-08	-7.775	0.694
1883	ENSG00000106144	1.37629e-09	-8.861	0.694
1884	ENSG00000103044	0.0193164	-1.714	0.694
1885	ENSG00000198917	1.2321e-06	-5.909	0.693
1886	ENSG00000161970	4.40079e-10	-9.356	0.693
1887	ENSG00000183506	1.88042e-05	-4.726	0.693
1888	ENSG00000176101	2.0977e-05	-4.678	0.693
1889	ENSG00000108587	2.51487e-09	-8.599	0.692
1890	ENSG00000137563	5.26684e-10	-9.278	0.692
1891	ENSG00000038358	3.73526e-07	-6.428	0.692
1892	ENSG00000042429	0.00111163	-2.954	0.691
1893	ENSG00000173744	2.4064e-11	-10.619	0.691
1894	ENSG00000160613	1.40759e-06	-5.852	0.691
1895	ENSG00000108061	8.48722e-08	-7.071	0.691
1896	ENSG00000176619	2.18241e-10	-9.661	0.691
1897	ENSG00000106080	3.29479e-08	-7.482	0.691
1898	ENSG00000184677	6.09836e-07	-6.215	0.691
1899	ENSG00000153048	8.15077e-08	-7.089	0.691
1900	ENSG00000258768	0.0221334	-1.655	0.691
1901	ENSG00000167302	3.08248e-05	-4.511	0.691
1902	ENSG00000132109	0.00070878	-3.149	0.691
1903	ENSG00000103194	1.73298e-11	-10.761	0.69
1904	ENSG00000161677	0.01584	-1.8	0.69
1905	ENSG00000100902	0.000149028	-3.827	0.69
1906	ENSG00000171940	2.31406e-05	-4.636	0.69
1907	ENSG00000024862	5.27723e-06	-5.278	0.69
1908	ENSG00000165891	4.23126e-09	-8.374	0.689
1909	ENSG00000197622	3.85009e-10	-9.415	0.689
1910	ENSG00000142444	5.26128e-05	-4.279	0.689
1911	ENSG00000047579	1.20059e-06	-5.921	0.689
1912	ENSG00000105617	0.00512921	-2.29	0.689
1913	ENSG00000165626	2.77056e-07	-6.557	0.689
1914	ENSG00000115526	1.25882e-06	-5.9	0.689
1915	ENSG00000075420	3.70395e-07	-6.431	0.688
1916	ENSG00000106868	0.000638781	-3.195	0.688
1917	ENSG00000228253	1.59153e-11	-10.798	0.688
1918	ENSG00000145242	0.011464	-1.941	0.688
1919	ENSG00000164045	2.47085e-12	-11.607	0.688
1920	ENSG00000143393	3.73412e-10	-9.428	0.688
1921	ENSG00000196850	2.55477e-09	-8.593	0.688
1922	ENSG00000171497	4.18267e-09	-8.379	0.687
1923	ENSG00000215421	0.000139054	-3.857	0.687
1924	ENSG00000140153	6.2164e-06	-5.206	0.687
1925	ENSG00000143195	0.000295648	-3.529	0.687
1926	ENSG00000129187	2.70291e-07	-6.568	0.687
1927	ENSG00000167604	0.000399182	-3.399	0.686
1928	ENSG00000281183	0.0251487	-1.599	0.686
1929	ENSG00000167565	0.000152481	-3.817	0.686
1930	ENSG00000121068	2.34256e-05	-4.63	0.686
1931	ENSG00000116604	5.55892e-07	-6.255	0.686
1932	ENSG00000124209	3.40403e-07	-6.468	0.685
1933	ENSG00000138495	4.4187e-07	-6.355	0.685
1934	ENSG00000198763	5.5832e-09	-8.253	0.685
1935	ENSG00000007866	3.68376e-05	-4.434	0.685
1936	ENSG00000253276	0.000150582	-3.822	0.684
1937	ENSG00000107951	2.22358e-10	-9.653	0.684
1938	ENSG00000156453	0.0148004	-1.83	0.683
1939	ENSG00000161036	8.16666e-06	-5.088	0.683
1940	ENSG00000135999	1.82856e-06	-5.738	0.683
1941	ENSG00000155016	0.00273124	-2.564	0.683
1942	ENSG00000197498	4.77233e-11	-10.321	0.683
1943	ENSG00000102471	8.79417e-10	-9.056	0.682
1944	ENSG00000136451	4.89941e-07	-6.31	0.682
1945	ENSG00000173960	1.5683e-08	-7.805	0.682
1946	ENSG00000100288	0.000551428	-3.259	0.681
1947	ENSG00000100422	7.30763e-10	-9.136	0.681
1948	ENSG00000103245	8.61885e-06	-5.065	0.68
1949	ENSG00000172757	4.08526e-10	-9.389	0.68
1950	ENSG00000116717	4.31247e-07	-6.365	0.68
1951	ENSG00000174720	6.66075e-10	-9.176	0.68
1952	ENSG00000131236	9.69402e-10	-9.013	0.68
1953	ENSG00000285053	0.000976156	-3.01	0.68
1954	ENSG00000213023	0.00411051	-2.386	0.679
1955	ENSG00000155545	2.78849e-08	-7.555	0.679
1956	ENSG00000138802	3.23517e-10	-9.49	0.679
1957	ENSG00000115806	3.30056e-11	-10.481	0.679
1958	ENSG00000155380	1.25145e-11	-10.903	0.679
1959	ENSG00000125445	2.01977e-08	-7.695	0.679
1960	ENSG00000096080	1.30425e-05	-4.885	0.678
1961	ENSG00000196470	1.83235e-06	-5.737	0.678
1962	ENSG00000106588	8.99419e-08	-7.046	0.678
1963	ENSG00000102710	1.24832e-07	-6.904	0.678
1964	ENSG00000172375	5.76817e-07	-6.239	0.678
1965	ENSG00000271976	9.24888e-05	-4.034	0.678
1966	ENSG00000100225	4.02759e-11	-10.395	0.677
1967	ENSG00000128626	1.73676e-06	-5.76	0.677
1968	ENSG00000214113	5.09048e-08	-7.293	0.677
1969	ENSG00000124602	0.0168326	-1.774	0.677
1970	ENSG00000237296	0.00581373	-2.236	0.677
1971	ENSG00000104218	7.32918e-09	-8.135	0.677
1972	ENSG00000182095	1.53633e-06	-5.814	0.677
1973	ENSG00000099804	1.16932e-07	-6.932	0.677
1974	ENSG00000188997	0.00268314	-2.571	0.677
1975	ENSG00000163870	1.67783e-05	-4.775	0.676
1976	ENSG00000011021	4.95356e-05	-4.305	0.676
1977	ENSG00000015171	2.15196e-06	-5.667	0.676
1978	ENSG00000129696	0.000312205	-3.506	0.676
1979	ENSG00000149187	1.03947e-10	-9.983	0.676
1980	ENSG00000225630	1.01276e-07	-6.994	0.675
1981	ENSG00000031003	2.79631e-05	-4.553	0.674
1982	ENSG00000272604	0.0242254	-1.616	0.674
1983	ENSG00000073756	0.023099	-1.636	0.674
1984	ENSG00000100147	0.00667926	-2.175	0.674
1985	ENSG00000181873	2.86137e-07	-6.543	0.673
1986	ENSG00000122692	4.20966e-10	-9.376	0.673
1987	ENSG00000185022	0.00868654	-2.061	0.673
1988	ENSG00000102974	5.95971e-11	-10.225	0.673
1989	ENSG00000116731	2.56394e-06	-5.591	0.673
1990	ENSG00000148339	0.000283629	-3.547	0.673
1991	ENSG00000196876	1.72593e-05	-4.763	0.672
1992	ENSG00000256628	0.0053732	-2.27	0.672
1993	ENSG00000172613	1.14165e-05	-4.942	0.672
1994	ENSG00000279089	0.00249334	-2.603	0.672
1995	ENSG00000267632	0.0148524	-1.828	0.672
1996	ENSG00000168301	1.01705e-06	-5.993	0.672
1997	ENSG00000114019	0.000269884	-3.569	0.672
1998	ENSG00000117360	3.83454e-08	-7.416	0.672
1999	ENSG00000106992	0.00950702	-2.022	0.671
[truncated: 448 more rows]

## Sheet: Decreased (under -0.58)
	Gene	Pvalue	Log10_Pvalue	Log_fold_change
5507	ENSG00000180616	0.00934445	-2.029	-0.58
5508	ENSG00000136425	0.000329313	-3.482	-0.58
5509	ENSG00000185386	0.0183389	-1.737	-0.58
5510	ENSG00000160049	0.000193857	-3.713	-0.58
5511	ENSG00000163430	4.38603e-08	-7.358	-0.58
5512	ENSG00000025434	0.0117929	-1.928	-0.58
5513	ENSG00000178700	0.000408424	-3.389	-0.581
5514	ENSG00000142102	0.00447344	-2.349	-0.581
5515	ENSG00000153208	0.000129807	-3.887	-0.581
5516	ENSG00000130640	6.35215e-08	-7.197	-0.581
5517	ENSG00000244627	0.00547496	-2.262	-0.582
5518	ENSG00000134030	0.000236054	-3.627	-0.582
5519	ENSG00000146463	4.85065e-09	-8.314	-0.582
5520	ENSG00000250722	0.00645831	-2.19	-0.582
5521	ENSG00000197128	0.0112509	-1.949	-0.582
5522	ENSG00000215252	3.29044e-05	-4.483	-0.582
5523	ENSG00000120008	6.73379e-07	-6.172	-0.583
5524	ENSG00000165516	3.92458e-06	-5.406	-0.583
5525	ENSG00000099968	1.05801e-06	-5.976	-0.583
5526	ENSG00000162676	0.000798409	-3.098	-0.583
5527	ENSG00000167535	0.000528411	-3.277	-0.583
5528	ENSG00000121211	0.000675758	-3.17	-0.584
5529	ENSG00000167632	0.000505565	-3.296	-0.584
5530	ENSG00000107672	2.22878e-05	-4.652	-0.584
5531	ENSG00000128829	2.1368e-06	-5.67	-0.584
5532	ENSG00000058056	1.83185e-06	-5.737	-0.584
5533	ENSG00000132122	0.00904421	-2.044	-0.584
5534	ENSG00000164211	0.00187648	-2.727	-0.584
5535	ENSG00000184209	0.00594667	-2.226	-0.585
5536	ENSG00000280123	0.00127984	-2.893	-0.585
5537	ENSG00000121210	5.64959e-07	-6.248	-0.585
5538	ENSG00000197283	0.000517413	-3.286	-0.585
5539	ENSG00000234072	0.000404712	-3.393	-0.585
5540	ENSG00000229152	0.0217202	-1.663	-0.585
5541	ENSG00000173221	0.0189204	-1.723	-0.586
5542	ENSG00000100479	0.000220447	-3.657	-0.586
5543	ENSG00000131153	4.87672e-05	-4.312	-0.588
5544	ENSG00000267080	0.000129793	-3.887	-0.588
5545	ENSG00000089057	1.14977e-06	-5.939	-0.588
5546	ENSG00000132199	4.14635e-07	-6.382	-0.59
5547	ENSG00000132563	0.000384533	-3.415	-0.59
5548	ENSG00000124486	2.18765e-09	-8.66	-0.591
5549	ENSG00000180228	2.16101e-06	-5.665	-0.591
5550	ENSG00000182700	0.00134213	-2.872	-0.592
5551	ENSG00000239900	3.68902e-06	-5.433	-0.592
5552	ENSG00000226742	0.0270142	-1.568	-0.592
5553	ENSG00000137463	0.00431604	-2.365	-0.592
5554	ENSG00000151468	0.000267875	-3.572	-0.592
5555	ENSG00000153982	9.55409e-05	-4.02	-0.593
5556	ENSG00000227051	2.88489e-05	-4.54	-0.593
5557	ENSG00000012174	3.98483e-06	-5.4	-0.593
5558	ENSG00000148341	0.00226749	-2.644	-0.593
5559	ENSG00000163808	1.68923e-07	-6.772	-0.593
5560	ENSG00000198860	1.79418e-05	-4.746	-0.593
5561	ENSG00000101577	8.29164e-05	-4.081	-0.593
5562	ENSG00000149269	1.47638e-07	-6.831	-0.594
5563	ENSG00000064651	1.78849e-05	-4.748	-0.594
5564	ENSG00000205208	2.06176e-05	-4.686	-0.594
5565	ENSG00000164066	3.4307e-06	-5.465	-0.595
5566	ENSG00000183098	5.57244e-07	-6.254	-0.595
5567	ENSG00000137713	8.37901e-07	-6.077	-0.595
5568	ENSG00000153363	0.00104414	-2.981	-0.595
5569	ENSG00000111832	3.21648e-06	-5.493	-0.595
5570	ENSG00000125967	0.00518311	-2.285	-0.596
5571	ENSG00000130560	7.73644e-06	-5.111	-0.596
5572	ENSG00000149577	1.3855e-05	-4.858	-0.597
5573	ENSG00000204054	0.000325168	-3.488	-0.597
5574	ENSG00000101997	0.00105791	-2.976	-0.598
5575	ENSG00000272631	0.0142919	-1.845	-0.598
5576	ENSG00000246067	0.000626103	-3.203	-0.598
5577	ENSG00000177873	0.000565033	-3.248	-0.598
5578	ENSG00000164023	3.93662e-05	-4.405	-0.598
5579	ENSG00000164985	5.92657e-06	-5.227	-0.598
5580	ENSG00000148019	1.81533e-07	-6.741	-0.598
5581	ENSG00000034693	0.000571641	-3.243	-0.599
5582	ENSG00000095397	2.20481e-05	-4.657	-0.599
5583	ENSG00000172350	0.0228619	-1.641	-0.599
5584	ENSG00000166803	0.00211981	-2.674	-0.599
5585	ENSG00000081181	1.72477e-05	-4.763	-0.599
5586	ENSG00000144278	0.000132344	-3.878	-0.599
5587	ENSG00000065548	4.26612e-07	-6.37	-0.599
5588	ENSG00000162458	0.000544895	-3.264	-0.6
5589	ENSG00000198944	0.00489689	-2.31	-0.6
5590	ENSG00000131067	0.00073602	-3.133	-0.601
5591	ENSG00000132535	0.000259892	-3.585	-0.601
5592	ENSG00000180447	1.8278e-05	-4.738	-0.601
5593	ENSG00000262580	0.00665055	-2.177	-0.601
5594	ENSG00000004139	0.00152893	-2.816	-0.602
5595	ENSG00000183307	0.0207346	-1.683	-0.602
5596	ENSG00000177485	1.95118e-07	-6.71	-0.603
5597	ENSG00000144320	1.39659e-07	-6.855	-0.603
5598	ENSG00000176909	0.00386813	-2.412	-0.603
5599	ENSG00000257167	0.00723035	-2.141	-0.604
5600	ENSG00000149485	8.5628e-06	-5.067	-0.604
5601	ENSG00000127952	8.95221e-05	-4.048	-0.604
5602	ENSG00000131269	6.53469e-07	-6.185	-0.604
5603	ENSG00000230002	0.0231814	-1.635	-0.604
5604	ENSG00000166123	1.48873e-06	-5.827	-0.604
5605	ENSG00000177853	2.86727e-05	-4.543	-0.604
5606	ENSG00000205133	0.000132917	-3.876	-0.604
5607	ENSG00000197043	0.000120111	-3.92	-0.604
5608	ENSG00000056277	5.36966e-07	-6.27	-0.604
5609	ENSG00000213865	0.0108281	-1.965	-0.605
5610	ENSG00000275052	3.7114e-09	-8.43	-0.605
5611	ENSG00000119004	0.000608445	-3.216	-0.605
5612	ENSG00000214013	0.00381086	-2.419	-0.605
5613	ENSG00000109111	2.29772e-09	-8.639	-0.605
5614	ENSG00000067064	1.92348e-05	-4.716	-0.606
5615	ENSG00000105220	1.43514e-06	-5.843	-0.606
5616	ENSG00000142920	0.00341007	-2.467	-0.606
5617	ENSG00000169504	2.75064e-08	-7.561	-0.606
5618	ENSG00000133816	0.0147509	-1.831	-0.607
5619	ENSG00000135116	0.00561263	-2.251	-0.607
5620	ENSG00000223764	0.00035468	-3.45	-0.607
5621	ENSG00000101940	0.00062751	-3.202	-0.607
5622	ENSG00000126934	4.34128e-05	-4.362	-0.607
5623	ENSG00000112851	6.8298e-07	-6.166	-0.607
5624	ENSG00000176788	0.000734706	-3.134	-0.607
5625	ENSG00000180011	2.00715e-06	-5.697	-0.607
5626	ENSG00000119969	5.64389e-07	-6.248	-0.608
5627	ENSG00000135931	0.000308925	-3.51	-0.608
5628	ENSG00000101265	0.00214588	-2.668	-0.608
5629	ENSG00000163596	0.00183558	-2.736	-0.608
5630	ENSG00000170275	7.41236e-05	-4.13	-0.608
5631	ENSG00000113387	7.30765e-08	-7.136	-0.608
5632	ENSG00000101400	0.00532786	-2.273	-0.609
5633	ENSG00000124074	0.00302523	-2.519	-0.609
5634	ENSG00000175662	1.91258e-05	-4.718	-0.609
5635	ENSG00000119403	0.00049137	-3.309	-0.609
5636	ENSG00000109323	0.000135763	-3.867	-0.609
5637	ENSG00000152642	1.53993e-07	-6.813	-0.609
5638	ENSG00000143643	6.67422e-07	-6.176	-0.609
5639	ENSG00000141577	0.000935226	-3.029	-0.61
5640	ENSG00000227124	1.36993e-05	-4.863	-0.61
5641	ENSG00000259972	0.00528364	-2.277	-0.61
5642	ENSG00000110931	3.16299e-06	-5.5	-0.61
5643	ENSG00000198931	0.000763662	-3.117	-0.611
5644	ENSG00000197603	1.32823e-06	-5.877	-0.611
5645	ENSG00000160781	0.00992021	-2.003	-0.611
5646	ENSG00000157833	0.0169274	-1.771	-0.611
5647	ENSG00000112414	0.00300823	-2.522	-0.611
5648	ENSG00000105486	1.38088e-07	-6.86	-0.611
5649	ENSG00000284602	0.0118314	-1.927	-0.612
5650	ENSG00000251322	0.00635213	-2.197	-0.612
5651	ENSG00000139190	1.33284e-05	-4.875	-0.612
5652	ENSG00000115935	1.49549e-06	-5.825	-0.612
5653	ENSG00000051128	0.0113712	-1.944	-0.612
5654	ENSG00000225361	0.00506411	-2.295	-0.612
5655	ENSG00000198648	0.000233939	-3.631	-0.613
5656	ENSG00000204923	0.0016338	-2.787	-0.613
5657	ENSG00000079482	0.0011515	-2.939	-0.613
5658	ENSG00000049541	2.13248e-07	-6.671	-0.613
5659	ENSG00000248092	0.00051404	-3.289	-0.613
5660	ENSG00000249592	0.0144587	-1.84	-0.614
5661	ENSG00000100473	6.9897e-07	-6.156	-0.614
5662	ENSG00000178537	0.00432641	-2.364	-0.614
5663	ENSG00000115758	9.98565e-05	-4.001	-0.614
5664	ENSG00000212747	0.00146751	-2.833	-0.615
5665	ENSG00000172594	0.00434195	-2.362	-0.615
5666	ENSG00000105819	3.73956e-06	-5.427	-0.616
5667	ENSG00000127337	0.00077715	-3.109	-0.616
5668	ENSG00000073711	0.000372426	-3.429	-0.617
5669	ENSG00000184613	0.0018951	-2.722	-0.617
5670	ENSG00000221818	0.012431	-1.905	-0.617
5671	ENSG00000143486	9.16457e-06	-5.038	-0.618
5672	ENSG00000198001	0.000252815	-3.597	-0.618
5673	ENSG00000139324	4.50528e-08	-7.346	-0.618
5674	ENSG00000162337	0.000148642	-3.828	-0.619
5675	ENSG00000158793	1.13367e-05	-4.946	-0.619
5676	ENSG00000091483	3.68594e-05	-4.433	-0.62
5677	ENSG00000136842	0.00113718	-2.944	-0.62
5678	ENSG00000198597	0.00134834	-2.87	-0.62
5679	ENSG00000129003	3.19044e-08	-7.496	-0.62
5680	ENSG00000276672	7.01483e-05	-4.154	-0.62
5681	ENSG00000124067	5.12725e-05	-4.29	-0.62
5682	ENSG00000055211	5.88943e-06	-5.23	-0.62
5683	ENSG00000267100	0.000431345	-3.365	-0.62
5684	ENSG00000074211	0.00548053	-2.261	-0.621
5685	ENSG00000130021	0.000569817	-3.244	-0.621
5686	ENSG00000198105	2.61138e-05	-4.583	-0.621
5687	ENSG00000196655	0.000162084	-3.79	-0.621
5688	ENSG00000182379	0.000540354	-3.267	-0.622
5689	ENSG00000139514	2.91236e-07	-6.536	-0.622
5690	ENSG00000114354	5.49602e-08	-7.26	-0.622
5691	ENSG00000166681	0.000524653	-3.28	-0.622
5692	ENSG00000158715	0.00804334	-2.095	-0.622
5693	ENSG00000223501	2.40991e-07	-6.618	-0.622
5694	ENSG00000042317	0.00248357	-2.605	-0.622
5695	ENSG00000155090	3.39574e-08	-7.469	-0.623
5696	ENSG00000122756	0.00500109	-2.301	-0.623
5697	ENSG00000134369	2.56756e-05	-4.59	-0.623
5698	ENSG00000005156	5.44214e-07	-6.264	-0.623
5699	ENSG00000139915	0.00693794	-2.159	-0.624
5700	ENSG00000001497	3.49933e-05	-4.456	-0.624
5701	ENSG00000163703	0.000157799	-3.802	-0.624
5702	ENSG00000196975	4.09521e-05	-4.388	-0.625
5703	ENSG00000165449	0.00146189	-2.835	-0.625
5704	ENSG00000075213	0.00205816	-2.687	-0.625
5705	ENSG00000100983	3.96485e-07	-6.402	-0.626
5706	ENSG00000204681	8.27151e-06	-5.082	-0.626
5707	ENSG00000148690	1.56413e-06	-5.806	-0.626
5708	ENSG00000126261	1.17833e-08	-7.929	-0.626
5709	ENSG00000116205	2.97374e-09	-8.527	-0.626
5710	ENSG00000182310	0.00516089	-2.287	-0.627
5711	ENSG00000269743	0.00203318	-2.692	-0.628
5712	ENSG00000179364	3.60389e-06	-5.443	-0.628
5713	ENSG00000164187	5.45917e-06	-5.263	-0.628
5714	ENSG00000108352	0.00334806	-2.475	-0.628
5715	ENSG00000257027	0.0234412	-1.63	-0.628
5716	ENSG00000139445	0.00875058	-2.058	-0.628
5717	ENSG00000136827	1.84456e-05	-4.734	-0.629
5718	ENSG00000164039	0.000422806	-3.374	-0.629
5719	ENSG00000269473	0.019271	-1.715	-0.629
5720	ENSG00000254535	0.000576765	-3.239	-0.63
5721	ENSG00000099910	0.000118191	-3.927	-0.63
5722	ENSG00000150471	7.38897e-06	-5.131	-0.63
5723	ENSG00000124370	0.00315416	-2.501	-0.63
5724	ENSG00000173409	8.29967e-06	-5.081	-0.63
5725	ENSG00000145147	2.90049e-07	-6.538	-0.63
5726	ENSG00000104881	3.63733e-05	-4.439	-0.631
5727	ENSG00000079691	4.97589e-05	-4.303	-0.631
5728	ENSG00000102743	0.00314873	-2.502	-0.631
5729	ENSG00000109046	1.87936e-06	-5.726	-0.631
5730	ENSG00000105221	3.62774e-07	-6.44	-0.631
5731	ENSG00000153956	1.58098e-05	-4.801	-0.631
5732	ENSG00000183386	0.000177098	-3.752	-0.632
5733	ENSG00000164944	3.54288e-08	-7.451	-0.632
5734	ENSG00000232160	0.0169876	-1.77	-0.632
5735	ENSG00000100258	2.94515e-05	-4.531	-0.632
5736	ENSG00000083937	4.97869e-07	-6.303	-0.633
5737	ENSG00000166313	8.74877e-07	-6.058	-0.633
5738	ENSG00000139173	0.00444076	-2.353	-0.633
5739	ENSG00000244509	4.37093e-05	-4.359	-0.633
5740	ENSG00000105290	0.000224642	-3.649	-0.633
5741	ENSG00000262655	0.000206613	-3.685	-0.633
5742	ENSG00000116106	7.11953e-06	-5.148	-0.633
5743	ENSG00000165300	2.96455e-06	-5.528	-0.634
5744	ENSG00000167771	0.0019484	-2.71	-0.634
5745	ENSG00000188493	5.70245e-07	-6.244	-0.634
5746	ENSG00000163001	1.0443e-05	-4.981	-0.634
5747	ENSG00000205268	4.36785e-06	-5.36	-0.634
5748	ENSG00000128708	1.87523e-09	-8.727	-0.635
5749	ENSG00000115540	4.72759e-07	-6.325	-0.636
5750	ENSG00000131462	4.13774e-07	-6.383	-0.636
5751	ENSG00000196557	9.14937e-05	-4.039	-0.636
5752	ENSG00000104884	1.48485e-07	-6.828	-0.636
5753	ENSG00000197763	0.00491889	-2.308	-0.636
5754	ENSG00000082068	1.32221e-06	-5.879	-0.636
5755	ENSG00000164616	0.0161557	-1.792	-0.637
5756	ENSG00000128573	1.86501e-06	-5.729	-0.637
5757	ENSG00000173480	0.00391848	-2.407	-0.637
5758	ENSG00000108840	1.42201e-07	-6.847	-0.637
5759	ENSG00000136828	9.06213e-05	-4.043	-0.637
5760	ENSG00000196636	0.000193071	-3.714	-0.637
5761	ENSG00000112062	1.14323e-08	-7.942	-0.637
5762	ENSG00000162430	3.25303e-07	-6.488	-0.637
5763	ENSG00000104964	0.00015886	-3.799	-0.637
5764	ENSG00000196787	0.0154259	-1.812	-0.637
5765	ENSG00000198231	1.14237e-08	-7.942	-0.638
5766	ENSG00000170175	0.00235318	-2.628	-0.638
5767	ENSG00000144935	3.27937e-05	-4.484	-0.638
5768	ENSG00000133134	0.000630532	-3.2	-0.638
5769	ENSG00000144036	3.62707e-08	-7.44	-0.638
5770	ENSG00000246596	0.000248164	-3.605	-0.638
5771	ENSG00000165495	2.7402e-05	-4.562	-0.638
5772	ENSG00000133243	7.32953e-06	-5.135	-0.638
5773	ENSG00000270012	0.00275457	-2.56	-0.638
5774	ENSG00000115255	0.000605971	-3.218	-0.639
5775	ENSG00000183495	1.89653e-10	-9.722	-0.639
5776	ENSG00000168566	2.00621e-09	-8.698	-0.639
5777	ENSG00000260032	4.57934e-10	-9.339	-0.639
5778	ENSG00000135597	4.89688e-10	-9.31	-0.639
5779	ENSG00000196391	1.46605e-05	-4.834	-0.639
5780	ENSG00000100908	0.00461629	-2.336	-0.64
5781	ENSG00000171806	0.0040058	-2.397	-0.64
5782	ENSG00000218739	4.27216e-06	-5.369	-0.64
5783	ENSG00000065000	6.80116e-10	-9.167	-0.64
5784	ENSG00000176208	1.65019e-08	-7.782	-0.64
5785	ENSG00000197226	2.90279e-10	-9.537	-0.641
5786	ENSG00000123104	5.54724e-07	-6.256	-0.641
5787	ENSG00000065882	1.58846e-06	-5.799	-0.641
5788	ENSG00000260267	0.000535416	-3.271	-0.642
5789	ENSG00000109775	0.000130369	-3.885	-0.642
5790	ENSG00000221968	0.00171288	-2.766	-0.642
5791	ENSG00000146425	9.2361e-07	-6.035	-0.643
5792	ENSG00000273253	0.0185241	-1.732	-0.644
5793	ENSG00000107890	7.21591e-08	-7.142	-0.644
5794	ENSG00000158106	0.000762733	-3.118	-0.644
5795	ENSG00000107566	1.74074e-07	-6.759	-0.644
5796	ENSG00000147459	1.09576e-05	-4.96	-0.645
5797	ENSG00000247735	0.00252939	-2.597	-0.645
5798	ENSG00000164294	5.39628e-07	-6.268	-0.645
5799	ENSG00000137494	0.000278761	-3.555	-0.646
5800	ENSG00000119632	0.018139	-1.741	-0.646
5801	ENSG00000129084	5.78089e-07	-6.238	-0.646
5802	ENSG00000176155	1.64805e-07	-6.783	-0.646
5803	ENSG00000151445	2.518e-06	-5.599	-0.646
5804	ENSG00000102230	0.00677549	-2.169	-0.646
5805	ENSG00000151320	0.00903027	-2.044	-0.647
5806	ENSG00000180773	1.17314e-05	-4.931	-0.647
5807	ENSG00000248275	0.00271037	-2.567	-0.647
5808	ENSG00000064763	0.00243148	-2.614	-0.647
5809	ENSG00000108830	0.000635077	-3.197	-0.647
5810	ENSG00000094631	2.71935e-07	-6.566	-0.647
5811	ENSG00000175203	1.27248e-07	-6.895	-0.648
5812	ENSG00000169139	1.99943e-08	-7.699	-0.648
5813	ENSG00000069943	0.00924704	-2.034	-0.648
5814	ENSG00000168913	0.0166612	-1.778	-0.648
5815	ENSG00000142173	9.47329e-05	-4.023	-0.648
5816	ENSG00000144824	4.70461e-05	-4.327	-0.649
5817	ENSG00000174705	4.21483e-07	-6.375	-0.649
5818	ENSG00000188559	1.24122e-07	-6.906	-0.649
5819	ENSG00000204381	0.00144968	-2.839	-0.649
5820	ENSG00000076067	1.04072e-06	-5.983	-0.649
5821	ENSG00000130429	0.0105161	-1.978	-0.65
5822	ENSG00000268350	0.0242111	-1.616	-0.65
5823	ENSG00000205629	2.60801e-06	-5.584	-0.65
5824	ENSG00000198908	4.65731e-05	-4.332	-0.651
5825	ENSG00000108666	5.27516e-06	-5.278	-0.651
5826	ENSG00000137700	3.76743e-08	-7.424	-0.651
5827	ENSG00000246705	0.0128543	-1.891	-0.651
5828	ENSG00000234028	0.0197695	-1.704	-0.651
5829	ENSG00000172037	1.14837e-06	-5.94	-0.651
5830	ENSG00000197530	0.000152482	-3.817	-0.651
5831	ENSG00000073050	1.1866e-07	-6.926	-0.652
5832	ENSG00000254999	5.94501e-08	-7.226	-0.652
5833	ENSG00000205683	0.00209785	-2.678	-0.652
5834	ENSG00000008382	0.00575639	-2.24	-0.652
5835	ENSG00000205740	0.0053893	-2.268	-0.653
5836	ENSG00000197291	0.0168693	-1.773	-0.653
5837	ENSG00000184254	0.00195098	-2.71	-0.654
5838	ENSG00000258056	0.0188236	-1.725	-0.654
5839	ENSG00000075043	0.00289107	-2.539	-0.654
5840	ENSG00000147601	2.39746e-08	-7.62	-0.654
5841	ENSG00000131018	3.06826e-05	-4.513	-0.654
5842	ENSG00000196405	8.90685e-07	-6.05	-0.654
5843	ENSG00000198585	1.84324e-05	-4.734	-0.655
5844	ENSG00000154914	0.00645676	-2.19	-0.655
5845	ENSG00000164050	0.000401202	-3.397	-0.655
5846	ENSG00000062822	1.15743e-06	-5.937	-0.655
5847	ENSG00000117122	0.00374247	-2.427	-0.655
5848	ENSG00000234616	4.443e-06	-5.352	-0.655
5849	ENSG00000141480	3.12151e-05	-4.506	-0.656
5850	ENSG00000115808	1.28223e-08	-7.892	-0.656
5851	ENSG00000106714	0.0026923	-2.57	-0.656
5852	ENSG00000100991	2.99782e-09	-8.523	-0.657
5853	ENSG00000196177	2.13633e-08	-7.67	-0.657
5854	ENSG00000064933	6.12414e-07	-6.213	-0.657
5855	ENSG00000172985	0.0051241	-2.29	-0.658
5856	ENSG00000112655	1.50937e-07	-6.821	-0.658
5857	ENSG00000188707	0.012493	-1.903	-0.658
5858	ENSG00000216937	0.00373008	-2.428	-0.658
5859	ENSG00000196187	2.53477e-06	-5.596	-0.658
5860	ENSG00000010322	2.24428e-08	-7.649	-0.658
5861	ENSG00000133056	0.000131398	-3.881	-0.66
5862	ENSG00000205084	0.00634521	-2.198	-0.661
5863	ENSG00000174327	0.00215615	-2.666	-0.661
5864	ENSG00000123933	1.67395e-05	-4.776	-0.662
5865	ENSG00000166171	0.0045472	-2.342	-0.662
5866	ENSG00000126970	4.51463e-05	-4.345	-0.662
5867	ENSG00000174469	1.87916e-05	-4.726	-0.662
5868	ENSG00000147536	5.24252e-07	-6.28	-0.662
5869	ENSG00000082146	8.05313e-08	-7.094	-0.663
5870	ENSG00000140848	0.0001873	-3.727	-0.663
5871	ENSG00000007516	0.00583403	-2.234	-0.664
5872	ENSG00000123146	8.98146e-05	-4.047	-0.664
5873	ENSG00000261514	0.00411701	-2.385	-0.665
5874	ENSG00000174442	2.18943e-09	-8.66	-0.665
5875	ENSG00000159147	1.76795e-09	-8.753	-0.665
5876	ENSG00000090661	0.00948986	-2.023	-0.666
5877	ENSG00000101751	8.00572e-05	-4.097	-0.666
5878	ENSG00000163945	2.72975e-07	-6.564	-0.666
5879	ENSG00000223705	4.93403e-05	-4.307	-0.667
5880	ENSG00000280107	0.0196605	-1.706	-0.667
5881	ENSG00000102755	3.23162e-05	-4.491	-0.667
5882	ENSG00000132570	0.00212798	-2.672	-0.667
5883	ENSG00000221990	0.00909992	-2.041	-0.667
5884	ENSG00000214226	0.0170544	-1.768	-0.668
5885	ENSG00000072134	3.63775e-08	-7.439	-0.668
5886	ENSG00000247746	0.000911333	-3.04	-0.669
5887	ENSG00000184428	2.42444e-05	-4.615	-0.669
5888	ENSG00000156017	2.1464e-07	-6.668	-0.67
5889	ENSG00000128849	0.0154238	-1.812	-0.67
5890	ENSG00000137692	6.02851e-05	-4.22	-0.671
5891	ENSG00000197587	0.00473488	-2.325	-0.671
5892	ENSG00000099338	0.0282401	-1.549	-0.671
5893	ENSG00000166402	5.23445e-05	-4.281	-0.671
5894	ENSG00000139428	8.85602e-05	-4.053	-0.672
5895	ENSG00000071189	6.44276e-08	-7.191	-0.672
5896	ENSG00000029639	5.51481e-05	-4.258	-0.672
5897	ENSG00000134970	8.03202e-08	-7.095	-0.672
5898	ENSG00000181929	4.48746e-07	-6.348	-0.672
5899	ENSG00000260589	0.013796	-1.86	-0.673
5900	ENSG00000235244	0.0267157	-1.573	-0.673
5901	ENSG00000198730	7.33847e-11	-10.134	-0.673
5902	ENSG00000188883	0.00489511	-2.31	-0.673
5903	ENSG00000004897	1.29041e-11	-10.889	-0.673
5904	ENSG00000119242	2.51947e-06	-5.599	-0.674
5905	ENSG00000142156	0.000397691	-3.4	-0.674
5906	ENSG00000089280	3.2713e-12	-11.485	-0.674
5907	ENSG00000225345	0.00150959	-2.821	-0.674
5908	ENSG00000230844	0.00119004	-2.924	-0.674
5909	ENSG00000102226	1.88524e-08	-7.725	-0.674
5910	ENSG00000178057	0.000134713	-3.871	-0.674
5911	ENSG00000164603	0.000318404	-3.497	-0.675
5912	ENSG00000135823	4.05181e-07	-6.392	-0.675
5913	ENSG00000133858	1.63719e-10	-9.786	-0.675
5914	ENSG00000167615	7.20649e-06	-5.142	-0.675
5915	ENSG00000203666	0.00274181	-2.562	-0.676
5916	ENSG00000014123	1.21708e-05	-4.915	-0.676
5917	ENSG00000198056	1.57399e-07	-6.803	-0.676
5918	ENSG00000197045	1.9907e-09	-8.701	-0.677
5919	ENSG00000126107	4.67353e-08	-7.33	-0.677
5920	ENSG00000177189	4.48643e-09	-8.348	-0.677
5921	ENSG00000130733	4.28084e-06	-5.368	-0.677
5922	ENSG00000275835	8.23582e-06	-5.084	-0.678
5923	ENSG00000108821	4.35541e-06	-5.361	-0.678
5924	ENSG00000272288	0.027535	-1.56	-0.678
5925	ENSG00000151233	3.53362e-07	-6.452	-0.678
5926	ENSG00000109618	0.000480879	-3.318	-0.678
5927	ENSG00000147394	0.0164449	-1.784	-0.678
5928	ENSG00000278864	0.0171147	-1.767	-0.679
5929	ENSG00000011260	8.35178e-05	-4.078	-0.679
5930	ENSG00000188352	8.22961e-08	-7.085	-0.679
5931	ENSG00000153130	1.43438e-07	-6.843	-0.68
5932	ENSG00000100196	1.80645e-05	-4.743	-0.68
5933	ENSG00000141556	1.49689e-06	-5.825	-0.68
5934	ENSG00000130827	9.15755e-07	-6.038	-0.681
5935	ENSG00000136720	0.000198057	-3.703	-0.681
5936	ENSG00000104164	6.31587e-07	-6.2	-0.681
5937	ENSG00000124313	0.000489673	-3.31	-0.681
5938	ENSG00000139734	2.85819e-09	-8.544	-0.681
5939	ENSG00000126458	0.000558565	-3.253	-0.682
5940	ENSG00000127980	2.77373e-09	-8.557	-0.683
5941	ENSG00000164466	1.22446e-09	-8.912	-0.684
5942	ENSG00000137831	6.31721e-09	-8.199	-0.684
5943	ENSG00000165821	5.30252e-09	-8.276	-0.684
5944	ENSG00000164953	9.70155e-06	-5.013	-0.685
5945	ENSG00000184154	0.0212126	-1.673	-0.685
5946	ENSG00000109586	1.39235e-07	-6.856	-0.685
5947	ENSG00000168255	0.0282247	-1.549	-0.685
5948	ENSG00000180440	0.0288952	-1.539	-0.685
5949	ENSG00000167702	0.00341116	-2.467	-0.686
5950	ENSG00000116983	0.00130411	-2.885	-0.686
5951	ENSG00000144218	1.13974e-05	-4.943	-0.686
5952	ENSG00000151693	7.02979e-07	-6.153	-0.686
5953	ENSG00000116678	8.60671e-06	-5.065	-0.688
5954	ENSG00000141314	0.00550765	-2.259	-0.688
5955	ENSG00000168803	1.4015e-06	-5.853	-0.688
5956	ENSG00000157214	8.66634e-05	-4.062	-0.689
5957	ENSG00000275185	0.0101182	-1.995	-0.689
5958	ENSG00000176623	9.65144e-05	-4.015	-0.69
5959	ENSG00000188002	0.00182108	-2.74	-0.69
5960	ENSG00000128578	9.68313e-06	-5.014	-0.69
5961	ENSG00000130590	0.0070636	-2.151	-0.691
5962	ENSG00000157570	3.90416e-05	-4.408	-0.692
5963	ENSG00000204394	1.01075e-06	-5.995	-0.693
5964	ENSG00000149328	2.4956e-05	-4.603	-0.693
5965	ENSG00000151692	2.09422e-05	-4.679	-0.693
5966	ENSG00000114841	0.011232	-1.95	-0.693
5967	ENSG00000130224	7.49672e-07	-6.125	-0.693
5968	ENSG00000162613	3.76416e-09	-8.424	-0.694
5969	ENSG00000044459	4.0629e-07	-6.391	-0.695
5970	ENSG00000143995	8.28266e-07	-6.082	-0.696
5971	ENSG00000013306	7.1159e-08	-7.148	-0.696
5972	ENSG00000137200	4.32043e-07	-6.364	-0.696
5973	ENSG00000161298	0.000253528	-3.596	-0.696
5974	ENSG00000106415	8.44472e-05	-4.073	-0.696
5975	ENSG00000168724	1.9643e-09	-8.707	-0.697
5976	ENSG00000106399	1.19059e-06	-5.924	-0.697
5977	ENSG00000149260	0.000555587	-3.255	-0.697
5978	ENSG00000239521	0.0015434	-2.812	-0.697
5979	ENSG00000104325	2.07031e-05	-4.684	-0.697
5980	ENSG00000014216	2.23397e-07	-6.651	-0.698
5981	ENSG00000178761	9.40403e-10	-9.027	-0.698
5982	ENSG00000087303	2.49255e-05	-4.603	-0.698
5983	ENSG00000169760	1.7403e-05	-4.759	-0.698
5984	ENSG00000089063	2.04963e-09	-8.688	-0.698
5985	ENSG00000125457	3.0133e-06	-5.521	-0.698
5986	ENSG00000158163	0.000384436	-3.415	-0.698
5987	ENSG00000130702	1.07034e-05	-4.97	-0.699
5988	ENSG00000196220	0.00963823	-2.016	-0.699
5989	ENSG00000185808	7.01177e-07	-6.154	-0.7
5990	ENSG00000228106	0.00735075	-2.134	-0.7
5991	ENSG00000188917	1.57591e-07	-6.802	-0.7
5992	ENSG00000135549	0.00486391	-2.313	-0.7
5993	ENSG00000241484	0.000219675	-3.658	-0.701
5994	ENSG00000153406	0.000245984	-3.609	-0.701
5995	ENSG00000138780	1.12657e-07	-6.948	-0.701
5996	ENSG00000160190	0.00618751	-2.208	-0.701
5997	ENSG00000141576	2.43919e-09	-8.613	-0.701
5998	ENSG00000162627	3.65944e-05	-4.437	-0.701
5999	ENSG00000115042	2.11781e-06	-5.674	-0.702
6000	ENSG00000100129	8.13768e-09	-8.089	-0.702
6001	ENSG00000132749	0.000492229	-3.308	-0.702
6002	ENSG00000167113	1.78772e-05	-4.748	-0.702
6003	ENSG00000159403	0.0207526	-1.683	-0.702
6004	ENSG00000198363	4.8727e-09	-8.312	-0.702
6005	ENSG00000139613	2.79359e-09	-8.554	-0.703
6006	ENSG00000069248	8.4886e-13	-12.071	-0.703
6007	ENSG00000145087	0.00222217	-2.653	-0.703
6008	ENSG00000133704	1.61349e-07	-6.792	-0.703
6009	ENSG00000150477	9.8394e-06	-5.007	-0.704
6010	ENSG00000105613	0.000184176	-3.735	-0.704
6011	ENSG00000143458	2.18817e-07	-6.66	-0.705
6012	ENSG00000072195	0.00100545	-2.998	-0.705
6013	ENSG00000115318	0.00184256	-2.735	-0.705
6014	ENSG00000167900	1.10145e-06	-5.958	-0.705
6015	ENSG00000185477	2.67851e-05	-4.572	-0.705
6016	ENSG00000081059	3.58002e-06	-5.446	-0.706
6017	ENSG00000174233	8.57671e-07	-6.067	-0.706
6018	ENSG00000152256	5.06956e-07	-6.295	-0.706
6019	ENSG00000158813	0.000318229	-3.497	-0.706
6020	ENSG00000188153	1.73015e-08	-7.762	-0.707
6021	ENSG00000162576	0.0240696	-1.619	-0.708
6022	ENSG00000214922	0.00906139	-2.043	-0.708
6023	ENSG00000179818	6.49885e-05	-4.187	-0.708
6024	ENSG00000116396	9.75628e-08	-7.011	-0.709
6025	ENSG00000146411	7.04542e-06	-5.152	-0.709
6026	ENSG00000118564	3.74165e-09	-8.427	-0.709
6027	ENSG00000114166	3.12448e-08	-7.505	-0.709
6028	ENSG00000119333	2.90322e-09	-8.537	-0.709
6029	ENSG00000231925	5.09498e-08	-7.293	-0.709
6030	ENSG00000170903	1.89074e-06	-5.723	-0.71
6031	ENSG00000100418	1.51758e-07	-6.819	-0.71
6032	ENSG00000139350	7.1455e-09	-8.146	-0.71
6033	ENSG00000163013	0.000791921	-3.101	-0.71
6034	ENSG00000198729	0.000162683	-3.789	-0.71
6035	ENSG00000259959	0.000126111	-3.899	-0.711
6036	ENSG00000186462	0.00808817	-2.092	-0.711
6037	ENSG00000178234	9.155e-08	-7.038	-0.711
6038	ENSG00000244879	1.06841e-08	-7.971	-0.712
6039	ENSG00000101417	0.00471186	-2.327	-0.712
6040	ENSG00000184939	7.24835e-07	-6.14	-0.712
6041	ENSG00000104133	3.2889e-10	-9.483	-0.712
6042	ENSG00000167969	4.16083e-07	-6.381	-0.712
6043	ENSG00000100526	7.34943e-05	-4.134	-0.713
6044	ENSG00000105483	1.45817e-07	-6.836	-0.713
6045	ENSG00000068024	7.32346e-05	-4.135	-0.714
6046	ENSG00000153071	0.000681021	-3.167	-0.714
6047	ENSG00000256546	0.00186894	-2.728	-0.715
6048	ENSG00000111358	1.36826e-06	-5.864	-0.715
6049	ENSG00000011295	3.33888e-07	-6.476	-0.715
6050	ENSG00000084112	3.12884e-08	-7.505	-0.715
6051	ENSG00000153531	0.00266378	-2.575	-0.715
6052	ENSG00000272872	0.0269159	-1.57	-0.715
6053	ENSG00000157870	0.00407308	-2.39	-0.715
6054	ENSG00000112699	0.000158419	-3.8	-0.715
6055	ENSG00000180537	0.00145269	-2.838	-0.716
6056	ENSG00000197785	0.000133989	-3.873	-0.716
6057	ENSG00000102910	2.23223e-08	-7.651	-0.717
6058	ENSG00000268357	0.0229546	-1.639	-0.718
6059	ENSG00000168824	0.00383115	-2.417	-0.718
6060	ENSG00000241399	3.22506e-05	-4.491	-0.719
6061	ENSG00000280332	0.0027073	-2.567	-0.719
6062	ENSG00000172465	1.777e-05	-4.75	-0.719
6063	ENSG00000225791	0.00186564	-2.729	-0.72
6064	ENSG00000117385	3.31461e-08	-7.48	-0.72
6065	ENSG00000165733	7.07204e-11	-10.15	-0.72
6066	ENSG00000183691	0.00505593	-2.296	-0.721
6067	ENSG00000149600	0.000105049	-3.979	-0.721
6068	ENSG00000154080	0.0142007	-1.848	-0.721
6069	ENSG00000167264	0.000193359	-3.714	-0.721
6070	ENSG00000260083	0.0127543	-1.894	-0.722
6071	ENSG00000135363	0.028257	-1.549	-0.722
6072	ENSG00000173349	2.54566e-05	-4.594	-0.722
6073	ENSG00000050426	1.79898e-11	-10.745	-0.722
6074	ENSG00000164306	0.000499712	-3.301	-0.723
6075	ENSG00000131558	9.70593e-08	-7.013	-0.723
6076	ENSG00000083720	4.53549e-09	-8.343	-0.723
6077	ENSG00000197694	3.87191e-13	-12.412	-0.723
6078	ENSG00000151136	0.00213225	-2.671	-0.723
6079	ENSG00000164904	2.60279e-08	-7.585	-0.723
6080	ENSG00000147180	6.14783e-08	-7.211	-0.723
6081	ENSG00000105948	5.60898e-08	-7.251	-0.723
6082	ENSG00000108883	1.00536e-07	-6.998	-0.724
6083	ENSG00000183044	0.00238295	-2.623	-0.724
6084	ENSG00000165156	3.23015e-10	-9.491	-0.724
6085	ENSG00000090006	0.000101888	-3.992	-0.724
6086	ENSG00000107020	0.0027818	-2.556	-0.724
6087	ENSG00000245149	0.010081	-1.996	-0.724
6088	ENSG00000159164	5.23126e-05	-4.281	-0.724
6089	ENSG00000198626	0.0132549	-1.878	-0.725
6090	ENSG00000135838	0.000586345	-3.232	-0.725
6091	ENSG00000232593	5.42307e-08	-7.266	-0.725
6092	ENSG00000140043	7.65764e-06	-5.116	-0.725
6093	ENSG00000185716	6.76853e-06	-5.17	-0.725
6094	ENSG00000160752	1.21789e-05	-4.914	-0.725
6095	ENSG00000122483	5.77395e-08	-7.239	-0.726
6096	ENSG00000094804	3.6242e-10	-9.441	-0.726
6097	ENSG00000101871	2.24484e-11	-10.649	-0.727
6098	ENSG00000281398	2.04816e-09	-8.689	-0.727
6099	ENSG00000227354	0.000288871	-3.539	-0.727
6100	ENSG00000157782	0.0103695	-1.984	-0.727
6101	ENSG00000278600	0.00171386	-2.766	-0.728
6102	ENSG00000102595	1.90457e-07	-6.72	-0.728
6103	ENSG00000136295	1.46879e-07	-6.833	-0.728
6104	ENSG00000064199	3.87245e-05	-4.412	-0.729
6105	ENSG00000132164	0.00424988	-2.372	-0.729
6106	ENSG00000126091	5.95165e-05	-4.225	-0.729
6107	ENSG00000179532	7.45158e-06	-5.128	-0.729
6108	ENSG00000048028	9.00546e-10	-9.045	-0.729
6109	ENSG00000173511	4.44099e-06	-5.353	-0.729
6110	ENSG00000280120	0.00016666	-3.778	-0.73
6111	ENSG00000276293	4.73768e-10	-9.324	-0.73
6112	ENSG00000175274	2.01783e-05	-4.695	-0.73
6113	ENSG00000065621	0.00283668	-2.547	-0.73
6114	ENSG00000149231	4.6879e-08	-7.329	-0.731
6115	ENSG00000135722	0.00137107	-2.863	-0.732
6116	ENSG00000182628	1.57065e-09	-8.804	-0.732
6117	ENSG00000107518	0.000144115	-3.841	-0.732
6118	ENSG00000285967	4.81049e-06	-5.318	-0.732
6119	ENSG00000146856	0.021074	-1.676	-0.732
6120	ENSG00000110697	1.12107e-07	-6.95	-0.732
6121	ENSG00000035403	1.80901e-09	-8.743	-0.733
6122	ENSG00000284428	0.00436209	-2.36	-0.733
6123	ENSG00000143321	6.80934e-12	-11.167	-0.733
6124	ENSG00000125826	2.42796e-08	-7.615	-0.733
6125	ENSG00000105376	0.003159	-2.5	-0.733
6126	ENSG00000114268	2.07324e-05	-4.683	-0.733
6127	ENSG00000145911	0.00183094	-2.737	-0.734
6128	ENSG00000130529	4.29413e-05	-4.367	-0.734
6129	ENSG00000281706	0.00191694	-2.717	-0.734
6130	ENSG00000229089	0.0130609	-1.884	-0.734
6131	ENSG00000151150	1.30868e-10	-9.883	-0.734
6132	ENSG00000135537	0.000919061	-3.037	-0.734
6133	ENSG00000262879	0.000632794	-3.199	-0.735
6134	ENSG00000137842	0.002531	-2.597	-0.735
6135	ENSG00000179387	8.75047e-08	-7.058	-0.735
6136	ENSG00000136937	2.12728e-11	-10.672	-0.735
6137	ENSG00000172687	1.69775e-05	-4.77	-0.736
6138	ENSG00000262877	0.00168677	-2.773	-0.736
6139	ENSG00000135424	0.000369528	-3.432	-0.736
6140	ENSG00000183648	3.73675e-06	-5.428	-0.736
6141	ENSG00000065060	6.8286e-11	-10.166	-0.737
6142	ENSG00000156521	3.19346e-07	-6.496	-0.737
6143	ENSG00000134779	3.33423e-07	-6.477	-0.737
6144	ENSG00000188735	0.00010356	-3.985	-0.738
6145	ENSG00000162736	2.25038e-11	-10.648	-0.738
6146	ENSG00000070182	4.60563e-05	-4.337	-0.738
6147	ENSG00000163946	1.03502e-11	-10.985	-0.738
6148	ENSG00000101413	1.18791e-10	-9.925	-0.739
6149	ENSG00000154319	0.00218499	-2.661	-0.739
6150	ENSG00000261455	0.00212102	-2.673	-0.739
6151	ENSG00000189362	0.000481431	-3.317	-0.739
6152	ENSG00000133250	0.00469156	-2.329	-0.739
6153	ENSG00000037280	1.7659e-07	-6.753	-0.74
6154	ENSG00000125375	9.96374e-08	-7.002	-0.74
6155	ENSG00000165280	1.67923e-08	-7.775	-0.74
6156	ENSG00000110619	6.39677e-06	-5.194	-0.74
6157	ENSG00000048649	6.75912e-13	-12.17	-0.74
6158	ENSG00000215158	0.00377794	-2.423	-0.74
6159	ENSG00000237190	1.34986e-06	-5.87	-0.741
6160	ENSG00000122299	1.20025e-10	-9.921	-0.741
6161	ENSG00000267858	0.0257738	-1.589	-0.741
6162	ENSG00000140398	5.29451e-07	-6.276	-0.741
6163	ENSG00000182054	3.5067e-05	-4.455	-0.741
6164	ENSG00000182901	0.0146113	-1.835	-0.741
6165	ENSG00000136045	5.3535e-08	-7.271	-0.742
6166	ENSG00000245849	0.00023325	-3.632	-0.742
6167	ENSG00000111271	2.01411e-06	-5.696	-0.742
6168	ENSG00000173209	3.98083e-10	-9.4	-0.742
6169	ENSG00000115041	0.0208294	-1.681	-0.742
6170	ENSG00000249115	3.04431e-09	-8.517	-0.742
6171	ENSG00000204131	6.67785e-05	-4.175	-0.742
6172	ENSG00000142892	2.13478e-11	-10.671	-0.743
6173	ENSG00000205981	1.14794e-06	-5.94	-0.744
6174	ENSG00000077232	1.49582e-10	-9.825	-0.744
6175	ENSG00000163629	1.22835e-12	-11.911	-0.744
6176	ENSG00000224281	0.00531846	-2.274	-0.744
6177	ENSG00000141429	2.33078e-10	-9.632	-0.745
6178	ENSG00000172006	0.00386891	-2.412	-0.745
6179	ENSG00000123427	6.11473e-05	-4.214	-0.745
6180	ENSG00000279821	0.0251766	-1.599	-0.745
6181	ENSG00000111981	0.000654001	-3.184	-0.746
6182	ENSG00000103534	0.0267395	-1.573	-0.746
6183	ENSG00000114062	3.73691e-13	-12.427	-0.746
6184	ENSG00000155970	0.00199439	-2.7	-0.747
6185	ENSG00000003756	3.14407e-12	-11.503	-0.747
6186	ENSG00000080493	0.00170774	-2.768	-0.747
6187	ENSG00000173226	9.54809e-07	-6.02	-0.748
6188	ENSG00000071539	9.35522e-07	-6.029	-0.748
6189	ENSG00000105792	0.000192995	-3.714	-0.748
6190	ENSG00000133026	2.69831e-11	-10.569	-0.748
6191	ENSG00000203668	4.74352e-10	-9.324	-0.748
6192	ENSG00000145365	2.26752e-05	-4.644	-0.749
6193	ENSG00000152422	2.24349e-05	-4.649	-0.749
6194	ENSG00000124570	3.24815e-11	-10.488	-0.749
6195	ENSG00000075151	1.37973e-13	-12.86	-0.749
6196	ENSG00000130707	0.00420708	-2.376	-0.75
6197	ENSG00000136144	1.00696e-07	-6.997	-0.75
6198	ENSG00000150456	0.00927643	-2.033	-0.75
6199	ENSG00000172830	8.54176e-06	-5.068	-0.75
6200	ENSG00000054611	4.95238e-06	-5.305	-0.751
6201	ENSG00000186907	9.10539e-05	-4.041	-0.751
6202	ENSG00000251666	0.0156315	-1.806	-0.751
6203	ENSG00000136631	4.4845e-10	-9.348	-0.751
6204	ENSG00000157193	0.000100906	-3.996	-0.751
6205	ENSG00000110076	0.00173044	-2.762	-0.752
6206	ENSG00000172731	3.86852e-05	-4.412	-0.752
6207	ENSG00000165905	0.000251705	-3.599	-0.753
6208	ENSG00000118402	1.0059e-07	-6.997	-0.753
6209	ENSG00000125351	1.84393e-07	-6.734	-0.753
6210	ENSG00000169660	0.0001139	-3.943	-0.753
6211	ENSG00000170264	9.61497e-10	-9.017	-0.754
6212	ENSG00000283154	0.0232405	-1.634	-0.754
6213	ENSG00000259820	1.77032e-07	-6.752	-0.756
6214	ENSG00000126709	0.000422671	-3.374	-0.756
6215	ENSG00000176641	0.00739045	-2.131	-0.756
6216	ENSG00000187097	5.19567e-09	-8.284	-0.756
6217	ENSG00000101935	6.76296e-09	-8.17	-0.757
6218	ENSG00000229807	8.39686e-10	-9.076	-0.757
6219	ENSG00000135447	0.0165896	-1.78	-0.757
6220	ENSG00000177225	5.80246e-08	-7.236	-0.758
6221	ENSG00000104833	0.000121401	-3.916	-0.758
6222	ENSG00000176890	5.68167e-07	-6.246	-0.758
6223	ENSG00000111843	2.638e-06	-5.579	-0.758
6224	ENSG00000269837	0.00485362	-2.314	-0.758
6225	ENSG00000136205	8.69024e-05	-4.061	-0.758
6226	ENSG00000246174	0.00584792	-2.233	-0.758
6227	ENSG00000140694	1.20226e-08	-7.92	-0.759
6228	ENSG00000279672	0.000585965	-3.232	-0.759
6229	ENSG00000112234	3.4803e-09	-8.458	-0.759
6230	ENSG00000085999	1.48971e-09	-8.827	-0.761
6231	ENSG00000111674	0.000131078	-3.882	-0.761
6232	ENSG00000154240	4.0412e-05	-4.393	-0.762
6233	ENSG00000169241	6.22875e-06	-5.206	-0.762
6234	ENSG00000260244	0.0169989	-1.77	-0.763
6235	ENSG00000101003	9.90836e-08	-7.004	-0.763
6236	ENSG00000204947	0.010265	-1.989	-0.763
6237	ENSG00000184675	8.70981e-07	-6.06	-0.764
6238	ENSG00000251669	0.0147545	-1.831	-0.764
6239	ENSG00000234062	0.000207197	-3.684	-0.764
6240	ENSG00000177453	0.0133316	-1.875	-0.764
6241	ENSG00000064726	3.7487e-10	-9.426	-0.764
6242	ENSG00000096093	3.36734e-09	-8.473	-0.764
6243	ENSG00000184898	0.000524715	-3.28	-0.765
6244	ENSG00000038427	3.86721e-08	-7.413	-0.765
6245	ENSG00000213347	4.24259e-06	-5.372	-0.765
6246	ENSG00000167971	0.00606243	-2.217	-0.765
6247	ENSG00000143624	3.39825e-14	-13.469	-0.766
6248	ENSG00000142949	3.69001e-07	-6.433	-0.766
6249	ENSG00000278390	0.00167413	-2.776	-0.766
6250	ENSG00000213963	0.00450677	-2.346	-0.766
6251	ENSG00000227896	0.00181411	-2.741	-0.766
6252	ENSG00000229544	0.00637377	-2.196	-0.767
6253	ENSG00000177133	0.0254731	-1.594	-0.767
6254	ENSG00000076513	3.45136e-11	-10.462	-0.768
6255	ENSG00000105971	5.53828e-05	-4.257	-0.769
6256	ENSG00000161921	0.000742303	-3.129	-0.769
6257	ENSG00000272870	0.00892806	-2.049	-0.77
6258	ENSG00000136068	7.86135e-14	-13.105	-0.77
6259	ENSG00000122694	0.000542112	-3.266	-0.77
6260	ENSG00000273841	2.42608e-10	-9.615	-0.77
6261	ENSG00000149929	0.000942697	-3.026	-0.771
6262	ENSG00000143353	2.74066e-05	-4.562	-0.771
6263	ENSG00000115073	1.94534e-06	-5.711	-0.773
6264	ENSG00000086758	7.45447e-14	-13.128	-0.773
6265	ENSG00000165138	2.93371e-08	-7.533	-0.774
6266	ENSG00000215912	0.00913811	-2.039	-0.774
6267	ENSG00000170917	0.000515992	-3.287	-0.774
6268	ENSG00000116785	0.0225141	-1.648	-0.774
6269	ENSG00000108784	4.3336e-05	-4.363	-0.775
6270	ENSG00000226891	0.00637341	-2.196	-0.775
6271	ENSG00000131069	1.13751e-05	-4.944	-0.775
6272	ENSG00000118246	1.14417e-05	-4.942	-0.776
6273	ENSG00000243701	0.000275986	-3.559	-0.776
6274	ENSG00000197903	3.9843e-05	-4.4	-0.776
6275	ENSG00000165801	2.45977e-06	-5.609	-0.776
6276	ENSG00000205913	0.000719923	-3.143	-0.776
6277	ENSG00000167118	2.27975e-06	-5.642	-0.777
6278	ENSG00000133103	9.68353e-10	-9.014	-0.777
6279	ENSG00000100350	2.22801e-10	-9.652	-0.778
6280	ENSG00000117791	2.41394e-05	-4.617	-0.778
6281	ENSG00000141750	0.00206718	-2.685	-0.779
6282	ENSG00000152767	3.2147e-12	-11.493	-0.779
6283	ENSG00000236618	0.00070663	-3.151	-0.779
6284	ENSG00000228506	0.000178292	-3.749	-0.779
6285	ENSG00000110693	2.62445e-05	-4.581	-0.78
6286	ENSG00000128512	8.90823e-07	-6.05	-0.78
6287	ENSG00000176678	0.0171235	-1.766	-0.78
6288	ENSG00000196074	0.000232168	-3.634	-0.78
6289	ENSG00000267040	0.00564197	-2.249	-0.781
6290	ENSG00000113845	1.07167e-11	-10.97	-0.781
6291	ENSG00000171448	4.06005e-07	-6.391	-0.781
6292	ENSG00000047188	4.68332e-10	-9.329	-0.781
6293	ENSG00000085982	9.6448e-08	-7.016	-0.781
6294	ENSG00000164627	0.0111502	-1.953	-0.782
6295	ENSG00000173546	0.0111595	-1.952	-0.782
6296	ENSG00000150687	0.000456099	-3.341	-0.782
6297	ENSG00000259153	0.0112558	-1.949	-0.782
6298	ENSG00000158373	0.0050259	-2.299	-0.783
6299	ENSG00000186648	0.00662268	-2.179	-0.784
6300	ENSG00000069188	4.44842e-08	-7.352	-0.784
6301	ENSG00000078070	4.7142e-06	-5.327	-0.784
6302	ENSG00000260196	1.3763e-05	-4.861	-0.784
6303	ENSG00000163964	6.01051e-07	-6.221	-0.785
6304	ENSG00000135069	6.99597e-05	-4.155	-0.785
6305	ENSG00000228801	0.0126203	-1.899	-0.786
6306	ENSG00000187650	0.0108657	-1.964	-0.786
6307	ENSG00000174080	0.000166613	-3.778	-0.786
6308	ENSG00000189339	8.23773e-12	-11.084	-0.787
6309	ENSG00000166479	1.87091e-07	-6.728	-0.787
6310	ENSG00000162623	2.03403e-07	-6.692	-0.787
6311	ENSG00000130816	4.76269e-14	-13.322	-0.787
6312	ENSG00000141756	2.68115e-07	-6.572	-0.788
6313	ENSG00000170049	0.0102306	-1.99	-0.788
6314	ENSG00000140525	3.74781e-10	-9.426	-0.788
6315	ENSG00000064687	1.55877e-05	-4.807	-0.788
6316	ENSG00000224189	2.1063e-06	-5.676	-0.788
6317	ENSG00000226383	0.00559109	-2.253	-0.788
6318	ENSG00000145088	0.0124934	-1.903	-0.789
6319	ENSG00000125648	5.40655e-09	-8.267	-0.789
6320	ENSG00000179240	6.36713e-05	-4.196	-0.789
6321	ENSG00000230724	0.0251779	-1.599	-0.789
6322	ENSG00000121653	4.55502e-05	-4.342	-0.79
6323	ENSG00000257815	0.00608724	-2.216	-0.79
6324	ENSG00000100075	1.14261e-08	-7.942	-0.79
6325	ENSG00000155158	0.000151366	-3.82	-0.79
6326	ENSG00000167291	4.67697e-09	-8.33	-0.791
6327	ENSG00000171119	0.00892202	-2.05	-0.791
6328	ENSG00000130751	0.00120039	-2.921	-0.791
6329	ENSG00000159842	3.99243e-10	-9.399	-0.792
6330	ENSG00000140854	1.66997e-06	-5.777	-0.792
6331	ENSG00000184986	0.00975926	-2.011	-0.793
6332	ENSG00000133640	0.00101852	-2.992	-0.793
6333	ENSG00000120594	3.18587e-07	-6.497	-0.793
6334	ENSG00000139726	1.00922e-10	-9.996	-0.793
6335	ENSG00000116329	0.0101584	-1.993	-0.794
6336	ENSG00000186687	2.2758e-12	-11.643	-0.794
6337	ENSG00000175352	1.07053e-05	-4.97	-0.794
6338	ENSG00000166575	3.06776e-08	-7.513	-0.794
6339	ENSG00000168936	1.45287e-05	-4.838	-0.795
6340	ENSG00000155393	7.16604e-10	-9.145	-0.795
6341	ENSG00000278175	0.0108485	-1.965	-0.795
6342	ENSG00000140450	3.93808e-07	-6.405	-0.795
6343	ENSG00000168970	0.00258381	-2.588	-0.796
6344	ENSG00000130508	3.5849e-08	-7.446	-0.796
6345	ENSG00000142611	2.02892e-05	-4.693	-0.796
6346	ENSG00000108474	1.75058e-06	-5.757	-0.796
6347	ENSG00000154059	7.47318e-08	-7.126	-0.797
6348	ENSG00000174796	4.70001e-08	-7.328	-0.797
6349	ENSG00000116883	0.00367603	-2.435	-0.797
6350	ENSG00000164694	0.000338697	-3.47	-0.798
6351	ENSG00000126804	1.37277e-07	-6.862	-0.799
6352	ENSG00000214827	0.00934898	-2.029	-0.799
6353	ENSG00000086619	4.14947e-09	-8.382	-0.799
6354	ENSG00000173757	4.52693e-12	-11.344	-0.799
6355	ENSG00000175772	0.00280527	-2.552	-0.799
6356	ENSG00000197013	0.00379941	-2.42	-0.8
6357	ENSG00000173442	0.000236415	-3.626	-0.8
6358	ENSG00000163382	1.08655e-06	-5.964	-0.8
6359	ENSG00000187123	0.000833488	-3.079	-0.801
6360	ENSG00000160746	1.30244e-06	-5.885	-0.801
6361	ENSG00000021300	0.000107719	-3.968	-0.801
6362	ENSG00000245526	0.0173363	-1.761	-0.801
6363	ENSG00000141295	2.17088e-05	-4.663	-0.802
6364	ENSG00000005448	0.0001766	-3.753	-0.802
6365	ENSG00000135423	0.0104703	-1.98	-0.802
6366	ENSG00000112339	4.82499e-10	-9.317	-0.803
6367	ENSG00000170873	0.000478574	-3.32	-0.803
6368	ENSG00000138496	0.000501348	-3.3	-0.803
6369	ENSG00000076706	7.44742e-05	-4.128	-0.803
6370	ENSG00000086232	2.53998e-14	-13.595	-0.804
6371	ENSG00000231187	0.0208646	-1.681	-0.804
6372	ENSG00000110013	7.36303e-05	-4.133	-0.804
6373	ENSG00000136381	9.85245e-15	-14.006	-0.805
6374	ENSG00000154743	4.36455e-09	-8.36	-0.805
6375	ENSG00000111752	1.67115e-07	-6.777	-0.805
6376	ENSG00000151773	4.81032e-07	-6.318	-0.806
6377	ENSG00000204856	0.000110017	-3.959	-0.806
6378	ENSG00000132716	9.90514e-14	-13.004	-0.806
6379	ENSG00000243943	8.62871e-10	-9.064	-0.806
6380	ENSG00000162433	2.61638e-10	-9.582	-0.806
6381	ENSG00000157734	0.000951875	-3.021	-0.806
6382	ENSG00000231312	0.00281089	-2.551	-0.806
6383	ENSG00000152495	7.91785e-06	-5.101	-0.807
6384	ENSG00000005022	3.66182e-09	-8.436	-0.807
6385	ENSG00000235437	1.43353e-06	-5.844	-0.807
6386	ENSG00000173273	3.98147e-11	-10.4	-0.807
6387	ENSG00000179222	5.38435e-07	-6.269	-0.807
6388	ENSG00000105514	9.73883e-05	-4.011	-0.808
6389	ENSG00000189221	0.00717228	-2.144	-0.808
6390	ENSG00000138085	1.00208e-08	-7.999	-0.808
6391	ENSG00000165983	4.04167e-07	-6.393	-0.808
6392	ENSG00000285589	0.00140168	-2.853	-0.809
6393	ENSG00000070371	8.77759e-08	-7.057	-0.809
6394	ENSG00000149679	2.68828e-07	-6.571	-0.809
6395	ENSG00000167525	0.000303076	-3.518	-0.809
6396	ENSG00000105270	0.0212879	-1.672	-0.809
6397	ENSG00000248538	0.0125287	-1.902	-0.809
6398	ENSG00000163840	6.59965e-05	-4.18	-0.81
6399	ENSG00000172460	9.63724e-05	-4.016	-0.81
6400	ENSG00000146530	5.48303e-05	-4.261	-0.81
6401	ENSG00000152942	1.78788e-10	-9.748	-0.81
6402	ENSG00000165240	1.81111e-06	-5.742	-0.811
6403	ENSG00000064547	0.00128098	-2.892	-0.811
6404	ENSG00000185215	0.0185385	-1.732	-0.811
6405	ENSG00000147400	1.31714e-07	-6.88	-0.811
6406	ENSG00000177685	0.0214944	-1.668	-0.811
6407	ENSG00000088832	2.76336e-08	-7.559	-0.811
6408	ENSG00000184792	2.95706e-05	-4.529	-0.811
6409	ENSG00000126858	1.86053e-09	-8.73	-0.811
6410	ENSG00000130830	3.05778e-09	-8.515	-0.812
6411	ENSG00000131459	5.82115e-07	-6.235	-0.812
6412	ENSG00000085382	2.3006e-08	-7.638	-0.812
6413	ENSG00000104361	0.00142102	-2.847	-0.812
6414	ENSG00000175115	1.45741e-09	-8.836	-0.812
6415	ENSG00000198690	3.24701e-08	-7.489	-0.812
6416	ENSG00000145476	2.26134e-06	-5.646	-0.813
6417	ENSG00000090621	2.4176e-13	-12.617	-0.813
6418	ENSG00000126583	0.0022323	-2.651	-0.813
6419	ENSG00000125434	1.05704e-06	-5.976	-0.813
6420	ENSG00000121900	0.000314922	-3.502	-0.813
6421	ENSG00000161249	4.98265e-05	-4.303	-0.813
6422	ENSG00000176383	0.00804532	-2.094	-0.814
6423	ENSG00000176401	0.000417458	-3.379	-0.814
6424	ENSG00000181350	0.023283	-1.633	-0.814
6425	ENSG00000147162	9.60986e-15	-14.017	-0.814
6426	ENSG00000274712	0.000226879	-3.644	-0.815
6427	ENSG00000082458	1.14136e-09	-8.943	-0.816
6428	ENSG00000197448	1.89166e-08	-7.723	-0.816
6429	ENSG00000123240	3.57215e-07	-6.447	-0.816
6430	ENSG00000228775	0.0184652	-1.734	-0.816
6431	ENSG00000157796	1.48131e-09	-8.829	-0.816
6432	ENSG00000164403	0.000771852	-3.112	-0.817
6433	ENSG00000178573	1.67295e-08	-7.777	-0.817
6434	ENSG00000134470	0.00652494	-2.185	-0.817
6435	ENSG00000143971	5.08007e-08	-7.294	-0.818
6436	ENSG00000196670	8.62356e-12	-11.064	-0.818
6437	ENSG00000259129	0.000132475	-3.878	-0.819
6438	ENSG00000170469	0.00925516	-2.034	-0.819
6439	ENSG00000113119	1.94395e-05	-4.711	-0.82
6440	ENSG00000198169	3.62471e-06	-5.441	-0.82
6441	ENSG00000270069	0.000614871	-3.211	-0.82
6442	ENSG00000166153	0.000871462	-3.06	-0.821
6443	ENSG00000089335	1.19091e-08	-7.924	-0.821
6444	ENSG00000253729	1.07358e-12	-11.969	-0.822
6445	ENSG00000181789	2.67215e-15	-14.573	-0.822
6446	ENSG00000116830	1.50784e-13	-12.822	-0.822
6447	ENSG00000228223	2.82028e-07	-6.55	-0.823
6448	ENSG00000182670	3.50633e-11	-10.455	-0.823
6449	ENSG00000110427	6.24109e-06	-5.205	-0.823
6450	ENSG00000174332	0.0269351	-1.57	-0.824
6451	ENSG00000124126	0.00126498	-2.898	-0.824
6452	ENSG00000141642	0.00568935	-2.245	-0.825
6453	ENSG00000047230	1.51853e-07	-6.819	-0.826
6454	ENSG00000268061	0.0263261	-1.58	-0.826
6455	ENSG00000149646	0.0162224	-1.79	-0.826
6456	ENSG00000162073	8.49857e-06	-5.071	-0.826
6457	ENSG00000100580	1.08878e-11	-10.963	-0.826
6458	ENSG00000239467	0.00178562	-2.748	-0.826
6459	ENSG00000072422	1.85347e-07	-6.732	-0.827
6460	ENSG00000113161	6.13721e-14	-13.212	-0.827
6461	ENSG00000132305	5.20646e-11	-10.283	-0.827
6462	ENSG00000185499	0.00953317	-2.021	-0.827
6463	ENSG00000185630	1.21309e-12	-11.916	-0.827
6464	ENSG00000129595	7.55797e-05	-4.122	-0.827
6465	ENSG00000184216	3.01857e-07	-6.52	-0.828
6466	ENSG00000103319	2.58711e-10	-9.587	-0.828
6467	ENSG00000164010	0.000131254	-3.882	-0.828
6468	ENSG00000164877	0.00251177	-2.6	-0.828
6469	ENSG00000167930	8.15555e-07	-6.089	-0.828
6470	ENSG00000196123	2.56232e-06	-5.591	-0.828
6471	ENSG00000124222	8.09652e-12	-11.092	-0.829
6472	ENSG00000185155	0.0178931	-1.747	-0.829
6473	ENSG00000112425	0.000622198	-3.206	-0.829
6474	ENSG00000135643	3.7345e-06	-5.428	-0.83
6475	ENSG00000165629	1.25477e-14	-13.901	-0.83
6476	ENSG00000185829	0.00312591	-2.505	-0.83
6477	ENSG00000184470	2.55181e-06	-5.593	-0.83
6478	ENSG00000149499	9.30781e-06	-5.031	-0.83
6479	ENSG00000101057	1.49063e-09	-8.827	-0.83
6480	ENSG00000160447	2.71052e-06	-5.567	-0.831
6481	ENSG00000143224	2.15815e-05	-4.666	-0.831
6482	ENSG00000260442	2.13854e-05	-4.67	-0.831
6483	ENSG00000160460	0.00239848	-2.62	-0.831
6484	ENSG00000137825	0.00627199	-2.203	-0.831
6485	ENSG00000257315	0.022421	-1.649	-0.831
6486	ENSG00000171502	0.000408282	-3.389	-0.832
6487	ENSG00000154734	5.77849e-11	-10.238	-0.832
6488	ENSG00000127585	0.000201566	-3.696	-0.832
6489	ENSG00000144283	5.42001e-14	-13.266	-0.833
6490	ENSG00000157927	1.87977e-06	-5.726	-0.833
6491	ENSG00000274964	0.0102592	-1.989	-0.833
6492	ENSG00000187243	0.00112531	-2.949	-0.833
6493	ENSG00000134897	1.72571e-07	-6.763	-0.834
6494	ENSG00000151835	1.19608e-14	-13.922	-0.834
6495	ENSG00000111087	0.00970457	-2.013	-0.834
6496	ENSG00000171703	6.37553e-08	-7.195	-0.834
6497	ENSG00000101333	0.000123879	-3.907	-0.834
6498	ENSG00000132846	1.40801e-09	-8.851	-0.835
6499	ENSG00000119772	1.61186e-06	-5.793	-0.835
6500	ENSG00000018236	0.000426446	-3.37	-0.835
6501	ENSG00000143390	2.37467e-10	-9.624	-0.836
6502	ENSG00000146122	4.19326e-05	-4.377	-0.836
6503	ENSG00000166845	9.63659e-08	-7.016	-0.836
6504	ENSG00000104450	9.90712e-06	-5.004	-0.836
6505	ENSG00000080644	0.00159312	-2.798	-0.837
6506	ENSG00000255837	0.0232772	-1.633	-0.837
6507	ENSG00000255468	0.0247229	-1.607	-0.837
6508	ENSG00000158296	0.00156484	-2.806	-0.837
6509	ENSG00000130822	0.0253447	-1.596	-0.838
6510	ENSG00000172348	0.0277599	-1.557	-0.838
6511	ENSG00000196295	1.03779e-09	-8.984	-0.838
6512	ENSG00000187984	6.26768e-07	-6.203	-0.839
6513	ENSG00000261474	0.0184497	-1.734	-0.839
6514	ENSG00000100077	6.54593e-10	-9.184	-0.839
6515	ENSG00000218510	0.000189934	-3.721	-0.839
6516	ENSG00000104320	5.50243e-13	-12.259	-0.839
6517	ENSG00000168887	1.32383e-09	-8.878	-0.839
6518	ENSG00000260630	0.00137955	-2.86	-0.839
6519	ENSG00000180815	2.12887e-05	-4.672	-0.839
6520	ENSG00000174989	9.49336e-09	-8.023	-0.84
6521	ENSG00000174498	3.84102e-06	-5.416	-0.84
6522	ENSG00000145545	1.49651e-06	-5.825	-0.84
6523	ENSG00000072133	1.0301e-07	-6.987	-0.84
6524	ENSG00000101017	0.00523026	-2.281	-0.841
6525	ENSG00000114021	1.99372e-06	-5.7	-0.841
6526	ENSG00000228065	6.55089e-07	-6.184	-0.841
6527	ENSG00000105427	0.000102853	-3.988	-0.842
6528	ENSG00000267757	0.00962979	-2.016	-0.842
6529	ENSG00000002016	7.13005e-07	-6.147	-0.842
6530	ENSG00000267002	1.55473e-11	-10.808	-0.843
6531	ENSG00000130150	3.07829e-10	-9.512	-0.843
6532	ENSG00000149582	0.000587032	-3.231	-0.843
6533	ENSG00000184384	0.000202912	-3.693	-0.843
6534	ENSG00000146243	1.54661e-07	-6.811	-0.844
6535	ENSG00000139116	2.26408e-12	-11.645	-0.844
6536	ENSG00000101104	1.17954e-09	-8.928	-0.844
6537	ENSG00000273045	0.0245593	-1.61	-0.844
6538	ENSG00000101210	3.17922e-08	-7.498	-0.844
6539	ENSG00000055147	6.04234e-09	-8.219	-0.845
6540	ENSG00000170759	1.95874e-17	-16.708	-0.845
6541	ENSG00000091592	0.00156099	-2.807	-0.845
6542	ENSG00000149131	0.00030969	-3.509	-0.845
6543	ENSG00000228288	0.000727989	-3.138	-0.845
6544	ENSG00000104722	0.0037202	-2.429	-0.845
6545	ENSG00000216895	0.000872953	-3.059	-0.845
6546	ENSG00000130023	5.84212e-07	-6.233	-0.847
6547	ENSG00000168916	2.67545e-08	-7.573	-0.848
6548	ENSG00000170881	1.92544e-08	-7.715	-0.848
6549	ENSG00000124942	7.79098e-08	-7.108	-0.848
6550	ENSG00000169093	2.64852e-05	-4.577	-0.848
6551	ENSG00000184208	1.23665e-07	-6.908	-0.849
6552	ENSG00000157388	0.00515063	-2.288	-0.849
6553	ENSG00000136002	3.62137e-06	-5.441	-0.849
6554	ENSG00000279329	0.0269306	-1.57	-0.849
6555	ENSG00000103051	1.85043e-12	-11.733	-0.85
6556	ENSG00000027869	0.0048237	-2.317	-0.85
6557	ENSG00000141622	0.000366513	-3.436	-0.851
6558	ENSG00000103091	3.53579e-13	-12.452	-0.851
6559	ENSG00000160469	4.16531e-06	-5.38	-0.851
6560	ENSG00000138193	1.05542e-08	-7.977	-0.852
6561	ENSG00000166432	0.00966354	-2.015	-0.852
6562	ENSG00000184271	0.000186628	-3.729	-0.852
6563	ENSG00000104886	5.75234e-08	-7.24	-0.852
6564	ENSG00000162670	0.00426753	-2.37	-0.853
6565	ENSG00000171135	2.25614e-09	-8.647	-0.853
6566	ENSG00000122966	3.75433e-14	-13.425	-0.854
6567	ENSG00000136490	2.31064e-05	-4.636	-0.854
6568	ENSG00000137274	2.56884e-09	-8.59	-0.854
6569	ENSG00000068784	1.23664e-10	-9.908	-0.854
6570	ENSG00000260563	0.000887405	-3.052	-0.855
6571	ENSG00000105357	1.19142e-06	-5.924	-0.855
6572	ENSG00000114107	3.5124e-09	-8.454	-0.855
6573	ENSG00000100092	0.000376896	-3.424	-0.855
6574	ENSG00000204815	0.00259552	-2.586	-0.855
6575	ENSG00000126878	6.95378e-06	-5.158	-0.856
6576	ENSG00000280367	0.0280878	-1.551	-0.856
6577	ENSG00000151640	1.98044e-05	-4.703	-0.856
6578	ENSG00000130517	5.20273e-06	-5.284	-0.857
6579	ENSG00000009694	2.78922e-08	-7.555	-0.857
6580	ENSG00000156500	1.71974e-05	-4.765	-0.857
6581	ENSG00000157326	0.00937739	-2.028	-0.858
6582	ENSG00000267787	0.00123084	-2.91	-0.858
6583	ENSG00000246273	1.03726e-05	-4.984	-0.858
6584	ENSG00000152527	1.64043e-08	-7.785	-0.858
6585	ENSG00000151067	0.00457706	-2.339	-0.859
6586	ENSG00000126602	1.15919e-09	-8.936	-0.859
6587	ENSG00000273274	5.5421e-06	-5.256	-0.859
6588	ENSG00000182199	5.38264e-11	-10.269	-0.859
6589	ENSG00000170266	7.7263e-10	-9.112	-0.859
6590	ENSG00000164742	2.96412e-09	-8.528	-0.859
6591	ENSG00000177030	3.46593e-08	-7.46	-0.859
6592	ENSG00000138768	6.22719e-14	-13.206	-0.86
6593	ENSG00000254635	2.1166e-06	-5.674	-0.86
6594	ENSG00000048471	7.81809e-06	-5.107	-0.86
6595	ENSG00000125726	0.000681536	-3.167	-0.86
6596	ENSG00000101004	1.3882e-08	-7.858	-0.86
6597	ENSG00000110011	1.48123e-08	-7.829	-0.861
6598	ENSG00000260793	0.000299986	-3.523	-0.861
6599	ENSG00000179941	5.51365e-10	-9.259	-0.861
6600	ENSG00000115226	0.000203462	-3.692	-0.861
6601	ENSG00000187676	1.41136e-07	-6.85	-0.862
6602	ENSG00000112118	3.041e-14	-13.517	-0.862
6603	ENSG00000139835	0.000121819	-3.914	-0.862
6604	ENSG00000196284	1.7214e-05	-4.764	-0.863
6605	ENSG00000141569	9.61188e-09	-8.017	-0.863
6606	ENSG00000121753	1.18481e-07	-6.926	-0.863
6607	ENSG00000137486	5.6702e-06	-5.246	-0.863
6608	ENSG00000141854	0.00507619	-2.294	-0.864
6609	ENSG00000134250	2.45459e-12	-11.61	-0.864
6610	ENSG00000058804	1.13267e-15	-14.946	-0.864
6611	ENSG00000244187	4.4376e-05	-4.353	-0.864
6612	ENSG00000275832	0.00568206	-2.245	-0.865
6613	ENSG00000131981	0.0135812	-1.867	-0.865
6614	ENSG00000185420	1.09814e-06	-5.959	-0.866
6615	ENSG00000115257	0.00117723	-2.929	-0.867
6616	ENSG00000102904	0.0114058	-1.943	-0.868
6617	ENSG00000168538	1.11502e-11	-10.953	-0.868
6618	ENSG00000166707	0.00877343	-2.057	-0.868
6619	ENSG00000155980	1.27098e-07	-6.896	-0.869
6620	ENSG00000114646	0.000361389	-3.442	-0.869
6621	ENSG00000198890	7.31912e-08	-7.136	-0.87
6622	ENSG00000150867	5.03919e-13	-12.298	-0.87
6623	ENSG00000214078	8.39312e-09	-8.076	-0.871
6624	ENSG00000166046	0.000180053	-3.745	-0.871
6625	ENSG00000147419	1.55773e-10	-9.808	-0.871
6626	ENSG00000059588	2.50653e-16	-15.601	-0.871
6627	ENSG00000176171	2.67547e-13	-12.573	-0.871
6628	ENSG00000044090	5.6233e-09	-8.25	-0.871
6629	ENSG00000163462	0.00160749	-2.794	-0.871
6630	ENSG00000152763	0.00175674	-2.755	-0.872
6631	ENSG00000128872	4.64781e-07	-6.333	-0.873
6632	ENSG00000178445	5.5343e-12	-11.257	-0.873
6633	ENSG00000105737	0.00401378	-2.396	-0.873
6634	ENSG00000236017	0.00509467	-2.293	-0.873
6635	ENSG00000261879	0.0117574	-1.93	-0.873
6636	ENSG00000169871	1.03564e-06	-5.985	-0.874
6637	ENSG00000188191	0.0105817	-1.975	-0.874
6638	ENSG00000120860	4.8687e-05	-4.313	-0.874
6639	ENSG00000232931	2.97897e-06	-5.526	-0.874
6640	ENSG00000250802	0.000151935	-3.818	-0.875
6641	ENSG00000196924	1.38445e-12	-11.859	-0.875
6642	ENSG00000197302	1.39257e-05	-4.856	-0.875
6643	ENSG00000228906	0.0197069	-1.705	-0.876
6644	ENSG00000039123	4.37574e-11	-10.359	-0.876
6645	ENSG00000132635	5.11141e-07	-6.291	-0.876
6646	ENSG00000130177	1.33041e-11	-10.876	-0.876
6647	ENSG00000133678	1.89207e-06	-5.723	-0.876
6648	ENSG00000162687	3.123e-07	-6.505	-0.876
6649	ENSG00000182796	3.36904e-09	-8.472	-0.877
6650	ENSG00000115414	4.01698e-13	-12.396	-0.878
6651	ENSG00000152475	0.0249957	-1.602	-0.878
6652	ENSG00000241058	3.45243e-08	-7.462	-0.878
6653	ENSG00000111653	5.0478e-06	-5.297	-0.879
6654	ENSG00000117859	1.46631e-16	-15.834	-0.879
6655	ENSG00000144677	2.18214e-11	-10.661	-0.879
6656	ENSG00000044446	7.90518e-12	-11.102	-0.879
6657	ENSG00000102125	4.57509e-08	-7.34	-0.88
6658	ENSG00000159335	2.86023e-06	-5.544	-0.881
6659	ENSG00000111837	0.000475821	-3.323	-0.881
6660	ENSG00000144043	3.6653e-09	-8.436	-0.882
6661	ENSG00000186976	0.0123386	-1.909	-0.882
6662	ENSG00000160305	2.94913e-12	-11.53	-0.883
6663	ENSG00000223802	0.0108767	-1.964	-0.883
6664	ENSG00000109794	0.0112174	-1.95	-0.883
6665	ENSG00000205744	0.000134133	-3.872	-0.884
6666	ENSG00000179344	2.90184e-05	-4.537	-0.884
6667	ENSG00000197496	5.09073e-05	-4.293	-0.885
6668	ENSG00000071794	1.07811e-14	-13.967	-0.885
6669	ENSG00000272645	1.30302e-11	-10.885	-0.887
6670	ENSG00000182307	2.52466e-08	-7.598	-0.887
6671	ENSG00000122218	6.27839e-17	-16.202	-0.887
6672	ENSG00000185621	4.19115e-08	-7.378	-0.887
6673	ENSG00000251562	4.52119e-11	-10.345	-0.887
6674	ENSG00000108479	0.000412795	-3.384	-0.888
6675	ENSG00000250073	0.0196465	-1.707	-0.888
6676	ENSG00000257698	5.3641e-05	-4.271	-0.888
6677	ENSG00000146729	6.79435e-08	-7.168	-0.888
6678	ENSG00000005020	5.0767e-14	-13.294	-0.888
6679	ENSG00000104044	0.00303206	-2.518	-0.889
6680	ENSG00000169019	1.72443e-06	-5.763	-0.889
6681	ENSG00000037757	1.64826e-08	-7.783	-0.889
6682	ENSG00000174456	9.34198e-06	-5.03	-0.889
6683	ENSG00000160285	1.94539e-06	-5.711	-0.89
6684	ENSG00000182272	0.00216862	-2.664	-0.89
6685	ENSG00000167123	4.65908e-09	-8.332	-0.89
6686	ENSG00000181790	0.0122806	-1.911	-0.89
6687	ENSG00000080947	6.27935e-07	-6.202	-0.89
6688	ENSG00000176209	7.0355e-07	-6.153	-0.891
6689	ENSG00000120318	0.0134281	-1.872	-0.892
6690	ENSG00000171714	1.5727e-08	-7.803	-0.892
6691	ENSG00000248487	2.34314e-05	-4.63	-0.893
6692	ENSG00000167244	0.0204608	-1.689	-0.893
6693	ENSG00000149294	1.89443e-08	-7.723	-0.893
6694	ENSG00000101412	6.35076e-10	-9.197	-0.893
6695	ENSG00000179750	0.00300877	-2.522	-0.894
6696	ENSG00000179262	2.99591e-08	-7.523	-0.894
6697	ENSG00000143434	8.6734e-06	-5.062	-0.895
6698	ENSG00000101680	3.17958e-06	-5.498	-0.895
6699	ENSG00000186496	9.53604e-05	-4.021	-0.896
6700	ENSG00000197296	2.09615e-05	-4.679	-0.896
6701	ENSG00000196155	1.5537e-06	-5.809	-0.896
6702	ENSG00000130203	0.002805	-2.552	-0.897
6703	ENSG00000257093	1.31754e-17	-16.88	-0.897
6704	ENSG00000284747	0.0274093	-1.562	-0.897
6705	ENSG00000278133	0.00018819	-3.725	-0.897
6706	ENSG00000141404	2.65793e-09	-8.575	-0.898
6707	ENSG00000091428	2.52596e-05	-4.598	-0.898
6708	ENSG00000148356	9.43853e-09	-8.025	-0.898
6709	ENSG00000105409	0.000464488	-3.333	-0.898
6710	ENSG00000056998	0.000277889	-3.556	-0.899
6711	ENSG00000105472	0.000491658	-3.308	-0.899
6712	ENSG00000115234	4.75628e-11	-10.323	-0.899
6713	ENSG00000079785	2.05872e-13	-12.686	-0.899
6714	ENSG00000046653	5.59014e-06	-5.253	-0.9
6715	ENSG00000151575	4.60437e-05	-4.337	-0.9
6716	ENSG00000243317	5.03576e-14	-13.298	-0.9
6717	ENSG00000248019	0.0174212	-1.759	-0.902
6718	ENSG00000174804	2.11236e-07	-6.675	-0.902
6719	ENSG00000108588	5.76257e-12	-11.239	-0.902
6720	ENSG00000152208	0.0127942	-1.893	-0.902
6721	ENSG00000019549	9.97528e-05	-4.001	-0.903
6722	ENSG00000065413	3.68426e-05	-4.434	-0.903
6723	ENSG00000280187	0.000447754	-3.349	-0.904
6724	ENSG00000166598	2.0057e-08	-7.698	-0.904
6725	ENSG00000100027	2.26412e-06	-5.645	-0.904
6726	ENSG00000134709	9.80715e-14	-13.008	-0.905
6727	ENSG00000171723	9.20386e-12	-11.036	-0.905
6728	ENSG00000228716	1.32008e-11	-10.879	-0.905
6729	ENSG00000021826	2.09859e-08	-7.678	-0.905
6730	ENSG00000146013	0.0167808	-1.775	-0.905
6731	ENSG00000136378	3.05016e-05	-4.516	-0.905
6732	ENSG00000149922	0.000141454	-3.849	-0.905
6733	ENSG00000163683	6.41473e-05	-4.193	-0.906
6734	ENSG00000135740	5.12773e-06	-5.29	-0.906
6735	ENSG00000215039	0.00382239	-2.418	-0.906
6736	ENSG00000134107	5.41817e-07	-6.266	-0.907
6737	ENSG00000101546	9.42224e-08	-7.026	-0.907
6738	ENSG00000277363	1.02708e-07	-6.988	-0.908
6739	ENSG00000012822	5.32678e-16	-15.274	-0.908
6740	ENSG00000096384	2.04251e-10	-9.69	-0.909
6741	ENSG00000054282	5.3521e-09	-8.271	-0.909
6742	ENSG00000162849	3.7394e-05	-4.427	-0.909
6743	ENSG00000260260	0.00635496	-2.197	-0.91
6744	ENSG00000110318	5.97769e-07	-6.223	-0.91
6745	ENSG00000256802	0.00758352	-2.12	-0.91
6746	ENSG00000131779	2.59214e-05	-4.586	-0.91
6747	ENSG00000111962	9.06443e-08	-7.043	-0.911
6748	ENSG00000198836	2.5056e-18	-17.601	-0.911
6749	ENSG00000242498	3.36814e-12	-11.473	-0.912
6750	ENSG00000245648	0.0105949	-1.975	-0.912
6751	ENSG00000101444	6.11321e-12	-11.214	-0.912
6752	ENSG00000106785	2.7398e-06	-5.562	-0.913
6753	ENSG00000160712	0.000272097	-3.565	-0.913
6754	ENSG00000103489	0.0154144	-1.812	-0.913
6755	ENSG00000116132	0.000149674	-3.825	-0.913
6756	ENSG00000121236	1.67426e-05	-4.776	-0.914
6757	ENSG00000259673	0.00226756	-2.644	-0.915
6758	ENSG00000068438	1.39172e-11	-10.856	-0.915
6759	ENSG00000272654	0.00466419	-2.331	-0.915
6760	ENSG00000226696	0.00226007	-2.646	-0.915
6761	ENSG00000119729	7.07737e-18	-17.15	-0.916
6762	ENSG00000115112	4.67218e-05	-4.33	-0.916
6763	ENSG00000171608	9.10239e-07	-6.041	-0.916
6764	ENSG00000144455	3.6428e-05	-4.439	-0.917
6765	ENSG00000090539	0.00588314	-2.23	-0.917
6766	ENSG00000177706	0.000497892	-3.303	-0.917
6767	ENSG00000168135	0.00122905	-2.91	-0.917
6768	ENSG00000100412	1.54612e-17	-16.811	-0.917
6769	ENSG00000139971	7.18461e-06	-5.144	-0.917
6770	ENSG00000108559	1.45849e-09	-8.836	-0.917
6771	ENSG00000178904	1.7515e-13	-12.757	-0.917
6772	ENSG00000136895	6.05836e-07	-6.218	-0.917
6773	ENSG00000276115	0.00589157	-2.23	-0.918
6774	ENSG00000152952	2.51815e-11	-10.599	-0.918
6775	ENSG00000169918	0.000394889	-3.404	-0.918
6776	ENSG00000187630	0.00207126	-2.684	-0.918
6777	ENSG00000145832	0.00360169	-2.443	-0.919
6778	ENSG00000185453	0.000307816	-3.512	-0.92
6779	ENSG00000254837	0.0287573	-1.541	-0.921
6780	ENSG00000186417	0.00911159	-2.04	-0.921
6781	ENSG00000105255	1.76334e-06	-5.754	-0.921
6782	ENSG00000184634	2.67889e-18	-17.572	-0.921
6783	ENSG00000137941	1.43112e-08	-7.844	-0.921
6784	ENSG00000271833	0.00097639	-3.01	-0.921
6785	ENSG00000162551	0.000319788	-3.495	-0.922
6786	ENSG00000127419	1.86666e-07	-6.729	-0.923
6787	ENSG00000065717	5.21404e-05	-4.283	-0.924
6788	ENSG00000072135	4.40621e-14	-13.356	-0.924
6789	ENSG00000139292	2.92902e-05	-4.533	-0.924
6790	ENSG00000171444	5.07792e-11	-10.294	-0.925
6791	ENSG00000088002	0.0127686	-1.894	-0.925
6792	ENSG00000075275	1.50183e-10	-9.823	-0.925
6793	ENSG00000278259	1.02652e-15	-14.989	-0.925
6794	ENSG00000205593	0.000330524	-3.481	-0.926
6795	ENSG00000116544	0.0126865	-1.897	-0.926
6796	ENSG00000173715	3.83179e-06	-5.417	-0.927
6797	ENSG00000144712	4.83614e-08	-7.316	-0.927
6798	ENSG00000159259	1.96807e-16	-15.706	-0.928
6799	ENSG00000065361	3.48827e-06	-5.457	-0.928
6800	ENSG00000168291	4.10598e-16	-15.387	-0.928
6801	ENSG00000004700	2.12797e-11	-10.672	-0.93
6802	ENSG00000254901	1.55326e-07	-6.809	-0.93
6803	ENSG00000128692	0.00599451	-2.222	-0.931
6804	ENSG00000255121	0.000263242	-3.58	-0.931
6805	ENSG00000100206	3.97854e-06	-5.4	-0.931
6806	ENSG00000198793	8.46967e-20	-19.072	-0.931
6807	ENSG00000139323	1.5532e-10	-9.809	-0.932
6808	ENSG00000125895	0.00131258	-2.882	-0.932
6809	ENSG00000122863	3.40728e-06	-5.468	-0.932
6810	ENSG00000165633	0.000186397	-3.73	-0.932
6811	ENSG00000125744	2.60561e-06	-5.584	-0.933
6812	ENSG00000138759	1.26064e-13	-12.899	-0.933
6813	ENSG00000196739	1.18366e-09	-8.927	-0.933
6814	ENSG00000272205	0.00573482	-2.241	-0.933
6815	ENSG00000163527	2.57596e-18	-17.589	-0.934
6816	ENSG00000138744	0.000421552	-3.375	-0.934
6817	ENSG00000154920	1.41971e-11	-10.848	-0.935
6818	ENSG00000103507	5.21573e-11	-10.283	-0.935
6819	ENSG00000143409	2.95809e-09	-8.529	-0.936
6820	ENSG00000074054	1.71636e-15	-14.765	-0.936
6821	ENSG00000138769	0.000111557	-3.953	-0.936
6822	ENSG00000117461	2.78812e-07	-6.555	-0.936
6823	ENSG00000204623	8.67954e-10	-9.062	-0.936
6824	ENSG00000168765	0.000735324	-3.134	-0.936
6825	ENSG00000205041	9.67309e-06	-5.014	-0.937
6826	ENSG00000133114	3.21453e-12	-11.493	-0.937
6827	ENSG00000110455	2.97148e-05	-4.527	-0.937
6828	ENSG00000163794	0.023234	-1.634	-0.938
6829	ENSG00000267169	0.0183987	-1.735	-0.938
6830	ENSG00000109854	3.33153e-07	-6.477	-0.939
6831	ENSG00000167641	0.0257333	-1.59	-0.939
6832	ENSG00000157578	0.0060407	-2.219	-0.94
6833	ENSG00000248098	0.00602033	-2.22	-0.941
6834	ENSG00000138078	3.61639e-15	-14.442	-0.941
6835	ENSG00000054690	9.00707e-12	-11.045	-0.941
6836	ENSG00000144645	0.000168312	-3.774	-0.942
6837	ENSG00000081760	3.40449e-10	-9.468	-0.942
6838	ENSG00000102897	5.20883e-09	-8.283	-0.942
6839	ENSG00000100239	6.08491e-10	-9.216	-0.942
6840	ENSG00000114948	5.68944e-10	-9.245	-0.943
6841	ENSG00000035687	2.99595e-15	-14.523	-0.943
6842	ENSG00000136854	1.33466e-14	-13.875	-0.943
6843	ENSG00000104870	0.000135894	-3.867	-0.943
6844	ENSG00000154175	0.0174206	-1.759	-0.944
6845	ENSG00000162688	1.04915e-14	-13.979	-0.945
6846	ENSG00000142530	0.00188982	-2.724	-0.945
6847	ENSG00000170382	0.000124967	-3.903	-0.945
6848	ENSG00000204186	4.85193e-13	-12.314	-0.945
6849	ENSG00000166147	1.80337e-07	-6.744	-0.946
6850	ENSG00000224699	0.0001751	-3.757	-0.946
6851	ENSG00000102878	0.000431827	-3.365	-0.946
6852	ENSG00000138658	1.0039e-13	-12.998	-0.946
6853	ENSG00000175854	7.88747e-06	-5.103	-0.946
6854	ENSG00000126088	2.08066e-09	-8.682	-0.946
6855	ENSG00000259605	0.000157872	-3.802	-0.947
6856	ENSG00000112667	9.76898e-07	-6.01	-0.947
6857	ENSG00000164111	1.19001e-13	-12.924	-0.947
6858	ENSG00000111664	1.9167e-05	-4.717	-0.948
6859	ENSG00000085719	6.16025e-12	-11.21	-0.948
6860	ENSG00000187391	1.07402e-05	-4.969	-0.949
6861	ENSG00000010803	2.30108e-12	-11.638	-0.949
6862	ENSG00000168010	4.29756e-05	-4.367	-0.949
6863	ENSG00000149256	0.000480296	-3.318	-0.949
6864	ENSG00000168675	0.000231468	-3.636	-0.95
6865	ENSG00000263072	2.84129e-06	-5.546	-0.95
6866	ENSG00000167972	2.71711e-12	-11.566	-0.95
6867	ENSG00000010361	7.39288e-07	-6.131	-0.95
6868	ENSG00000134461	3.97825e-05	-4.4	-0.95
6869	ENSG00000165730	5.46297e-06	-5.263	-0.95
6870	ENSG00000164638	1.03348e-05	-4.986	-0.951
6871	ENSG00000170919	2.59486e-07	-6.586	-0.951
6872	ENSG00000125977	3.17637e-08	-7.498	-0.951
6873	ENSG00000103599	1.66512e-06	-5.779	-0.952
6874	ENSG00000135842	0.000481441	-3.317	-0.952
6875	ENSG00000167552	5.61149e-09	-8.251	-0.952
6876	ENSG00000106772	0.00037876	-3.422	-0.952
6877	ENSG00000158435	3.64079e-14	-13.439	-0.953
6878	ENSG00000146648	1.36503e-12	-11.865	-0.953
6879	ENSG00000188211	1.10625e-12	-11.956	-0.953
6880	ENSG00000257704	0.00570624	-2.244	-0.953
6881	ENSG00000148225	4.59053e-05	-4.338	-0.954
6882	ENSG00000083290	6.70315e-09	-8.174	-0.954
6883	ENSG00000134363	0.015297	-1.815	-0.954
6884	ENSG00000182185	0.000269492	-3.569	-0.954
6885	ENSG00000090534	0.0157726	-1.802	-0.954
6886	ENSG00000134548	0.00228834	-2.64	-0.954
6887	ENSG00000162384	1.51657e-11	-10.819	-0.955
6888	ENSG00000169169	0.00428398	-2.368	-0.956
6889	ENSG00000105176	4.8483e-14	-13.314	-0.956
6890	ENSG00000088367	1.66518e-06	-5.779	-0.956
6891	ENSG00000272145	5.1822e-05	-4.285	-0.956
6892	ENSG00000140876	0.00240864	-2.618	-0.956
6893	ENSG00000152782	8.22464e-09	-8.085	-0.957
6894	ENSG00000115816	2.08226e-16	-15.681	-0.957
6895	ENSG00000059915	0.00132934	-2.876	-0.957
6896	ENSG00000066629	4.25141e-09	-8.371	-0.957
6897	ENSG00000269982	0.0224291	-1.649	-0.957
6898	ENSG00000250159	0.0156692	-1.805	-0.957
6899	ENSG00000184445	1.22498e-18	-17.912	-0.957
6900	ENSG00000131477	0.00882753	-2.054	-0.958
6901	ENSG00000135298	2.19229e-05	-4.659	-0.958
6902	ENSG00000162526	0.0135354	-1.869	-0.96
6903	ENSG00000099822	5.6859e-06	-5.245	-0.96
6904	ENSG00000168298	5.24433e-06	-5.28	-0.961
6905	ENSG00000185432	8.71738e-11	-10.06	-0.961
6906	ENSG00000204252	7.37845e-05	-4.132	-0.961
6907	ENSG00000224358	0.0238627	-1.622	-0.961
6908	ENSG00000261251	0.0119523	-1.923	-0.962
6909	ENSG00000163328	4.78354e-07	-6.32	-0.962
6910	ENSG00000103034	0.000424234	-3.372	-0.962
6911	ENSG00000174628	1.22286e-07	-6.913	-0.963
6912	ENSG00000080819	8.75169e-13	-12.058	-0.963
6913	ENSG00000243819	0.00427894	-2.369	-0.964
6914	ENSG00000099622	1.64498e-08	-7.784	-0.965
6915	ENSG00000235706	2.68214e-07	-6.572	-0.965
6916	ENSG00000128268	8.31117e-05	-4.08	-0.965
6917	ENSG00000177301	0.0214889	-1.668	-0.966
6918	ENSG00000115902	1.21598e-06	-5.915	-0.966
6919	ENSG00000068724	0.00018235	-3.739	-0.967
6920	ENSG00000164707	3.16835e-05	-4.499	-0.967
6921	ENSG00000225177	0.000256667	-3.591	-0.967
6922	ENSG00000133740	1.00536e-13	-12.998	-0.968
6923	ENSG00000175287	9.4281e-09	-8.026	-0.968
6924	ENSG00000273449	0.00306675	-2.513	-0.968
6925	ENSG00000244119	0.0141356	-1.85	-0.969
6926	ENSG00000153563	0.012999	-1.886	-0.969
6927	ENSG00000227533	0.00214101	-2.669	-0.969
6928	ENSG00000135473	6.48496e-14	-13.188	-0.97
6929	ENSG00000161920	5.73501e-05	-4.241	-0.97
6930	ENSG00000167220	3.25475e-05	-4.487	-0.971
6931	ENSG00000285043	0.00135578	-2.868	-0.971
6932	ENSG00000100600	1.48568e-10	-9.828	-0.971
6933	ENSG00000196172	0.00149283	-2.826	-0.971
6934	ENSG00000273619	0.00738364	-2.132	-0.971
6935	ENSG00000128408	0.000732897	-3.135	-0.972
6936	ENSG00000180425	1.65246e-06	-5.782	-0.972
6937	ENSG00000124587	1.28693e-05	-4.89	-0.973
6938	ENSG00000166796	0.00340077	-2.468	-0.973
6939	ENSG00000124523	1.40692e-08	-7.852	-0.973
6940	ENSG00000148053	0.00118524	-2.926	-0.974
6941	ENSG00000256092	0.000824599	-3.084	-0.975
6942	ENSG00000137819	1.90677e-05	-4.72	-0.976
6943	ENSG00000145777	0.00183285	-2.737	-0.976
6944	ENSG00000164659	7.94532e-13	-12.1	-0.976
6945	ENSG00000085760	8.99243e-15	-14.046	-0.977
6946	ENSG00000117643	0.000141146	-3.85	-0.977
6947	ENSG00000165810	5.98092e-06	-5.223	-0.977
6948	ENSG00000068383	3.23876e-09	-8.49	-0.977
6949	ENSG00000198221	0.00252833	-2.597	-0.978
6950	ENSG00000243444	0.013234	-1.878	-0.978
6951	ENSG00000147894	2.2844e-08	-7.641	-0.978
6952	ENSG00000155850	2.92017e-14	-13.535	-0.979
6953	ENSG00000135317	1.55412e-14	-13.809	-0.979
6954	ENSG00000010319	2.56414e-05	-4.591	-0.979
6955	ENSG00000269984	0.00888747	-2.051	-0.979
6956	ENSG00000132182	4.9816e-15	-14.303	-0.98
6957	ENSG00000133111	2.18554e-10	-9.66	-0.98
6958	ENSG00000116151	7.06232e-07	-6.151	-0.98
6959	ENSG00000108679	0.000953396	-3.021	-0.98
6960	ENSG00000146197	0.000703093	-3.153	-0.981
6961	ENSG00000182979	2.30666e-09	-8.637	-0.981
6962	ENSG00000151725	1.85409e-15	-14.732	-0.981
6963	ENSG00000107281	1.65529e-05	-4.781	-0.981
6964	ENSG00000135519	0.0044435	-2.352	-0.982
6965	ENSG00000156172	2.07106e-05	-4.684	-0.982
6966	ENSG00000089050	7.51985e-12	-11.124	-0.982
6967	ENSG00000228109	0.000218275	-3.661	-0.982
6968	ENSG00000162836	4.07377e-17	-16.39	-0.983
6969	ENSG00000137871	4.42299e-07	-6.354	-0.983
6970	ENSG00000020181	1.19592e-10	-9.922	-0.984
6971	ENSG00000184949	2.09096e-09	-8.68	-0.984
6972	ENSG00000167281	0.0179879	-1.745	-0.985
6973	ENSG00000261716	4.05494e-08	-7.392	-0.985
6974	ENSG00000184465	7.33278e-12	-11.135	-0.986
6975	ENSG00000140545	1.73139e-11	-10.762	-0.987
6976	ENSG00000155085	1.99572e-05	-4.7	-0.988
6977	ENSG00000237863	0.000728519	-3.138	-0.989
6978	ENSG00000229097	0.0210367	-1.677	-0.989
6979	ENSG00000107581	1.20382e-12	-11.919	-0.989
6980	ENSG00000179912	2.59494e-13	-12.586	-0.989
6981	ENSG00000101911	1.95264e-11	-10.709	-0.99
6982	ENSG00000105048	0.0010868	-2.964	-0.99
6983	ENSG00000165914	9.82129e-11	-10.008	-0.99
6984	ENSG00000145439	3.3299e-13	-12.478	-0.99
6985	ENSG00000067057	1.67258e-07	-6.777	-0.99
6986	ENSG00000005206	1.93991e-10	-9.712	-0.991
6987	ENSG00000092853	8.23856e-19	-18.084	-0.991
6988	ENSG00000215424	2.22074e-11	-10.654	-0.991
6989	ENSG00000137101	0.00371267	-2.43	-0.991
6990	ENSG00000157890	7.48703e-05	-4.126	-0.992
6991	ENSG00000273729	0.00582278	-2.235	-0.992
6992	ENSG00000219626	4.25068e-06	-5.372	-0.992
6993	ENSG00000197894	5.19588e-19	-18.284	-0.992
6994	ENSG00000229404	0.004164	-2.38	-0.992
6995	ENSG00000119509	5.85025e-10	-9.233	-0.992
6996	ENSG00000185745	0.00749886	-2.125	-0.992
6997	ENSG00000025772	1.27019e-12	-11.896	-0.993
6998	ENSG00000168743	6.5997e-07	-6.18	-0.993
6999	ENSG00000175567	2.19911e-08	-7.658	-0.994
7000	ENSG00000234147	0.00989012	-2.005	-0.994
7001	ENSG00000272661	0.00384485	-2.415	-0.994
7002	ENSG00000127863	0.000190914	-3.719	-0.994
7003	ENSG00000132470	0.000115779	-3.936	-0.994
7004	ENSG00000099974	0.00031727	-3.499	-0.994
7005	ENSG00000144199	1.28927e-05	-4.89	-0.995
7006	ENSG00000124181	2.54178e-17	-16.595	-0.995
7007	ENSG00000237357	0.015506	-1.81	-0.996
7008	ENSG00000256043	0.00111803	-2.952	-0.996
7009	ENSG00000175806	0.00471444	-2.327	-0.996
7010	ENSG00000054793	8.13809e-17	-16.089	-0.997
7011	ENSG00000009950	3.09912e-08	-7.509	-0.997
7012	ENSG00000166888	1.18916e-08	-7.925	-0.997
7013	ENSG00000178585	0.000167181	-3.777	-0.997
7014	ENSG00000006282	1.4089e-07	-6.851	-0.997
7015	ENSG00000187608	0.0049631	-2.304	-0.998
7016	ENSG00000143845	4.3798e-06	-5.359	-0.998
7017	ENSG00000260645	0.0144047	-1.841	-0.998
7018	ENSG00000261326	2.66203e-10	-9.575	-0.998
7019	ENSG00000087008	4.56983e-06	-5.34	-0.998
7020	ENSG00000188848	9.46481e-12	-11.024	-0.998
7021	ENSG00000117305	3.065e-08	-7.514	-0.999
7022	ENSG00000133710	0.013412	-1.873	-0.999
7023	ENSG00000074071	4.28664e-08	-7.368	-0.999
7024	ENSG00000100577	4.90177e-07	-6.31	-0.999
7025	ENSG00000138286	1.86671e-09	-8.729	-1
7026	ENSG00000162300	5.10624e-08	-7.292	-1
7027	ENSG00000183287	0.000444303	-3.352	-1
7028	ENSG00000186815	3.40956e-07	-6.467	-1
7029	ENSG00000119326	4.79784e-14	-13.319	-1
7030	ENSG00000170464	1.01266e-08	-7.995	-1.001
7031	ENSG00000163995	0.00428535	-2.368	-1.001
7032	ENSG00000196440	0.000456887	-3.34	-1.002
7033	ENSG00000146555	8.14506e-10	-9.089	-1.002
7034	ENSG00000128242	0.00652756	-2.185	-1.003
7035	ENSG00000107014	0.00822459	-2.085	-1.003
7036	ENSG00000246985	0.000340125	-3.468	-1.003
7037	ENSG00000179899	1.39256e-05	-4.856	-1.004
7038	ENSG00000220323	4.06535e-09	-8.391	-1.004
7039	ENSG00000256576	0.0069444	-2.158	-1.004
7040	ENSG00000283103	0.00363325	-2.44	-1.005
7041	ENSG00000273162	7.46964e-05	-4.127	-1.005
7042	ENSG00000261008	4.97704e-05	-4.303	-1.005
7043	ENSG00000163521	7.40839e-05	-4.13	-1.005
7044	ENSG00000073111	1.29121e-15	-14.889	-1.006
7045	ENSG00000228903	0.0177794	-1.75	-1.006
7046	ENSG00000154079	2.46623e-05	-4.608	-1.006
7047	ENSG00000214776	1.36883e-05	-4.864	-1.006
7048	ENSG00000125247	2.4775e-06	-5.606	-1.007
7049	ENSG00000186994	0.00178095	-2.749	-1.007
7050	ENSG00000162572	2.8547e-05	-4.544	-1.007
7051	ENSG00000211455	2.49271e-13	-12.603	-1.007
7052	ENSG00000285230	0.000295118	-3.53	-1.007
7053	ENSG00000269609	4.05938e-17	-16.392	-1.008
7054	ENSG00000273032	0.00156282	-2.806	-1.008
7055	ENSG00000284954	0.00942968	-2.026	-1.008
7056	ENSG00000151470	1.89156e-10	-9.723	-1.009
7057	ENSG00000183508	0.0003321	-3.479	-1.009
7058	ENSG00000188176	0.000285046	-3.545	-1.009
7059	ENSG00000213967	0.0108432	-1.965	-1.009
7060	ENSG00000269902	0.0112864	-1.947	-1.01
7061	ENSG00000092445	6.82863e-10	-9.166	-1.01
7062	ENSG00000174586	0.000897523	-3.047	-1.01
7063	ENSG00000260916	0.00108128	-2.966	-1.011
7064	ENSG00000077713	1.43592e-08	-7.843	-1.011
7065	ENSG00000147852	3.7916e-06	-5.421	-1.011
7066	ENSG00000233237	0.00770116	-2.113	-1.012
7067	ENSG00000006042	6.10892e-10	-9.214	-1.012
7068	ENSG00000068885	6.20855e-11	-10.207	-1.013
7069	ENSG00000125124	6.2046e-15	-14.207	-1.013
7070	ENSG00000100979	1.37508e-07	-6.862	-1.014
7071	ENSG00000254815	0.000374633	-3.426	-1.014
7072	ENSG00000152818	5.31005e-12	-11.275	-1.014
7073	ENSG00000074964	2.61307e-05	-4.583	-1.014
7074	ENSG00000109819	0.0113732	-1.944	-1.014
7075	ENSG00000173898	7.02698e-11	-10.153	-1.015
7076	ENSG00000188517	3.58701e-11	-10.445	-1.015
7077	ENSG00000126522	0.000168539	-3.773	-1.015
7078	ENSG00000143476	2.2811e-21	-20.642	-1.015
7079	ENSG00000255624	0.00516281	-2.287	-1.016
7080	ENSG00000181856	0.00121019	-2.917	-1.016
7081	ENSG00000114812	6.25666e-05	-4.204	-1.016
7082	ENSG00000115738	1.03268e-18	-17.986	-1.017
7083	ENSG00000077152	1.27023e-13	-12.896	-1.017
7084	ENSG00000163393	1.41045e-05	-4.851	-1.017
7085	ENSG00000053371	8.70987e-13	-12.06	-1.018
7086	ENSG00000004864	4.26606e-12	-11.37	-1.018
7087	ENSG00000160602	4.8635e-05	-4.313	-1.019
7088	ENSG00000170190	0.00618783	-2.208	-1.019
7089	ENSG00000273373	4.01867e-07	-6.396	-1.019
7090	ENSG00000101489	0.00308	-2.511	-1.019
7091	ENSG00000274828	3.70287e-05	-4.431	-1.02
7092	ENSG00000253368	3.66762e-06	-5.436	-1.02
7093	ENSG00000164011	1.45467e-06	-5.837	-1.02
7094	ENSG00000047662	0.0201728	-1.695	-1.02
7095	ENSG00000131373	1.37668e-12	-11.861	-1.02
7096	ENSG00000137642	1.99809e-06	-5.699	-1.021
7097	ENSG00000059804	6.96223e-06	-5.157	-1.021
7098	ENSG00000250091	0.000148845	-3.827	-1.021
7099	ENSG00000146416	6.79606e-12	-11.168	-1.021
7100	ENSG00000166106	0.00257695	-2.589	-1.021
7101	ENSG00000162997	0.00457586	-2.34	-1.022
7102	ENSG00000244560	0.000721677	-3.142	-1.022
7103	ENSG00000065268	1.49683e-10	-9.825	-1.022
7104	ENSG00000272142	0.000238071	-3.623	-1.022
7105	ENSG00000278845	1.16546e-09	-8.934	-1.022
7106	ENSG00000149782	1.10095e-08	-7.958	-1.023
7107	ENSG00000131951	0.00473323	-2.325	-1.023
7108	ENSG00000253123	2.076e-05	-4.683	-1.024
7109	ENSG00000134533	0.00201147	-2.696	-1.024
7110	ENSG00000268584	0.00735237	-2.134	-1.024
7111	ENSG00000167311	6.676e-05	-4.175	-1.024
7112	ENSG00000163923	0.000129182	-3.889	-1.024
7113	ENSG00000133124	4.13216e-06	-5.384	-1.024
7114	ENSG00000280434	0.00023749	-3.624	-1.024
7115	ENSG00000075415	1.6506e-15	-14.782	-1.025
7116	ENSG00000116984	2.6458e-18	-17.577	-1.025
7117	ENSG00000134824	6.35702e-06	-5.197	-1.025
7118	ENSG00000134253	1.61523e-09	-8.792	-1.025
7119	ENSG00000111684	1.55298e-13	-12.809	-1.026
7120	ENSG00000091129	1.68092e-09	-8.774	-1.026
7121	ENSG00000100968	3.20753e-10	-9.494	-1.026
7122	ENSG00000104967	2.05863e-06	-5.686	-1.027
7123	ENSG00000128266	1.19294e-06	-5.923	-1.027
7124	ENSG00000272106	5.59215e-05	-4.252	-1.027
7125	ENSG00000178038	0.000117922	-3.928	-1.028
7126	ENSG00000145362	1.3741e-10	-9.862	-1.028
7127	ENSG00000167371	3.12485e-06	-5.505	-1.029
7128	ENSG00000133131	1.70506e-13	-12.768	-1.029
7129	ENSG00000247708	0.000381702	-3.418	-1.029
7130	ENSG00000185565	0.00995592	-2.002	-1.029
7131	ENSG00000241127	5.67776e-06	-5.246	-1.03
7132	ENSG00000103485	1.87252e-09	-8.728	-1.03
7133	ENSG00000106789	1.7995e-05	-4.745	-1.031
7134	ENSG00000280129	0.0131536	-1.881	-1.031
7135	ENSG00000196890	0.000333564	-3.477	-1.031
7136	ENSG00000215256	5.61963e-09	-8.25	-1.031
7137	ENSG00000092096	7.11007e-07	-6.148	-1.032
7138	ENSG00000154479	0.00443349	-2.353	-1.032
7139	ENSG00000138777	1.08048e-15	-14.966	-1.032
7140	ENSG00000177455	0.00289092	-2.539	-1.032
7141	ENSG00000118307	0.011287	-1.947	-1.033
7142	ENSG00000183856	1.36873e-16	-15.864	-1.033
7143	ENSG00000056050	5.10898e-10	-9.292	-1.033
7144	ENSG00000196517	0.000376768	-3.424	-1.033
7145	ENSG00000107130	2.02664e-08	-7.693	-1.034
7146	ENSG00000103351	1.22585e-08	-7.912	-1.034
7147	ENSG00000117020	5.99273e-18	-17.222	-1.035
7148	ENSG00000225138	2.54045e-09	-8.595	-1.035
7149	ENSG00000153904	8.98247e-12	-11.047	-1.035
7150	ENSG00000177854	8.49449e-07	-6.071	-1.035
7151	ENSG00000206337	0.0100846	-1.996	-1.035
7152	ENSG00000172346	0.00274354	-2.562	-1.036
7153	ENSG00000260448	0.0033073	-2.481	-1.036
7154	ENSG00000103742	4.40416e-07	-6.356	-1.036
7155	ENSG00000144579	4.03254e-09	-8.394	-1.036
7156	ENSG00000073605	2.5236e-07	-6.598	-1.036
7157	ENSG00000187325	1.92307e-16	-15.716	-1.036
7158	ENSG00000140939	0.000557773	-3.254	-1.037
7159	ENSG00000138381	6.69144e-18	-17.174	-1.037
7160	ENSG00000249087	0.00164835	-2.783	-1.037
7161	ENSG00000182378	5.77164e-12	-11.239	-1.038
7162	ENSG00000153012	1.32715e-05	-4.877	-1.038
7163	ENSG00000277283	5.14007e-05	-4.289	-1.038
7164	ENSG00000228486	0.000479955	-3.319	-1.038
7165	ENSG00000111885	7.12589e-17	-16.147	-1.039
7166	ENSG00000162368	7.97026e-21	-20.099	-1.041
7167	ENSG00000182612	6.56936e-05	-4.182	-1.041
7168	ENSG00000282933	0.0171726	-1.765	-1.042
7169	ENSG00000196118	1.52162e-06	-5.818	-1.042
7170	ENSG00000230658	0.00407206	-2.39	-1.042
7171	ENSG00000283341	0.000229949	-3.638	-1.042
7172	ENSG00000198133	0.0171212	-1.766	-1.042
7173	ENSG00000089775	9.90285e-11	-10.004	-1.043
7174	ENSG00000164176	7.21473e-05	-4.142	-1.044
7175	ENSG00000138829	4.61533e-16	-15.336	-1.044
7176	ENSG00000224940	0.000130334	-3.885	-1.044
7177	ENSG00000223745	3.67919e-13	-12.434	-1.045
7178	ENSG00000144028	3.26608e-17	-16.486	-1.045
7179	ENSG00000136542	0.00973496	-2.012	-1.045
7180	ENSG00000126733	0.0175035	-1.757	-1.045
7181	ENSG00000186951	4.18355e-10	-9.378	-1.046
7182	ENSG00000007255	0.00241625	-2.617	-1.046
7183	ENSG00000140479	7.85335e-12	-11.105	-1.046
7184	ENSG00000035664	0.00271685	-2.566	-1.046
7185	ENSG00000197106	0.00225841	-2.646	-1.047
7186	ENSG00000213462	3.30832e-05	-4.48	-1.047
7187	ENSG00000026297	4.72763e-06	-5.325	-1.048
7188	ENSG00000215271	1.08227e-13	-12.966	-1.048
7189	ENSG00000182580	0.00263403	-2.579	-1.049
7190	ENSG00000153147	1.78834e-22	-21.748	-1.049
7191	ENSG00000161381	0.014912	-1.826	-1.049
7192	ENSG00000092621	1.7937e-10	-9.746	-1.05
7193	ENSG00000167740	6.80659e-11	-10.167	-1.051
7194	ENSG00000189195	8.76314e-08	-7.057	-1.051
7195	ENSG00000141968	0.000140466	-3.852	-1.051
7196	ENSG00000279865	0.0106911	-1.971	-1.052
7197	ENSG00000149212	1.1832e-17	-16.927	-1.052
7198	ENSG00000232442	2.01945e-05	-4.695	-1.052
7199	ENSG00000081923	0.00511612	-2.291	-1.053
7200	ENSG00000189366	0.00295548	-2.529	-1.054
7201	ENSG00000005961	2.34178e-05	-4.63	-1.054
7202	ENSG00000159596	9.11684e-09	-8.04	-1.054
7203	ENSG00000117906	1.43847e-14	-13.842	-1.054
7204	ENSG00000110871	3.18297e-09	-8.497	-1.054
7205	ENSG00000170381	5.95109e-06	-5.225	-1.054
7206	ENSG00000166839	0.00387732	-2.411	-1.055
7207	ENSG00000198589	1.78222e-17	-16.749	-1.055
7208	ENSG00000175711	2.55965e-05	-4.592	-1.055
7209	ENSG00000165359	2.89428e-11	-10.538	-1.056
7210	ENSG00000111199	5.68614e-05	-4.245	-1.057
7211	ENSG00000205978	1.42395e-10	-9.847	-1.059
7212	ENSG00000182934	3.80317e-14	-13.42	-1.059
7213	ENSG00000031698	5.07287e-15	-14.295	-1.059
7214	ENSG00000260261	0.000259341	-3.586	-1.06
7215	ENSG00000186352	0.000108547	-3.964	-1.06
7216	ENSG00000180822	6.64918e-13	-12.177	-1.061
7217	ENSG00000197977	5.79709e-15	-14.237	-1.062
7218	ENSG00000246339	0.00260048	-2.585	-1.062
7219	ENSG00000021762	1.48295e-06	-5.829	-1.063
7220	ENSG00000111707	1.38028e-18	-17.86	-1.063
7221	ENSG00000247373	5.70229e-07	-6.244	-1.063
7222	ENSG00000134532	1.45677e-05	-4.837	-1.064
7223	ENSG00000165424	1.1347e-11	-10.945	-1.064
7224	ENSG00000120899	0.000144604	-3.84	-1.064
7225	ENSG00000144026	5.63643e-13	-12.249	-1.064
7226	ENSG00000085224	1.91308e-17	-16.718	-1.065
7227	ENSG00000150551	0.000775216	-3.111	-1.065
7228	ENSG00000107959	5.73717e-14	-13.241	-1.065
7229	ENSG00000166352	1.11159e-09	-8.954	-1.065
7230	ENSG00000125817	7.71834e-09	-8.112	-1.066
7231	ENSG00000091986	1.87895e-07	-6.726	-1.066
7232	ENSG00000046889	6.54402e-06	-5.184	-1.066
7233	ENSG00000171914	3.26086e-07	-6.487	-1.067
7234	ENSG00000104812	1.25044e-12	-11.903	-1.067
7235	ENSG00000129675	2.5784e-10	-9.589	-1.067
7236	ENSG00000142552	0.00584755	-2.233	-1.068
7237	ENSG00000165323	8.03565e-07	-6.095	-1.069
7238	ENSG00000151779	4.25042e-11	-10.372	-1.069
7239	ENSG00000225439	2.43263e-05	-4.614	-1.071
7240	ENSG00000236333	0.000265669	-3.576	-1.071
7241	ENSG00000129103	2.22145e-12	-11.653	-1.073
7242	ENSG00000235560	3.0229e-05	-4.52	-1.073
7243	ENSG00000234345	0.00595435	-2.225	-1.073
7244	ENSG00000142494	1.37658e-06	-5.861	-1.073
7245	ENSG00000055732	1.26763e-16	-15.897	-1.074
7246	ENSG00000180354	1.26263e-10	-9.899	-1.074
7247	ENSG00000064692	0.00770906	-2.113	-1.075
7248	ENSG00000215790	1.2678e-08	-7.897	-1.076
7249	ENSG00000129946	1.39061e-05	-4.857	-1.076
7250	ENSG00000197959	4.37707e-07	-6.359	-1.076
7251	ENSG00000135272	2.45362e-09	-8.61	-1.077
7252	ENSG00000261534	0.000130702	-3.884	-1.077
7253	ENSG00000187837	2.25913e-09	-8.646	-1.077
7254	ENSG00000156253	2.69021e-14	-13.57	-1.078
7255	ENSG00000108786	0.00436476	-2.36	-1.079
7256	ENSG00000250208	0.00954704	-2.02	-1.079
7257	ENSG00000142459	1.34428e-08	-7.872	-1.08
7258	ENSG00000006025	1.82588e-05	-4.739	-1.08
7259	ENSG00000145022	1.24097e-09	-8.906	-1.081
7260	ENSG00000111731	2.92234e-14	-13.534	-1.082
7261	ENSG00000212694	1.95371e-07	-6.709	-1.082
7262	ENSG00000154310	3.22075e-14	-13.492	-1.083
7263	ENSG00000008311	2.51832e-13	-12.599	-1.083
7264	ENSG00000118160	0.00727338	-2.138	-1.084
7265	ENSG00000049245	3.68773e-23	-22.433	-1.085
7266	ENSG00000270277	0.0163723	-1.786	-1.086
7267	ENSG00000146215	0.00137843	-2.861	-1.086
7268	ENSG00000150433	3.1224e-09	-8.506	-1.086
7269	ENSG00000116661	0.00733454	-2.135	-1.086
7270	ENSG00000074219	9.16829e-13	-12.038	-1.087
7271	ENSG00000095539	2.30497e-08	-7.637	-1.087
7272	ENSG00000235501	0.0036955	-2.432	-1.087
7273	ENSG00000148290	4.40158e-05	-4.356	-1.087
7274	ENSG00000127399	9.12027e-09	-8.04	-1.087
7275	ENSG00000081479	4.86221e-10	-9.313	-1.087
7276	ENSG00000149809	1.47248e-06	-5.832	-1.087
7277	ENSG00000183891	1.49491e-06	-5.825	-1.088
7278	ENSG00000173890	3.15019e-07	-6.502	-1.088
7279	ENSG00000091490	4.13818e-09	-8.383	-1.089
7280	ENSG00000007341	1.56579e-10	-9.805	-1.089
7281	ENSG00000213123	0.0235064	-1.629	-1.089
7282	ENSG00000044524	1.4427e-08	-7.841	-1.089
7283	ENSG00000180769	1.0496e-05	-4.979	-1.089
7284	ENSG00000185043	4.53969e-08	-7.343	-1.089
7285	ENSG00000160221	0.00093169	-3.031	-1.089
7286	ENSG00000178802	2.86995e-14	-13.542	-1.09
7287	ENSG00000113108	1.7254e-09	-8.763	-1.09
7288	ENSG00000206120	0.00305423	-2.515	-1.09
7289	ENSG00000273344	2.81334e-08	-7.551	-1.09
7290	ENSG00000112139	2.562e-06	-5.591	-1.09
7291	ENSG00000237945	5.65031e-08	-7.248	-1.091
7292	ENSG00000189127	0.000217314	-3.663	-1.091
7293	ENSG00000175455	1.23542e-25	-24.908	-1.092
7294	ENSG00000138944	2.58681e-06	-5.587	-1.092
7295	ENSG00000180902	7.71783e-09	-8.113	-1.092
7296	ENSG00000171227	0.000684318	-3.165	-1.092
7297	ENSG00000087245	1.40082e-05	-4.854	-1.092
7298	ENSG00000178401	6.40977e-06	-5.193	-1.093
7299	ENSG00000152582	5.41555e-07	-6.266	-1.093
7300	ENSG00000148832	0.0122683	-1.911	-1.094
7301	ENSG00000131711	1.50091e-17	-16.824	-1.094
7302	ENSG00000138162	1.15744e-07	-6.937	-1.094
7303	ENSG00000067840	4.72024e-05	-4.326	-1.094
7304	ENSG00000196436	1.46464e-06	-5.834	-1.095
7305	ENSG00000133627	3.64094e-07	-6.439	-1.095
7306	ENSG00000154930	0.000102679	-3.989	-1.096
7307	ENSG00000075239	4.14144e-14	-13.383	-1.096
7308	ENSG00000067955	3.5927e-20	-19.445	-1.096
7309	ENSG00000163040	0.000226152	-3.646	-1.097
7310	ENSG00000187240	1.33702e-16	-15.874	-1.098
7311	ENSG00000259319	0.0284096	-1.547	-1.098
7312	ENSG00000143341	0.000987667	-3.005	-1.098
7313	ENSG00000244701	0.00511377	-2.291	-1.099
7314	ENSG00000176723	0.00202454	-2.694	-1.099
7315	ENSG00000169599	7.74886e-07	-6.111	-1.1
7316	ENSG00000131374	8.67295e-07	-6.062	-1.101
7317	ENSG00000182463	2.19327e-06	-5.659	-1.101
7318	ENSG00000132702	0.00340154	-2.468	-1.102
7319	ENSG00000082497	4.75571e-10	-9.323	-1.102
7320	ENSG00000139410	0.0123426	-1.909	-1.102
7321	ENSG00000123243	0.000493603	-3.307	-1.102
7322	ENSG00000233184	9.07171e-06	-5.042	-1.103
7323	ENSG00000237350	0.005462	-2.263	-1.104
7324	ENSG00000077616	0.000519647	-3.284	-1.104
7325	ENSG00000058404	0.000128238	-3.892	-1.104
7326	ENSG00000180953	5.90629e-05	-4.229	-1.104
7327	ENSG00000138036	1.20855e-11	-10.918	-1.105
7328	ENSG00000225855	2.59159e-05	-4.586	-1.105
7329	ENSG00000130700	0.00815029	-2.089	-1.106
7330	ENSG00000242259	3.23281e-15	-14.49	-1.107
7331	ENSG00000089327	2.93632e-10	-9.532	-1.107
7332	ENSG00000156110	1.26672e-13	-12.897	-1.107
7333	ENSG00000247095	0.00578832	-2.237	-1.108
7334	ENSG00000121988	5.40959e-11	-10.267	-1.108
7335	ENSG00000007402	3.45935e-10	-9.461	-1.111
7336	ENSG00000268403	0.000131754	-3.88	-1.111
7337	ENSG00000168939	0.000496583	-3.304	-1.111
7338	ENSG00000146409	9.99311e-15	-14	-1.112
7339	ENSG00000136997	5.19316e-05	-4.285	-1.112
7340	ENSG00000203499	0.00110977	-2.955	-1.112
7341	ENSG00000100299	1.93685e-07	-6.713	-1.113
7342	ENSG00000172461	0.0154992	-1.81	-1.114
7343	ENSG00000106688	1.68721e-05	-4.773	-1.115
7344	ENSG00000261188	5.50654e-08	-7.259	-1.115
7345	ENSG00000122707	3.05958e-09	-8.514	-1.115
7346	ENSG00000165272	0.00219291	-2.659	-1.116
7347	ENSG00000197380	0.00307112	-2.513	-1.116
7348	ENSG00000112769	1.7565e-14	-13.755	-1.116
7349	ENSG00000124098	1.55715e-12	-11.808	-1.117
7350	ENSG00000050344	9.69618e-07	-6.013	-1.117
7351	ENSG00000176894	1.57306e-07	-6.803	-1.117
7352	ENSG00000145014	5.73322e-06	-5.242	-1.117
7353	ENSG00000280351	0.0114007	-1.943	-1.117
7354	ENSG00000010626	3.23916e-05	-4.49	-1.117
7355	ENSG00000169621	8.61983e-05	-4.065	-1.118
7356	ENSG00000135245	7.87313e-09	-8.104	-1.119
7357	ENSG00000196693	9.40826e-12	-11.026	-1.12
7358	ENSG00000101311	2.49383e-05	-4.603	-1.12
7359	ENSG00000168077	1.92942e-05	-4.715	-1.121
7360	ENSG00000136840	1.0106e-05	-4.995	-1.121
7361	ENSG00000133216	3.0153e-06	-5.521	-1.122
7362	ENSG00000129219	4.3353e-09	-8.363	-1.122
7363	ENSG00000186522	8.31496e-14	-13.08	-1.122
7364	ENSG00000272316	2.39589e-06	-5.621	-1.122
7365	ENSG00000230699	1.68156e-07	-6.774	-1.123
7366	ENSG00000118507	0.000151427	-3.82	-1.124
7367	ENSG00000145700	0.0013728	-2.862	-1.124
7368	ENSG00000124207	8.85885e-17	-16.053	-1.124
7369	ENSG00000170915	1.58506e-11	-10.8	-1.124
7370	ENSG00000179066	0.0111932	-1.951	-1.124
7371	ENSG00000096433	4.36714e-11	-10.36	-1.124
7372	ENSG00000183914	0.00793287	-2.101	-1.125
7373	ENSG00000103544	1.87637e-16	-15.727	-1.125
7374	ENSG00000229847	2.85547e-12	-11.544	-1.126
7375	ENSG00000229980	0.00741738	-2.13	-1.126
7376	ENSG00000181444	6.2807e-07	-6.202	-1.126
7377	ENSG00000260000	0.00338443	-2.471	-1.127
7378	ENSG00000260230	3.14602e-07	-6.502	-1.127
7379	ENSG00000213626	2.95235e-05	-4.53	-1.128
7380	ENSG00000165996	1.35795e-07	-6.867	-1.128
7381	ENSG00000160097	0.000590948	-3.228	-1.128
7382	ENSG00000168671	0.000367696	-3.435	-1.129
7383	ENSG00000179295	1.10197e-15	-14.958	-1.129
7384	ENSG00000108641	0.00013919	-3.856	-1.13
7385	ENSG00000160200	1.75967e-08	-7.755	-1.13
7386	ENSG00000094916	2.63475e-26	-25.579	-1.131
7387	ENSG00000011143	2.15451e-07	-6.667	-1.132
7388	ENSG00000198075	2.46253e-05	-4.609	-1.132
7389	ENSG00000273374	0.00989967	-2.004	-1.132
7390	ENSG00000184838	0.000101549	-3.993	-1.133
7391	ENSG00000242338	0.0011009	-2.958	-1.133
7392	ENSG00000160360	6.34172e-06	-5.198	-1.133
7393	ENSG00000074370	0.00111175	-2.954	-1.135
7394	ENSG00000158555	1.87394e-07	-6.727	-1.138
7395	ENSG00000230513	2.83072e-06	-5.548	-1.139
7396	ENSG00000131378	0.000821338	-3.085	-1.14
7397	ENSG00000159761	0.00200401	-2.698	-1.14
7398	ENSG00000132849	2.2235e-12	-11.653	-1.14
7399	ENSG00000134330	5.10815e-07	-6.292	-1.141
7400	ENSG00000070540	1.34558e-07	-6.871	-1.141
7401	ENSG00000083312	5.10105e-30	-29.292	-1.142
7402	ENSG00000236829	0.00340662	-2.468	-1.142
7403	ENSG00000198774	0.00105807	-2.975	-1.142
7404	ENSG00000136237	8.98613e-06	-5.046	-1.145
7405	ENSG00000247796	1.28019e-05	-4.893	-1.145
7406	ENSG00000072832	8.34553e-09	-8.079	-1.145
7407	ENSG00000102038	1.9484e-13	-12.71	-1.146
7408	ENSG00000186469	0.000211491	-3.675	-1.146
7409	ENSG00000248309	0.00511329	-2.291	-1.146
7410	ENSG00000160298	7.36989e-20	-19.133	-1.147
7411	ENSG00000107099	5.74625e-06	-5.241	-1.148
7412	ENSG00000171388	0.00363162	-2.44	-1.149
7413	ENSG00000242616	6.81493e-06	-5.167	-1.15
7414	ENSG00000142765	0.0016116	-2.793	-1.15
7415	ENSG00000147509	0.000505936	-3.296	-1.151
7416	ENSG00000183172	2.37858e-07	-6.624	-1.152
7417	ENSG00000247934	0.00608874	-2.215	-1.152
7418	ENSG00000130413	3.48893e-05	-4.457	-1.153
7419	ENSG00000186480	1.93616e-06	-5.713	-1.153
7420	ENSG00000183111	0.0011503	-2.939	-1.153
7421	ENSG00000267270	0.0012969	-2.887	-1.154
7422	ENSG00000188338	2.10235e-09	-8.677	-1.154
7423	ENSG00000163617	1.24665e-05	-4.904	-1.154
7424	ENSG00000179399	0.000464557	-3.333	-1.155
7425	ENSG00000086506	0.000182875	-3.738	-1.156
7426	ENSG00000269653	0.00804861	-2.094	-1.156
7427	ENSG00000168702	4.79697e-09	-8.319	-1.156
7428	ENSG00000188266	6.31635e-13	-12.2	-1.156
7429	ENSG00000154237	8.46749e-05	-4.072	-1.158
7430	ENSG00000124006	1.03822e-11	-10.984	-1.16
7431	ENSG00000129167	0.00768044	-2.115	-1.16
7432	ENSG00000129353	1.86419e-13	-12.73	-1.16
7433	ENSG00000280007	0.0004508	-3.346	-1.161
7434	ENSG00000133863	4.33221e-13	-12.363	-1.161
7435	ENSG00000164161	2.8417e-05	-4.546	-1.161
7436	ENSG00000226328	3.85805e-05	-4.414	-1.161
7437	ENSG00000131368	7.97551e-21	-20.098	-1.162
7438	ENSG00000149476	3.31064e-12	-11.48	-1.162
7439	ENSG00000105339	3.1813e-09	-8.497	-1.162
7440	ENSG00000108018	0.000666949	-3.176	-1.162
7441	ENSG00000143320	2.10157e-05	-4.677	-1.162
7442	ENSG00000238197	1.18947e-05	-4.925	-1.165
7443	ENSG00000279561	0.000263389	-3.579	-1.165
7444	ENSG00000177606	1.34277e-11	-10.872	-1.165
7445	ENSG00000282381	0.00146024	-2.836	-1.165
7446	ENSG00000183570	5.71353e-05	-4.243	-1.166
7447	ENSG00000196741	0.00032034	-3.494	-1.166
7448	ENSG00000118939	6.16227e-11	-10.21	-1.166
7449	ENSG00000155792	7.22624e-06	-5.141	-1.167
7450	ENSG00000248587	0.000766293	-3.116	-1.167
7451	ENSG00000155957	8.20735e-08	-7.086	-1.167
7452	ENSG00000198707	1.27072e-19	-18.896	-1.168
7453	ENSG00000109255	0.000131798	-3.88	-1.168
7454	ENSG00000225377	8.89497e-05	-4.051	-1.171
7455	ENSG00000084693	8.65994e-14	-13.062	-1.172
7456	ENSG00000170959	0.000745086	-3.128	-1.172
7457	ENSG00000269821	1.1946e-12	-11.923	-1.172
7458	ENSG00000100321	3.07928e-10	-9.512	-1.172
7459	ENSG00000127946	2.5572e-20	-19.592	-1.173
7460	ENSG00000213057	5.2326e-05	-4.281	-1.175
7461	ENSG00000107331	1.83921e-05	-4.735	-1.175
7462	ENSG00000164604	0.00358298	-2.446	-1.175
7463	ENSG00000116985	1.04838e-08	-7.979	-1.176
7464	ENSG00000163536	5.6767e-06	-5.246	-1.176
7465	ENSG00000124406	5.80907e-12	-11.236	-1.177
7466	ENSG00000051108	3.89935e-12	-11.409	-1.177
7467	ENSG00000164961	1.2403e-20	-19.906	-1.177
7468	ENSG00000150760	9.05344e-20	-19.043	-1.178
7469	ENSG00000217801	0.0180673	-1.743	-1.179
7470	ENSG00000177640	0.000115594	-3.937	-1.179
7471	ENSG00000231177	1.47465e-05	-4.831	-1.179
7472	ENSG00000104490	0.00590047	-2.229	-1.18
7473	ENSG00000196711	3.36471e-05	-4.473	-1.181
7474	ENSG00000267280	0.000288699	-3.54	-1.182
7475	ENSG00000175874	0.000382832	-3.417	-1.182
7476	ENSG00000108960	7.11646e-11	-10.148	-1.183
7477	ENSG00000159958	1.28402e-06	-5.891	-1.183
7478	ENSG00000169231	8.18813e-12	-11.087	-1.185
7479	ENSG00000187955	1.12729e-06	-5.948	-1.186
7480	ENSG00000100234	2.81327e-08	-7.551	-1.186
7481	ENSG00000214770	0.00449405	-2.347	-1.187
7482	ENSG00000261801	1.41753e-08	-7.848	-1.187
7483	ENSG00000156802	3.0154e-24	-23.521	-1.188
7484	ENSG00000174370	7.62178e-05	-4.118	-1.188
7485	ENSG00000175938	0.000100667	-3.997	-1.188
7486	ENSG00000236924	0.00796962	-2.099	-1.188
7487	ENSG00000005471	0.00865631	-2.063	-1.191
7488	ENSG00000228315	0.00192567	-2.715	-1.191
7489	ENSG00000079308	0.000526927	-3.278	-1.191
7490	ENSG00000101972	1.91563e-23	-22.718	-1.192
7491	ENSG00000164398	5.16671e-08	-7.287	-1.193
7492	ENSG00000160145	7.79828e-06	-5.108	-1.193
7493	ENSG00000137601	8.13488e-21	-20.09	-1.193
7494	ENSG00000213190	7.30156e-12	-11.137	-1.193
7495	ENSG00000149948	2.04858e-14	-13.689	-1.194
7496	ENSG00000143919	8.42248e-09	-8.075	-1.194
7497	ENSG00000136044	1.52089e-15	-14.818	-1.194
7498	ENSG00000214796	1.86342e-05	-4.73	-1.195
7499	ENSG00000240303	1.99233e-06	-5.701	-1.196
7500	ENSG00000214413	1.08056e-14	-13.966	-1.196
7501	ENSG00000280219	0.000761347	-3.118	-1.198
7502	ENSG00000095321	3.61896e-10	-9.441	-1.199
7503	ENSG00000135828	2.20669e-07	-6.656	-1.199
7504	ENSG00000125637	0.000895681	-3.048	-1.2
7505	ENSG00000144331	2.25039e-07	-6.648	-1.2
[truncated: 1,039 more rows]
