# Supplementary material for: Suppressed SF3B1 Expression Lowers METTL3 Transcription and m6A RNA Expression
Source: Int J Mol Sci. 2026 Jun 15;27(12):5396. doi: 10.3390/ijms27125396 (PMC13300658; doi:10.3390/ijms27125396)
Supplement: Supplementary file 1 [file ijms-27-05396-s001.zip › Supplementary Table S3.xlsx]

## Sheet: Gene identity analysis
Gene	Identity
ENSG00000182795	protein_coding
ENSG00000113389	protein_coding
ENSG00000164776	protein_coding
ENSG00000244607	protein_coding
ENSG00000175820	protein_coding
ENSG00000135077	protein_coding
ENSG00000101306	protein_coding
ENSG00000011052	protein_coding
ENSG00000183423	protein_coding
ENSG00000182308	protein_coding
ENSG00000260672	lncRNA
ENSG00000180245	protein_coding
ENSG00000261670	lncRNA
ENSG00000143387	protein_coding
ENSG00000273450	lncRNA
ENSG00000156427	protein_coding
ENSG00000267475	lncRNA
ENSG00000143107	protein_coding
ENSG00000240463	processed_pseudogene
ENSG00000168454	protein_coding
ENSG00000166825	protein_coding
ENSG00000285509	protein_coding
ENSG00000279954	lncRNA
ENSG00000229808	transcribed_processed_pseudogene
ENSG00000197019	protein_coding
ENSG00000131471	protein_coding
ENSG00000276272	lncRNA
ENSG00000188993	protein_coding
ENSG00000028277	protein_coding
ENSG00000244405	protein_coding
ENSG00000115266	protein_coding
ENSG00000164309	protein_coding
ENSG00000159450	protein_coding
ENSG00000273038	lncRNA
ENSG00000279443	TEC
ENSG00000234290	lncRNA
ENSG00000270681	lncRNA
ENSG00000260121	lncRNA
ENSG00000237550	transcribed_processed_pseudogene
ENSG00000102924	protein_coding
ENSG00000267078	lncRNA
ENSG00000174564	protein_coding
ENSG00000134256	protein_coding
ENSG00000188761	protein_coding
ENSG00000183638	protein_coding
ENSG00000273275	lncRNA
ENSG00000233892	processed_pseudogene
ENSG00000279520	TEC
ENSG00000267493	lncRNA
ENSG00000131480	protein_coding
ENSG00000270589	lncRNA
ENSG00000214534	protein_coding
ENSG00000229036	transcribed_processed_pseudogene
ENSG00000227536	processed_pseudogene
ENSG00000271155	lncRNA
ENSG00000136928	protein_coding
ENSG00000184441	lncRNA
ENSG00000236047	processed_pseudogene
ENSG00000143632	protein_coding
ENSG00000170122	protein_coding
ENSG00000280047	TEC
ENSG00000149201	protein_coding
ENSG00000142675	protein_coding
ENSG00000279148	TEC
ENSG00000197140	protein_coding
ENSG00000023839	protein_coding
ENSG00000249459	protein_coding
ENSG00000172602	protein_coding
ENSG00000226721	processed_pseudogene
ENSG00000129749	protein_coding
ENSG00000260317	lncRNA
ENSG00000185507	protein_coding
ENSG00000173530	protein_coding
ENSG00000158023	protein_coding
ENSG00000172409	protein_coding
ENSG00000075426	protein_coding
ENSG00000230026	processed_pseudogene
ENSG00000261884	protein_coding
ENSG00000213085	protein_coding
ENSG00000168140	protein_coding
ENSG00000205853	lncRNA
ENSG00000188483	protein_coding
ENSG00000158246	protein_coding
ENSG00000176907	protein_coding
ENSG00000127578	protein_coding
ENSG00000138166	protein_coding
ENSG00000143178	protein_coding
ENSG00000126803	protein_coding
ENSG00000008056	protein_coding
ENSG00000261654	lncRNA
ENSG00000188603	protein_coding
ENSG00000237101	lncRNA
ENSG00000125740	protein_coding
ENSG00000230701	processed_pseudogene
ENSG00000181026	protein_coding
ENSG00000203804	lncRNA
ENSG00000166166	protein_coding
ENSG00000196793	protein_coding
ENSG00000088356	protein_coding
ENSG00000006194	protein_coding
ENSG00000107815	protein_coding
ENSG00000085465	protein_coding
ENSG00000071282	protein_coding
ENSG00000172057	protein_coding
ENSG00000103381	protein_coding
ENSG00000111012	protein_coding
ENSG00000270182	lncRNA
ENSG00000258900	processed_pseudogene
ENSG00000257242	lncRNA
ENSG00000109927	protein_coding
ENSG00000105583	protein_coding
ENSG00000186594	lncRNA
ENSG00000271862	lncRNA
ENSG00000258441	lncRNA
ENSG00000242220	protein_coding
ENSG00000115216	protein_coding
ENSG00000235217	transcribed_processed_pseudogene
ENSG00000270127	lncRNA
ENSG00000104825	protein_coding
ENSG00000271754	lncRNA
ENSG00000172183	protein_coding
ENSG00000184743	protein_coding
ENSG00000213073	transcribed_processed_pseudogene
ENSG00000277879	lncRNA
ENSG00000159388	protein_coding
ENSG00000129932	protein_coding
ENSG00000170509	protein_coding
ENSG00000102385	protein_coding
ENSG00000255508	protein_coding
ENSG00000273058	lncRNA
ENSG00000104142	protein_coding
ENSG00000242539	lncRNA
ENSG00000175592	protein_coding
ENSG00000173846	protein_coding
ENSG00000232934	lncRNA
ENSG00000213782	protein_coding
ENSG00000139547	protein_coding
ENSG00000230673	processed_pseudogene
ENSG00000178381	protein_coding
ENSG00000169981	protein_coding
ENSG00000285669	lncRNA
ENSG00000159588	protein_coding
ENSG00000203721	lncRNA
ENSG00000204248	protein_coding
ENSG00000182179	protein_coding
ENSG00000196449	protein_coding
ENSG00000107201	protein_coding
ENSG00000154263	protein_coding
ENSG00000182544	protein_coding
ENSG00000279632	TEC
ENSG00000226266	lncRNA
ENSG00000253187	lncRNA
ENSG00000279861	TEC
ENSG00000222035	lncRNA
ENSG00000100109	protein_coding
ENSG00000273356	lncRNA
ENSG00000259158	transcribed_unprocessed_pseudogene
ENSG00000214900	lncRNA
ENSG00000237481	lncRNA
ENSG00000145632	protein_coding
ENSG00000152939	protein_coding
ENSG00000136826	protein_coding
ENSG00000197580	protein_coding
ENSG00000228300	protein_coding
ENSG00000142528	protein_coding
ENSG00000101146	protein_coding
ENSG00000233012	transcribed_processed_pseudogene
ENSG00000153234	protein_coding
ENSG00000249661	processed_pseudogene
ENSG00000130513	protein_coding
ENSG00000164077	protein_coding
ENSG00000110025	protein_coding
ENSG00000162733	protein_coding
ENSG00000213385	processed_pseudogene
ENSG00000167130	protein_coding
ENSG00000280184	TEC
ENSG00000229222	processed_pseudogene
ENSG00000167447	protein_coding
ENSG00000143110	protein_coding
ENSG00000230530	lncRNA
ENSG00000079435	protein_coding
ENSG00000135956	protein_coding
ENSG00000167981	protein_coding
ENSG00000232303	processed_pseudogene
ENSG00000267127	protein_coding
ENSG00000272054	lncRNA
ENSG00000188786	protein_coding
ENSG00000257497	lncRNA
ENSG00000179041	protein_coding
ENSG00000279738	lncRNA
ENSG00000215190	transcribed_unprocessed_pseudogene
ENSG00000234771	lncRNA
ENSG00000259642	lncRNA
ENSG00000057468	protein_coding
ENSG00000164338	protein_coding
ENSG00000214359	processed_pseudogene
ENSG00000168389	protein_coding
ENSG00000253598	protein_coding
ENSG00000130940	protein_coding
ENSG00000184281	protein_coding
ENSG00000234545	protein_coding
ENSG00000185896	protein_coding
ENSG00000151553	protein_coding
ENSG00000162086	protein_coding
ENSG00000204516	protein_coding
ENSG00000228175	processed_pseudogene
ENSG00000177191	protein_coding
ENSG00000115762	protein_coding
ENSG00000048162	protein_coding
ENSG00000002919	protein_coding
ENSG00000095739	protein_coding
ENSG00000151239	protein_coding
ENSG00000157014	protein_coding
ENSG00000041802	protein_coding
ENSG00000151929	protein_coding
ENSG00000168564	protein_coding
ENSG00000221995	protein_coding
ENSG00000112763	protein_coding
ENSG00000136682	protein_coding
ENSG00000279789	TEC
ENSG00000150990	protein_coding
ENSG00000158480	protein_coding
ENSG00000137075	protein_coding
ENSG00000213453	processed_pseudogene
ENSG00000235272	protein_coding
ENSG00000129347	protein_coding
ENSG00000101665	protein_coding
ENSG00000274184	lncRNA
ENSG00000275993	protein_coding
ENSG00000250371	lncRNA
ENSG00000114737	protein_coding
ENSG00000114648	protein_coding
ENSG00000196653	protein_coding
ENSG00000110422	protein_coding
ENSG00000275056	lncRNA
ENSG00000185798	protein_coding
ENSG00000101098	protein_coding
ENSG00000008128	protein_coding
ENSG00000274386	protein_coding
ENSG00000163545	protein_coding
ENSG00000186834	protein_coding
ENSG00000204160	protein_coding
ENSG00000279696	TEC
ENSG00000105146	protein_coding
ENSG00000273311	lncRNA
ENSG00000110104	protein_coding
ENSG00000078687	protein_coding
ENSG00000130803	protein_coding
ENSG00000279077	TEC
ENSG00000100664	protein_coding
ENSG00000146232	protein_coding
ENSG00000158055	protein_coding
ENSG00000181016	protein_coding
ENSG00000133398	protein_coding
ENSG00000089163	protein_coding
ENSG00000278959	TEC
ENSG00000188295	protein_coding
ENSG00000175213	protein_coding
ENSG00000116698	protein_coding
ENSG00000185950	protein_coding
ENSG00000136574	protein_coding
ENSG00000131115	protein_coding
ENSG00000254612	processed_pseudogene
ENSG00000175283	protein_coding
ENSG00000176692	protein_coding
ENSG00000179363	protein_coding
ENSG00000185963	protein_coding
ENSG00000212232	snoRNA
ENSG00000090905	protein_coding
ENSG00000158109	protein_coding
ENSG00000160908	protein_coding
ENSG00000279254	TEC
ENSG00000124688	protein_coding
ENSG00000168386	protein_coding
ENSG00000090432	protein_coding
ENSG00000106089	protein_coding
ENSG00000144034	protein_coding
ENSG00000162413	protein_coding
ENSG00000146094	protein_coding
ENSG00000108639	protein_coding
ENSG00000205763	transcribed_unprocessed_pseudogene
ENSG00000141664	protein_coding
ENSG00000124216	protein_coding
ENSG00000105991	protein_coding
ENSG00000196756	lncRNA
ENSG00000214773	lncRNA
ENSG00000139718	protein_coding
ENSG00000184162	protein_coding
ENSG00000172667	protein_coding
ENSG00000034533	protein_coding
ENSG00000118514	protein_coding
ENSG00000255823	protein_coding
ENSG00000213693	processed_pseudogene
ENSG00000174307	protein_coding
ENSG00000175137	protein_coding
ENSG00000101442	protein_coding
ENSG00000198892	protein_coding
ENSG00000264853	lncRNA
ENSG00000196357	protein_coding
ENSG00000269924	lncRNA
ENSG00000277149	protein_coding
ENSG00000171302	protein_coding
ENSG00000130479	protein_coding
ENSG00000264772	lncRNA
ENSG00000123395	protein_coding
ENSG00000168826	protein_coding
ENSG00000122484	protein_coding
ENSG00000279649	TEC
ENSG00000220201	protein_coding
ENSG00000169242	protein_coding
ENSG00000167723	protein_coding
ENSG00000231125	lncRNA
ENSG00000083817	protein_coding
ENSG00000273466	lncRNA
ENSG00000166024	protein_coding
ENSG00000185340	protein_coding
ENSG00000198841	protein_coding
ENSG00000132823	protein_coding
ENSG00000099860	protein_coding
ENSG00000226396	processed_pseudogene
ENSG00000262119	lncRNA
ENSG00000204574	protein_coding
ENSG00000167977	protein_coding
ENSG00000171223	protein_coding
ENSG00000130544	protein_coding
ENSG00000171612	protein_coding
ENSG00000174744	protein_coding
ENSG00000135127	protein_coding
ENSG00000173653	protein_coding
ENSG00000161835	protein_coding
ENSG00000162734	protein_coding
ENSG00000164543	protein_coding
ENSG00000253200	lncRNA
ENSG00000059769	protein_coding
ENSG00000106636	protein_coding
ENSG00000270091	lncRNA
ENSG00000156697	protein_coding
ENSG00000135763	protein_coding
ENSG00000198369	protein_coding
ENSG00000131408	protein_coding
ENSG00000257954	processed_pseudogene
ENSG00000023445	protein_coding
ENSG00000175879	protein_coding
ENSG00000170260	protein_coding
ENSG00000170100	protein_coding
ENSG00000121716	protein_coding
ENSG00000239218	transcribed_processed_pseudogene
ENSG00000169612	protein_coding
ENSG00000150510	protein_coding
ENSG00000166133	protein_coding
ENSG00000172785	protein_coding
ENSG00000180914	protein_coding
ENSG00000135747	protein_coding
ENSG00000124762	protein_coding
ENSG00000274677	lncRNA
ENSG00000152977	protein_coding
ENSG00000213638	protein_coding
ENSG00000196821	protein_coding
ENSG00000158470	protein_coding
ENSG00000105732	protein_coding
ENSG00000224420	protein_coding
ENSG00000234284	protein_coding
ENSG00000104643	protein_coding
ENSG00000163795	protein_coding
ENSG00000175606	protein_coding
ENSG00000063978	protein_coding
ENSG00000141956	protein_coding
ENSG00000165271	protein_coding
ENSG00000274227	lncRNA
ENSG00000076685	protein_coding
ENSG00000117318	protein_coding
ENSG00000180694	protein_coding
ENSG00000225190	protein_coding
ENSG00000115170	protein_coding
ENSG00000258359	processed_pseudogene
ENSG00000133997	protein_coding
ENSG00000132970	protein_coding
ENSG00000258469	processed_pseudogene
ENSG00000011198	protein_coding
ENSG00000251667	processed_pseudogene
ENSG00000104856	protein_coding
ENSG00000143469	protein_coding
ENSG00000154640	protein_coding
ENSG00000239291	processed_pseudogene
ENSG00000144214	protein_coding
ENSG00000243725	protein_coding
ENSG00000172771	protein_coding
ENSG00000171202	protein_coding
ENSG00000091317	protein_coding
ENSG00000173825	protein_coding
ENSG00000285531	processed_pseudogene
ENSG00000136950	protein_coding
ENSG00000237522	processed_pseudogene
ENSG00000163406	protein_coding
ENSG00000163110	protein_coding
ENSG00000226268	processed_pseudogene
ENSG00000173013	protein_coding
ENSG00000165476	protein_coding
ENSG00000168646	protein_coding
ENSG00000152439	protein_coding
ENSG00000255874	lncRNA
ENSG00000136603	protein_coding
ENSG00000234797	processed_pseudogene
ENSG00000185019	protein_coding
ENSG00000235859	processed_pseudogene
ENSG00000114383	protein_coding
ENSG00000213424	protein_coding
ENSG00000259305	protein_coding
ENSG00000181135	protein_coding
ENSG00000105327	protein_coding
ENSG00000232486	processed_pseudogene
ENSG00000122390	protein_coding
ENSG00000163877	protein_coding
ENSG00000171490	protein_coding
ENSG00000114767	protein_coding
ENSG00000134531	protein_coding
ENSG00000279432	TEC
ENSG00000165490	protein_coding
ENSG00000052749	protein_coding
ENSG00000121931	protein_coding
ENSG00000135378	protein_coding
ENSG00000163624	protein_coding
ENSG00000143319	protein_coding
ENSG00000141965	protein_coding
ENSG00000182704	protein_coding
ENSG00000132768	protein_coding
ENSG00000260669	lncRNA
ENSG00000283761	protein_coding
ENSG00000275111	protein_coding
ENSG00000137814	protein_coding
ENSG00000187522	protein_coding
ENSG00000115946	protein_coding
ENSG00000103978	protein_coding
ENSG00000139354	protein_coding
ENSG00000090520	protein_coding
ENSG00000204604	protein_coding
ENSG00000105321	protein_coding
ENSG00000131759	protein_coding
ENSG00000226763	protein_coding
ENSG00000148426	protein_coding
ENSG00000163738	protein_coding
ENSG00000268798	lncRNA
ENSG00000175691	protein_coding
ENSG00000211459	Mt_rRNA
ENSG00000146109	protein_coding
ENSG00000279670	TEC
ENSG00000143756	protein_coding
ENSG00000111725	protein_coding
ENSG00000261732	protein_coding
ENSG00000124787	protein_coding
ENSG00000256223	protein_coding
ENSG00000142178	protein_coding
ENSG00000166261	protein_coding
ENSG00000105085	protein_coding
ENSG00000112365	protein_coding
ENSG00000162419	protein_coding
ENSG00000111276	protein_coding
ENSG00000140332	protein_coding
ENSG00000241217	misc_RNA
ENSG00000117010	protein_coding
ENSG00000124641	protein_coding
ENSG00000279356	TEC
ENSG00000182208	protein_coding
ENSG00000164305	protein_coding
ENSG00000140650	protein_coding
ENSG00000141448	protein_coding
ENSG00000125875	protein_coding
ENSG00000118242	protein_coding
ENSG00000090020	protein_coding
ENSG00000172766	protein_coding
ENSG00000241889	processed_pseudogene
ENSG00000140830	protein_coding
ENSG00000163694	protein_coding
ENSG00000182551	protein_coding
ENSG00000081087	protein_coding
ENSG00000063176	protein_coding
ENSG00000172954	protein_coding
ENSG00000141699	protein_coding
ENSG00000104899	protein_coding
ENSG00000188763	protein_coding
ENSG00000204520	protein_coding
ENSG00000277161	protein_coding
ENSG00000074696	protein_coding
ENSG00000040633	protein_coding
ENSG00000165168	protein_coding
ENSG00000126368	protein_coding
ENSG00000198576	protein_coding
ENSG00000167377	protein_coding
ENSG00000123364	protein_coding
ENSG00000167173	protein_coding
ENSG00000128594	protein_coding
ENSG00000136802	protein_coding
ENSG00000198538	protein_coding
ENSG00000102543	protein_coding
ENSG00000153037	protein_coding
ENSG00000139644	protein_coding
ENSG00000016082	protein_coding
ENSG00000249859	lncRNA
ENSG00000079215	protein_coding
ENSG00000173120	protein_coding
ENSG00000123545	protein_coding
ENSG00000138449	protein_coding
ENSG00000279573	TEC
ENSG00000160588	protein_coding
ENSG00000153443	protein_coding
ENSG00000148331	protein_coding
ENSG00000146410	protein_coding
ENSG00000159882	protein_coding
ENSG00000100439	protein_coding
ENSG00000136518	protein_coding
ENSG00000279407	TEC
ENSG00000107105	protein_coding
ENSG00000105993	protein_coding
ENSG00000169288	protein_coding
ENSG00000126705	protein_coding
ENSG00000176125	protein_coding
ENSG00000168310	protein_coding
ENSG00000151304	protein_coding
ENSG00000163659	protein_coding
ENSG00000204178	protein_coding
ENSG00000264895	lncRNA
ENSG00000250461	processed_pseudogene
ENSG00000132522	protein_coding
ENSG00000258365	lncRNA
ENSG00000261087	lncRNA
ENSG00000101654	protein_coding
ENSG00000141441	protein_coding
ENSG00000205765	protein_coding
ENSG00000141994	protein_coding
ENSG00000272084	lncRNA
ENSG00000134697	protein_coding
ENSG00000120889	protein_coding
ENSG00000088256	protein_coding
ENSG00000264546	lncRNA
ENSG00000159884	protein_coding
ENSG00000068697	protein_coding
ENSG00000120738	protein_coding
ENSG00000115137	protein_coding
ENSG00000090674	protein_coding
ENSG00000125449	protein_coding
ENSG00000174775	protein_coding
ENSG00000105058	protein_coding
ENSG00000172331	protein_coding
ENSG00000174276	protein_coding
ENSG00000279838	TEC
ENSG00000185825	protein_coding
ENSG00000126821	protein_coding
ENSG00000109220	protein_coding
ENSG00000122877	protein_coding
ENSG00000277938	lncRNA
ENSG00000133193	protein_coding
ENSG00000162769	protein_coding
ENSG00000146587	protein_coding
ENSG00000197798	protein_coding
ENSG00000101888	protein_coding
ENSG00000100056	protein_coding
ENSG00000154370	protein_coding
ENSG00000079999	protein_coding
ENSG00000117724	protein_coding
ENSG00000164107	protein_coding
ENSG00000148688	protein_coding
ENSG00000170385	protein_coding
ENSG00000006831	protein_coding
ENSG00000173868	protein_coding
ENSG00000254505	protein_coding
ENSG00000159720	protein_coding
ENSG00000205592	protein_coding
ENSG00000159208	protein_coding
ENSG00000179988	protein_coding
ENSG00000167778	protein_coding
ENSG00000233924	processed_pseudogene
ENSG00000030110	protein_coding
ENSG00000131043	protein_coding
ENSG00000187051	protein_coding
ENSG00000119725	protein_coding
ENSG00000221914	protein_coding
ENSG00000136932	protein_coding
ENSG00000134815	protein_coding
ENSG00000224470	protein_coding
ENSG00000183655	protein_coding
ENSG00000177981	protein_coding
ENSG00000101181	protein_coding
ENSG00000166529	protein_coding
ENSG00000023902	protein_coding
ENSG00000136875	protein_coding
ENSG00000160799	protein_coding
ENSG00000166225	protein_coding
ENSG00000126562	protein_coding
ENSG00000136273	protein_coding
ENSG00000081320	protein_coding
ENSG00000262228	lncRNA
ENSG00000010539	protein_coding
ENSG00000135900	protein_coding
ENSG00000141867	protein_coding
ENSG00000284691	protein_coding
ENSG00000196204	transcribed_unprocessed_pseudogene
ENSG00000157933	protein_coding
ENSG00000156804	protein_coding
ENSG00000164091	protein_coding
ENSG00000253710	protein_coding
ENSG00000173465	protein_coding
ENSG00000157240	protein_coding
ENSG00000100865	protein_coding
ENSG00000163319	protein_coding
ENSG00000116273	protein_coding
ENSG00000082213	protein_coding
ENSG00000104866	protein_coding
ENSG00000123444	protein_coding
ENSG00000123901	protein_coding
ENSG00000245848	protein_coding
ENSG00000117036	protein_coding
ENSG00000143217	protein_coding
ENSG00000267216	lncRNA
ENSG00000144597	protein_coding
ENSG00000189014	unprocessed_pseudogene
ENSG00000060069	protein_coding
ENSG00000125968	protein_coding
ENSG00000235954	lncRNA
ENSG00000198695	protein_coding
ENSG00000187801	protein_coding
ENSG00000233024	protein_coding
ENSG00000101447	protein_coding
ENSG00000198393	protein_coding
ENSG00000169641	protein_coding
ENSG00000086544	protein_coding
ENSG00000165782	protein_coding
ENSG00000106025	protein_coding
ENSG00000169016	protein_coding
ENSG00000234329	processed_pseudogene
ENSG00000036257	protein_coding
ENSG00000104691	protein_coding
ENSG00000198727	protein_coding
ENSG00000110324	protein_coding
ENSG00000163485	protein_coding
ENSG00000100926	protein_coding
ENSG00000187531	protein_coding
ENSG00000152684	protein_coding
ENSG00000163349	protein_coding
ENSG00000179348	protein_coding
ENSG00000217236	protein_coding
ENSG00000173991	protein_coding
ENSG00000197362	protein_coding
ENSG00000175697	protein_coding
ENSG00000241839	protein_coding
ENSG00000184840	protein_coding
ENSG00000166987	protein_coding
ENSG00000119661	protein_coding
ENSG00000041988	protein_coding
ENSG00000068001	protein_coding
ENSG00000139233	protein_coding
ENSG00000100104	protein_coding
ENSG00000167333	protein_coding
ENSG00000215126	protein_coding
ENSG00000279692	TEC
ENSG00000240429	processed_pseudogene
ENSG00000174574	protein_coding
ENSG00000171453	protein_coding
ENSG00000151893	protein_coding
ENSG00000242802	protein_coding
ENSG00000005486	protein_coding
ENSG00000148343	protein_coding
ENSG00000219470	processed_pseudogene
ENSG00000114405	protein_coding
ENSG00000114030	protein_coding
ENSG00000168118	protein_coding
ENSG00000176095	protein_coding
ENSG00000131931	protein_coding
ENSG00000106245	protein_coding
ENSG00000256087	protein_coding
ENSG00000157540	protein_coding
ENSG00000196652	protein_coding
ENSG00000188368	protein_coding
ENSG00000122592	protein_coding
ENSG00000276023	protein_coding
ENSG00000214160	protein_coding
ENSG00000132002	protein_coding
ENSG00000119673	protein_coding
ENSG00000110108	protein_coding
ENSG00000241370	protein_coding
ENSG00000263335	lncRNA
ENSG00000142002	protein_coding
ENSG00000134317	protein_coding
ENSG00000226479	protein_coding
ENSG00000028839	protein_coding
ENSG00000276334	lncRNA
ENSG00000102981	protein_coding
ENSG00000215014	lncRNA
ENSG00000263126	lncRNA
ENSG00000163156	protein_coding
ENSG00000181220	protein_coding
ENSG00000109519	protein_coding
ENSG00000236194	lncRNA
ENSG00000214336	protein_coding
ENSG00000105722	protein_coding
ENSG00000232531	processed_pseudogene
ENSG00000197857	protein_coding
ENSG00000102870	protein_coding
ENSG00000143183	protein_coding
ENSG00000279203	TEC
ENSG00000263266	processed_pseudogene
ENSG00000279145	lncRNA
ENSG00000183741	protein_coding
ENSG00000115568	protein_coding
ENSG00000161940	protein_coding
ENSG00000158161	protein_coding
ENSG00000090530	protein_coding
ENSG00000197933	protein_coding
ENSG00000113552	protein_coding
ENSG00000234473	processed_pseudogene
ENSG00000168758	protein_coding
ENSG00000198464	protein_coding
ENSG00000103404	protein_coding
ENSG00000131848	protein_coding
ENSG00000105298	protein_coding
ENSG00000184545	protein_coding
ENSG00000197170	protein_coding
ENSG00000037897	protein_coding
ENSG00000178307	protein_coding
ENSG00000280388	TEC
ENSG00000072736	protein_coding
ENSG00000250069	lncRNA
ENSG00000148925	protein_coding
ENSG00000163481	protein_coding
ENSG00000167384	protein_coding
ENSG00000162231	protein_coding
ENSG00000137834	protein_coding
ENSG00000204439	protein_coding
ENSG00000129562	protein_coding
ENSG00000162377	protein_coding
ENSG00000177469	protein_coding
ENSG00000235990	processed_pseudogene
ENSG00000087152	protein_coding
ENSG00000109501	protein_coding
ENSG00000152700	protein_coding
ENSG00000054967	protein_coding
ENSG00000164930	protein_coding
ENSG00000164168	protein_coding
ENSG00000214717	protein_coding
ENSG00000162851	protein_coding
ENSG00000138463	protein_coding
ENSG00000100906	protein_coding
ENSG00000242798	lncRNA
ENSG00000180233	protein_coding
ENSG00000091073	protein_coding
ENSG00000181274	protein_coding
ENSG00000127191	protein_coding
ENSG00000170027	protein_coding
ENSG00000156232	protein_coding
ENSG00000232587	processed_pseudogene
ENSG00000174173	protein_coding
ENSG00000279786	TEC
ENSG00000234127	protein_coding
ENSG00000267796	protein_coding
ENSG00000135829	protein_coding
ENSG00000232702	processed_pseudogene
ENSG00000078237	protein_coding
ENSG00000261578	lncRNA
ENSG00000256683	protein_coding
ENSG00000100335	protein_coding
ENSG00000165630	protein_coding
ENSG00000168003	protein_coding
ENSG00000130695	protein_coding
ENSG00000102221	protein_coding
ENSG00000072849	protein_coding
ENSG00000077454	protein_coding
ENSG00000105171	protein_coding
ENSG00000188613	protein_coding
ENSG00000168256	protein_coding
ENSG00000198356	protein_coding
ENSG00000125835	protein_coding
ENSG00000132819	protein_coding
ENSG00000158985	protein_coding
ENSG00000151687	protein_coding
ENSG00000105879	protein_coding
ENSG00000076604	protein_coding
ENSG00000225151	transcribed_unprocessed_pseudogene
ENSG00000119878	protein_coding
ENSG00000273230	lncRNA
ENSG00000272219	lncRNA
ENSG00000185803	protein_coding
ENSG00000120709	protein_coding
ENSG00000187140	protein_coding
ENSG00000120690	protein_coding
ENSG00000084652	protein_coding
ENSG00000103111	protein_coding
ENSG00000139112	protein_coding
ENSG00000235748	processed_pseudogene
ENSG00000057663	protein_coding
ENSG00000149289	protein_coding
ENSG00000086061	protein_coding
ENSG00000163597	lncRNA
ENSG00000204315	protein_coding
ENSG00000101343	protein_coding
ENSG00000175470	protein_coding
ENSG00000181830	protein_coding
ENSG00000174529	protein_coding
ENSG00000132603	protein_coding
ENSG00000058673	protein_coding
ENSG00000100416	protein_coding
ENSG00000100216	protein_coding
ENSG00000230732	lncRNA
ENSG00000169249	protein_coding
ENSG00000096070	protein_coding
ENSG00000166016	protein_coding
ENSG00000171206	protein_coding
ENSG00000236670	processed_pseudogene
ENSG00000183955	protein_coding
ENSG00000163874	protein_coding
ENSG00000235552	transcribed_processed_pseudogene
ENSG00000198960	protein_coding
ENSG00000177105	protein_coding
ENSG00000168092	protein_coding
ENSG00000114503	protein_coding
ENSG00000090776	protein_coding
ENSG00000248527	unprocessed_pseudogene
ENSG00000152102	protein_coding
ENSG00000119616	protein_coding
ENSG00000023191	protein_coding
ENSG00000234585	transcribed_unprocessed_pseudogene
ENSG00000196453	protein_coding
ENSG00000280063	TEC
ENSG00000184047	protein_coding
ENSG00000167657	protein_coding
ENSG00000241258	protein_coding
ENSG00000197885	protein_coding
ENSG00000143032	protein_coding
ENSG00000005339	protein_coding
ENSG00000015153	protein_coding
ENSG00000006695	protein_coding
ENSG00000165006	protein_coding
ENSG00000168505	protein_coding
ENSG00000185085	protein_coding
ENSG00000168792	protein_coding
ENSG00000183864	protein_coding
ENSG00000104140	protein_coding
ENSG00000119280	protein_coding
ENSG00000101945	protein_coding
ENSG00000185088	protein_coding
ENSG00000171224	protein_coding
ENSG00000274270	lncRNA
ENSG00000138623	protein_coding
ENSG00000185220	protein_coding
ENSG00000143368	protein_coding
ENSG00000162385	protein_coding
ENSG00000261096	lncRNA
ENSG00000105438	protein_coding
ENSG00000183474	protein_coding
ENSG00000279766	TEC
ENSG00000103174	protein_coding
ENSG00000090612	protein_coding
ENSG00000167461	protein_coding
ENSG00000115539	protein_coding
ENSG00000089195	protein_coding
ENSG00000153975	protein_coding
ENSG00000121964	protein_coding
ENSG00000177410	lncRNA
ENSG00000198712	protein_coding
ENSG00000013275	protein_coding
ENSG00000104221	protein_coding
ENSG00000237004	transcribed_processed_pseudogene
ENSG00000227057	protein_coding
ENSG00000259924	processed_pseudogene
ENSG00000062370	protein_coding
ENSG00000104679	protein_coding
ENSG00000272077	lncRNA
ENSG00000055044	protein_coding
ENSG00000265713	transcribed_processed_pseudogene
ENSG00000282936	protein_coding
ENSG00000126759	protein_coding
ENSG00000130147	protein_coding
ENSG00000148175	protein_coding
ENSG00000229994	processed_pseudogene
ENSG00000055070	protein_coding
ENSG00000162702	protein_coding
ENSG00000100625	protein_coding
ENSG00000164105	protein_coding
ENSG00000079313	protein_coding
ENSG00000118004	protein_coding
ENSG00000196152	protein_coding
ENSG00000227232	unprocessed_pseudogene
ENSG00000144867	protein_coding
ENSG00000176022	protein_coding
ENSG00000150401	protein_coding
ENSG00000260388	lncRNA
ENSG00000154582	protein_coding
ENSG00000119812	protein_coding
ENSG00000050820	protein_coding
ENSG00000153786	protein_coding
ENSG00000165806	protein_coding
ENSG00000240616	processed_pseudogene
ENSG00000053372	protein_coding
ENSG00000173039	protein_coding
ENSG00000075624	protein_coding
ENSG00000231113	lncRNA
ENSG00000144182	protein_coding
ENSG00000134247	protein_coding
ENSG00000170417	protein_coding
ENSG00000104853	protein_coding
ENSG00000171121	protein_coding
ENSG00000133794	protein_coding
ENSG00000090447	protein_coding
ENSG00000100330	protein_coding
ENSG00000147324	protein_coding
ENSG00000109756	protein_coding
ENSG00000079432	protein_coding
ENSG00000198208	protein_coding
ENSG00000279880	TEC
ENSG00000270060	lncRNA
ENSG00000157181	protein_coding
ENSG00000135631	protein_coding
ENSG00000140941	protein_coding
ENSG00000229127	lncRNA
ENSG00000068028	protein_coding
ENSG00000003056	protein_coding
ENSG00000143751	protein_coding
ENSG00000167395	protein_coding
ENSG00000244165	protein_coding
ENSG00000132740	protein_coding
ENSG00000117394	protein_coding
ENSG00000157954	protein_coding
ENSG00000087087	protein_coding
ENSG00000079332	protein_coding
ENSG00000163510	protein_coding
ENSG00000112473	protein_coding
ENSG00000075234	protein_coding
ENSG00000117174	protein_coding
ENSG00000196843	protein_coding
ENSG00000163002	protein_coding
ENSG00000105229	protein_coding
ENSG00000198517	protein_coding
ENSG00000185347	protein_coding
ENSG00000279348	TEC
ENSG00000183666	transcribed_unprocessed_pseudogene
ENSG00000159556	protein_coding
ENSG00000184702	protein_coding
ENSG00000163026	protein_coding
ENSG00000139132	protein_coding
ENSG00000160570	protein_coding
ENSG00000230325	lncRNA
ENSG00000141424	protein_coding
ENSG00000129514	protein_coding
ENSG00000203872	protein_coding
ENSG00000139675	protein_coding
ENSG00000185728	protein_coding
ENSG00000274211	protein_coding
ENSG00000204524	protein_coding
ENSG00000100207	protein_coding
ENSG00000117525	protein_coding
ENSG00000161671	protein_coding
ENSG00000171984	protein_coding
ENSG00000027697	protein_coding
ENSG00000147416	protein_coding
ENSG00000033100	protein_coding
ENSG00000106771	protein_coding
ENSG00000179021	protein_coding
ENSG00000089234	protein_coding
ENSG00000170606	protein_coding
ENSG00000127993	protein_coding
ENSG00000213799	protein_coding
ENSG00000132773	protein_coding
ENSG00000175348	protein_coding
ENSG00000112130	protein_coding
ENSG00000160993	protein_coding
ENSG00000136710	protein_coding
ENSG00000107338	protein_coding
ENSG00000100601	protein_coding
ENSG00000197780	protein_coding
ENSG00000175105	protein_coding
ENSG00000117280	protein_coding
ENSG00000148841	protein_coding
ENSG00000258947	protein_coding
ENSG00000204920	protein_coding
ENSG00000142546	protein_coding
ENSG00000263276	lncRNA
ENSG00000033050	protein_coding
ENSG00000171763	protein_coding
ENSG00000162695	protein_coding
ENSG00000198646	protein_coding
ENSG00000125657	protein_coding
ENSG00000168827	protein_coding
ENSG00000123080	protein_coding
ENSG00000166484	protein_coding
ENSG00000229816	processed_pseudogene
ENSG00000170852	protein_coding
ENSG00000196466	protein_coding
ENSG00000161405	protein_coding
ENSG00000270084	lncRNA
ENSG00000179562	protein_coding
ENSG00000127989	protein_coding
ENSG00000121058	protein_coding
ENSG00000107362	protein_coding
ENSG00000178951	protein_coding
ENSG00000133265	protein_coding
ENSG00000138785	protein_coding
ENSG00000154957	protein_coding
ENSG00000108375	protein_coding
ENSG00000112592	protein_coding
ENSG00000090054	protein_coding
ENSG00000253552	lncRNA
ENSG00000177519	protein_coding
ENSG00000145782	protein_coding
ENSG00000131165	protein_coding
ENSG00000102967	protein_coding
ENSG00000143337	protein_coding
ENSG00000112033	protein_coding
ENSG00000119737	protein_coding
ENSG00000063169	protein_coding
ENSG00000171469	protein_coding
ENSG00000152464	protein_coding
ENSG00000241878	protein_coding
ENSG00000147853	protein_coding
ENSG00000134575	protein_coding
ENSG00000112855	protein_coding
ENSG00000158156	protein_coding
ENSG00000117877	protein_coding
ENSG00000279267	TEC
ENSG00000177885	protein_coding
ENSG00000144659	protein_coding
ENSG00000140320	protein_coding
ENSG00000163961	protein_coding
ENSG00000133069	protein_coding
ENSG00000185163	protein_coding
ENSG00000171450	protein_coding
ENSG00000125870	protein_coding
ENSG00000121578	protein_coding
ENSG00000130165	protein_coding
ENSG00000135503	protein_coding
ENSG00000130706	protein_coding
ENSG00000117597	protein_coding
ENSG00000149658	protein_coding
ENSG00000127720	protein_coding
ENSG00000174099	protein_coding
ENSG00000108592	protein_coding
ENSG00000179588	protein_coding
ENSG00000144567	protein_coding
ENSG00000126243	protein_coding
ENSG00000272918	lncRNA
ENSG00000105887	protein_coding
ENSG00000205927	protein_coding
ENSG00000106638	protein_coding
ENSG00000100030	protein_coding
ENSG00000169967	protein_coding
ENSG00000198718	protein_coding
ENSG00000127948	protein_coding
ENSG00000148737	protein_coding
ENSG00000235374	transcribed_processed_pseudogene
ENSG00000128228	protein_coding
ENSG00000141644	protein_coding
ENSG00000083857	protein_coding
ENSG00000183726	protein_coding
ENSG00000110107	protein_coding
ENSG00000111641	protein_coding
ENSG00000166526	protein_coding
ENSG00000120910	protein_coding
ENSG00000167797	protein_coding
ENSG00000110060	protein_coding
ENSG00000138080	protein_coding
ENSG00000171169	protein_coding
ENSG00000135632	protein_coding
ENSG00000180592	protein_coding
ENSG00000280287	TEC
ENSG00000170619	protein_coding
ENSG00000185252	protein_coding
ENSG00000148572	protein_coding
ENSG00000173065	protein_coding
ENSG00000226525	processed_pseudogene
ENSG00000104112	protein_coding
ENSG00000125037	protein_coding
ENSG00000165775	protein_coding
ENSG00000116096	protein_coding
ENSG00000131446	protein_coding
ENSG00000064012	protein_coding
ENSG00000120694	protein_coding
ENSG00000197746	protein_coding
ENSG00000126070	protein_coding
ENSG00000105643	protein_coding
ENSG00000105447	protein_coding
ENSG00000187607	protein_coding
ENSG00000171475	protein_coding
ENSG00000282458	transcribed_processed_pseudogene
ENSG00000272677	lncRNA
ENSG00000182484	transcribed_unprocessed_pseudogene
ENSG00000143256	protein_coding
ENSG00000118515	protein_coding
ENSG00000260948	lncRNA
ENSG00000164920	protein_coding
ENSG00000026103	protein_coding
ENSG00000162910	protein_coding
ENSG00000275318	unprocessed_pseudogene
ENSG00000169136	protein_coding
ENSG00000013561	protein_coding
ENSG00000100647	protein_coding
ENSG00000164532	protein_coding
ENSG00000114439	protein_coding
ENSG00000204922	protein_coding
ENSG00000170185	protein_coding
ENSG00000155252	protein_coding
ENSG00000166562	protein_coding
ENSG00000100263	protein_coding
ENSG00000158773	protein_coding
ENSG00000211454	polymorphic_pseudogene
ENSG00000187815	protein_coding
ENSG00000177192	protein_coding
ENSG00000138795	protein_coding
ENSG00000157895	protein_coding
ENSG00000121274	protein_coding
ENSG00000272821	lncRNA
ENSG00000119446	protein_coding
ENSG00000108021	protein_coding
ENSG00000136270	protein_coding
ENSG00000258559	lncRNA
ENSG00000228589	processed_pseudogene
ENSG00000186448	protein_coding
ENSG00000142230	protein_coding
ENSG00000179134	protein_coding
ENSG00000145945	protein_coding
ENSG00000168884	protein_coding
ENSG00000198899	protein_coding
ENSG00000100814	protein_coding
ENSG00000169203	protein_coding
ENSG00000084073	protein_coding
ENSG00000101152	protein_coding
ENSG00000229447	processed_pseudogene
ENSG00000062282	protein_coding
ENSG00000130338	protein_coding
ENSG00000260027	protein_coding
ENSG00000176407	protein_coding
ENSG00000198680	protein_coding
ENSG00000140471	protein_coding
ENSG00000176165	protein_coding
ENSG00000116514	protein_coding
ENSG00000204388	protein_coding
ENSG00000122687	protein_coding
ENSG00000157593	protein_coding
ENSG00000173218	protein_coding
ENSG00000033011	protein_coding
ENSG00000188522	protein_coding
ENSG00000156983	protein_coding
ENSG00000188283	protein_coding
ENSG00000135334	protein_coding
ENSG00000169057	protein_coding
ENSG00000258738	lncRNA
ENSG00000125482	protein_coding
ENSG00000118503	protein_coding
ENSG00000147533	protein_coding
ENSG00000170684	protein_coding
ENSG00000070495	protein_coding
ENSG00000165406	protein_coding
ENSG00000174607	protein_coding
ENSG00000102996	protein_coding
ENSG00000170802	protein_coding
ENSG00000126062	protein_coding
ENSG00000176973	protein_coding
ENSG00000124214	protein_coding
ENSG00000180917	protein_coding
ENSG00000204599	protein_coding
ENSG00000276517	lncRNA
ENSG00000177576	protein_coding
ENSG00000105576	protein_coding
ENSG00000114988	protein_coding
ENSG00000122557	protein_coding
ENSG00000029363	protein_coding
ENSG00000120149	protein_coding
ENSG00000205937	protein_coding
ENSG00000133789	protein_coding
ENSG00000169217	protein_coding
ENSG00000128463	protein_coding
ENSG00000187626	protein_coding
ENSG00000168924	protein_coding
ENSG00000273559	protein_coding
ENSG00000144868	protein_coding
ENSG00000175376	protein_coding
ENSG00000117614	protein_coding
ENSG00000107175	protein_coding
ENSG00000170631	protein_coding
ENSG00000133606	protein_coding
ENSG00000165632	protein_coding
ENSG00000254893	translated_processed_pseudogene
ENSG00000177971	protein_coding
ENSG00000258655	lncRNA
ENSG00000144647	protein_coding
ENSG00000128607	protein_coding
ENSG00000213246	protein_coding
ENSG00000069849	protein_coding
ENSG00000147883	protein_coding
ENSG00000152133	protein_coding
ENSG00000107738	protein_coding
ENSG00000147679	protein_coding
ENSG00000262652	lncRNA
ENSG00000171295	protein_coding
ENSG00000099381	protein_coding
ENSG00000187730	protein_coding
ENSG00000152520	protein_coding
ENSG00000225648	transcribed_unprocessed_pseudogene
ENSG00000269335	protein_coding
ENSG00000151014	protein_coding
ENSG00000135870	protein_coding
ENSG00000140259	protein_coding
ENSG00000154832	protein_coding
ENSG00000151332	protein_coding
ENSG00000196199	protein_coding
ENSG00000126254	protein_coding
ENSG00000229344	unprocessed_pseudogene
ENSG00000106052	protein_coding
ENSG00000164093	protein_coding
ENSG00000006451	protein_coding
ENSG00000143222	protein_coding
ENSG00000139438	protein_coding
ENSG00000173171	protein_coding
ENSG00000109971	protein_coding
ENSG00000171962	protein_coding
ENSG00000177889	protein_coding
ENSG00000272886	protein_coding
ENSG00000110321	protein_coding
ENSG00000267673	protein_coding
ENSG00000168872	protein_coding
ENSG00000129646	protein_coding
ENSG00000167470	protein_coding
ENSG00000164626	protein_coding
ENSG00000116521	protein_coding
ENSG00000087088	protein_coding
ENSG00000273604	protein_coding
ENSG00000248334	transcribed_unprocessed_pseudogene
ENSG00000111785	protein_coding
ENSG00000106404	protein_coding
ENSG00000109062	protein_coding
ENSG00000067141	protein_coding
ENSG00000100393	protein_coding
ENSG00000171729	protein_coding
ENSG00000163602	protein_coding
ENSG00000183665	protein_coding
ENSG00000106546	protein_coding
ENSG00000197363	protein_coding
ENSG00000151461	protein_coding
ENSG00000188739	protein_coding
ENSG00000264522	protein_coding
ENSG00000169813	protein_coding
ENSG00000169826	protein_coding
ENSG00000198492	protein_coding
ENSG00000105552	protein_coding
ENSG00000204149	protein_coding
ENSG00000117481	protein_coding
ENSG00000110721	protein_coding
ENSG00000174928	protein_coding
ENSG00000114982	protein_coding
ENSG00000124659	protein_coding
ENSG00000076248	protein_coding
ENSG00000172273	protein_coding
ENSG00000204778	unprocessed_pseudogene
ENSG00000265241	protein_coding
ENSG00000149657	protein_coding
ENSG00000107262	protein_coding
ENSG00000072506	protein_coding
ENSG00000010165	protein_coding
ENSG00000144655	protein_coding
ENSG00000177370	protein_coding
ENSG00000159140	protein_coding
ENSG00000109814	protein_coding
ENSG00000174010	protein_coding
ENSG00000144395	protein_coding
ENSG00000164647	protein_coding
ENSG00000247077	protein_coding
ENSG00000229419	processed_pseudogene
ENSG00000070010	protein_coding
ENSG00000031823	protein_coding
ENSG00000102554	protein_coding
ENSG00000196455	protein_coding
ENSG00000215483	lncRNA
ENSG00000125148	protein_coding
ENSG00000225972	unprocessed_pseudogene
ENSG00000143457	protein_coding
ENSG00000204564	protein_coding
ENSG00000130054	protein_coding
ENSG00000139579	protein_coding
ENSG00000177283	protein_coding
ENSG00000114933	protein_coding
ENSG00000136159	protein_coding
ENSG00000099326	protein_coding
ENSG00000167562	protein_coding
ENSG00000118655	protein_coding
ENSG00000123349	protein_coding
ENSG00000010295	protein_coding
ENSG00000160223	protein_coding
ENSG00000130810	protein_coding
ENSG00000117222	protein_coding
ENSG00000110218	protein_coding
ENSG00000109133	protein_coding
ENSG00000070770	protein_coding
ENSG00000152380	protein_coding
ENSG00000197037	protein_coding
ENSG00000132434	protein_coding
ENSG00000110171	protein_coding
ENSG00000078246	protein_coding
ENSG00000133316	protein_coding
ENSG00000145833	protein_coding
ENSG00000138180	protein_coding
ENSG00000173456	protein_coding
ENSG00000198298	protein_coding
ENSG00000100376	protein_coding
ENSG00000198914	protein_coding
ENSG00000180318	protein_coding
ENSG00000136891	protein_coding
ENSG00000257365	protein_coding
ENSG00000186162	transcribed_unprocessed_pseudogene
ENSG00000118600	protein_coding
ENSG00000217930	protein_coding
ENSG00000061794	protein_coding
ENSG00000005175	protein_coding
ENSG00000143590	protein_coding
ENSG00000198840	protein_coding
ENSG00000197472	protein_coding
ENSG00000162434	protein_coding
ENSG00000119541	protein_coding
ENSG00000111860	protein_coding
ENSG00000145817	protein_coding
ENSG00000125945	protein_coding
ENSG00000160072	protein_coding
ENSG00000136944	protein_coding
ENSG00000132963	protein_coding
ENSG00000171928	protein_coding
ENSG00000085274	protein_coding
ENSG00000127328	protein_coding
ENSG00000161642	protein_coding
ENSG00000067167	protein_coding
ENSG00000234390	lncRNA
ENSG00000127080	protein_coding
ENSG00000204514	protein_coding
ENSG00000279528	TEC
ENSG00000135547	protein_coding
ENSG00000167625	protein_coding
ENSG00000092421	protein_coding
ENSG00000140750	protein_coding
ENSG00000168300	protein_coding
ENSG00000138050	protein_coding
ENSG00000218891	protein_coding
ENSG00000116688	protein_coding
ENSG00000163508	protein_coding
ENSG00000204859	protein_coding
ENSG00000197647	protein_coding
ENSG00000285721	#N/A
ENSG00000183814	protein_coding
ENSG00000148926	protein_coding
ENSG00000004961	protein_coding
ENSG00000185262	protein_coding
ENSG00000147996	protein_coding
ENSG00000104880	protein_coding
ENSG00000170836	protein_coding
ENSG00000259921	lncRNA
ENSG00000086666	protein_coding
ENSG00000148154	protein_coding
ENSG00000138433	protein_coding
ENSG00000112031	protein_coding
ENSG00000196387	protein_coding
ENSG00000174243	protein_coding
ENSG00000168101	protein_coding
ENSG00000196976	protein_coding
ENSG00000112773	protein_coding
ENSG00000127314	protein_coding
ENSG00000166451	protein_coding
ENSG00000175564	protein_coding
ENSG00000162227	protein_coding
ENSG00000130449	protein_coding
ENSG00000159216	protein_coding
ENSG00000001561	protein_coding
ENSG00000102057	protein_coding
ENSG00000127511	protein_coding
ENSG00000166398	protein_coding
ENSG00000110906	protein_coding
ENSG00000261061	lncRNA
ENSG00000188725	protein_coding
ENSG00000241553	protein_coding
ENSG00000149792	protein_coding
ENSG00000163788	protein_coding
ENSG00000256591	protein_coding
ENSG00000231466	processed_pseudogene
ENSG00000143199	protein_coding
ENSG00000213995	protein_coding
ENSG00000272163	lncRNA
ENSG00000077684	protein_coding
ENSG00000151748	protein_coding
ENSG00000168701	protein_coding
ENSG00000260231	lncRNA
ENSG00000066322	protein_coding
ENSG00000167085	protein_coding
ENSG00000011638	protein_coding
ENSG00000140265	protein_coding
ENSG00000022277	protein_coding
ENSG00000146834	protein_coding
ENSG00000179094	protein_coding
ENSG00000185596	transcribed_unprocessed_pseudogene
ENSG00000129757	protein_coding
ENSG00000262514	lncRNA
ENSG00000265681	protein_coding
ENSG00000260804	lncRNA
ENSG00000135148	protein_coding
ENSG00000183579	protein_coding
ENSG00000143772	protein_coding
ENSG00000256463	protein_coding
ENSG00000244045	protein_coding
ENSG00000175344	protein_coding
ENSG00000115548	protein_coding
ENSG00000169914	protein_coding
ENSG00000058729	protein_coding
ENSG00000178385	protein_coding
ENSG00000110066	protein_coding
ENSG00000129460	protein_coding
ENSG00000112742	protein_coding
ENSG00000204386	protein_coding
ENSG00000121579	protein_coding
ENSG00000113838	protein_coding
ENSG00000055609	protein_coding
ENSG00000166847	protein_coding
ENSG00000100410	protein_coding
ENSG00000001084	protein_coding
ENSG00000197989	lncRNA
ENSG00000229692	lncRNA
ENSG00000185650	protein_coding
ENSG00000065135	protein_coding
ENSG00000182481	protein_coding
ENSG00000183072	protein_coding
ENSG00000259562	transcribed_processed_pseudogene
ENSG00000116954	protein_coding
ENSG00000105287	protein_coding
ENSG00000066583	protein_coding
ENSG00000179119	protein_coding
ENSG00000175155	protein_coding
ENSG00000164778	protein_coding
ENSG00000015475	protein_coding
ENSG00000135392	protein_coding
ENSG00000189079	protein_coding
ENSG00000177169	protein_coding
ENSG00000264364	protein_coding
ENSG00000116922	protein_coding
ENSG00000170855	protein_coding
ENSG00000100483	protein_coding
ENSG00000105821	protein_coding
ENSG00000244038	protein_coding
ENSG00000173402	protein_coding
ENSG00000164002	protein_coding
ENSG00000147586	protein_coding
ENSG00000134153	protein_coding
ENSG00000163902	protein_coding
ENSG00000170365	protein_coding
ENSG00000164841	protein_coding
ENSG00000110400	protein_coding
ENSG00000275004	protein_coding
ENSG00000120093	protein_coding
ENSG00000180806	protein_coding
ENSG00000065526	protein_coding
ENSG00000150907	protein_coding
ENSG00000137806	protein_coding
ENSG00000107443	protein_coding
ENSG00000171861	protein_coding
ENSG00000158552	protein_coding
ENSG00000104863	protein_coding
ENSG00000167193	protein_coding
ENSG00000182759	protein_coding
ENSG00000139263	protein_coding
ENSG00000156304	protein_coding
ENSG00000082153	protein_coding
ENSG00000277701	lncRNA
ENSG00000167491	protein_coding
ENSG00000168938	protein_coding
ENSG00000068323	protein_coding
ENSG00000147654	protein_coding
ENSG00000140836	protein_coding
ENSG00000151576	protein_coding
ENSG00000096401	protein_coding
ENSG00000142599	protein_coding
ENSG00000145016	protein_coding
ENSG00000182648	lncRNA
ENSG00000236255	lncRNA
ENSG00000149806	protein_coding
ENSG00000102678	protein_coding
ENSG00000232040	protein_coding
ENSG00000249550	lncRNA
ENSG00000069011	protein_coding
ENSG00000113575	protein_coding
ENSG00000124380	protein_coding
ENSG00000135924	protein_coding
ENSG00000116809	protein_coding
ENSG00000185115	protein_coding
ENSG00000279281	TEC
ENSG00000114491	protein_coding
ENSG00000112096	protein_coding
ENSG00000164610	protein_coding
ENSG00000083168	protein_coding
ENSG00000165732	protein_coding
ENSG00000111897	protein_coding
ENSG00000226084	processed_pseudogene
ENSG00000136867	protein_coding
ENSG00000117114	protein_coding
ENSG00000234741	lncRNA
ENSG00000156381	protein_coding
ENSG00000033030	protein_coding
ENSG00000105202	protein_coding
ENSG00000136114	protein_coding
ENSG00000069020	protein_coding
ENSG00000112578	protein_coding
ENSG00000165506	protein_coding
ENSG00000117410	protein_coding
ENSG00000138092	protein_coding
ENSG00000124160	protein_coding
ENSG00000156599	protein_coding
ENSG00000163577	protein_coding
ENSG00000103415	protein_coding
ENSG00000145860	protein_coding
ENSG00000181896	protein_coding
ENSG00000007944	protein_coding
ENSG00000124217	protein_coding
ENSG00000168040	protein_coding
ENSG00000131148	protein_coding
ENSG00000122126	protein_coding
ENSG00000173598	protein_coding
ENSG00000150403	protein_coding
ENSG00000052841	protein_coding
ENSG00000111737	protein_coding
ENSG00000185246	protein_coding
ENSG00000061337	protein_coding
ENSG00000273314	lncRNA
ENSG00000082258	protein_coding
ENSG00000185883	protein_coding
ENSG00000003393	protein_coding
ENSG00000206561	protein_coding
ENSG00000159479	protein_coding
ENSG00000197329	protein_coding
ENSG00000086589	protein_coding
ENSG00000104695	protein_coding
ENSG00000260643	protein_coding
ENSG00000040199	protein_coding
ENSG00000169330	protein_coding
ENSG00000116871	protein_coding
ENSG00000007080	protein_coding
ENSG00000156639	protein_coding
ENSG00000007372	protein_coding
ENSG00000135506	protein_coding
ENSG00000176749	protein_coding
ENSG00000186283	protein_coding
ENSG00000101266	protein_coding
ENSG00000101367	protein_coding
ENSG00000132254	protein_coding
ENSG00000181610	protein_coding
ENSG00000154978	protein_coding
ENSG00000181690	protein_coding
ENSG00000080802	protein_coding
ENSG00000186312	transcribed_unprocessed_pseudogene
ENSG00000122203	protein_coding
ENSG00000160336	protein_coding
ENSG00000168612	protein_coding
ENSG00000174227	protein_coding
ENSG00000137185	protein_coding
ENSG00000257122	transcribed_unprocessed_pseudogene
ENSG00000087157	protein_coding
ENSG00000173926	protein_coding
ENSG00000104969	protein_coding
ENSG00000137124	protein_coding
ENSG00000108961	protein_coding
ENSG00000143801	protein_coding
ENSG00000163866	protein_coding
ENSG00000087995	protein_coding
ENSG00000082516	protein_coding
ENSG00000165804	protein_coding
ENSG00000078902	protein_coding
ENSG00000070047	protein_coding
ENSG00000100138	protein_coding
ENSG00000173166	protein_coding
ENSG00000186350	protein_coding
ENSG00000185838	protein_coding
ENSG00000121989	protein_coding
ENSG00000159905	protein_coding
ENSG00000121644	protein_coding
ENSG00000115884	protein_coding
ENSG00000132613	protein_coding
ENSG00000183624	protein_coding
ENSG00000064300	protein_coding
ENSG00000136158	protein_coding
ENSG00000164853	protein_coding
ENSG00000281189	lncRNA
ENSG00000070831	protein_coding
ENSG00000090238	protein_coding
ENSG00000136699	protein_coding
ENSG00000183077	protein_coding
ENSG00000167112	protein_coding
ENSG00000158526	protein_coding
ENSG00000141580	protein_coding
ENSG00000273136	protein_coding
ENSG00000215251	protein_coding
ENSG00000178028	protein_coding
ENSG00000204611	protein_coding
ENSG00000142544	protein_coding
ENSG00000055950	protein_coding
ENSG00000141458	protein_coding
ENSG00000197808	protein_coding
ENSG00000179604	protein_coding
ENSG00000196437	protein_coding
ENSG00000072401	protein_coding
ENSG00000100603	protein_coding
ENSG00000097007	protein_coding
ENSG00000100221	protein_coding
ENSG00000181404	protein_coding
ENSG00000121022	protein_coding
ENSG00000139146	protein_coding
ENSG00000113811	protein_coding
ENSG00000171970	protein_coding
ENSG00000197217	protein_coding
ENSG00000166025	protein_coding
ENSG00000126767	protein_coding
ENSG00000167114	protein_coding
ENSG00000204519	protein_coding
ENSG00000149218	protein_coding
ENSG00000266777	transcribed_processed_pseudogene
ENSG00000103429	protein_coding
ENSG00000105656	protein_coding
ENSG00000160271	protein_coding
ENSG00000120833	protein_coding
ENSG00000087274	protein_coding
ENSG00000120071	protein_coding
ENSG00000170113	protein_coding
ENSG00000173486	protein_coding
ENSG00000177303	protein_coding
ENSG00000164463	protein_coding
ENSG00000169258	protein_coding
ENSG00000100395	protein_coding
ENSG00000160741	protein_coding
ENSG00000196588	protein_coding
ENSG00000181852	protein_coding
ENSG00000198843	protein_coding
ENSG00000165879	protein_coding
ENSG00000123144	protein_coding
ENSG00000125266	protein_coding
ENSG00000126457	protein_coding
ENSG00000185112	protein_coding
ENSG00000197016	protein_coding
ENSG00000204822	protein_coding
ENSG00000135932	protein_coding
ENSG00000121073	protein_coding
ENSG00000260920	lncRNA
ENSG00000100036	protein_coding
ENSG00000198901	protein_coding
ENSG00000179950	protein_coding
ENSG00000145354	protein_coding
ENSG00000155100	protein_coding
ENSG00000173113	protein_coding
ENSG00000126903	protein_coding
ENSG00000137338	protein_coding
ENSG00000134375	protein_coding
ENSG00000203760	protein_coding
ENSG00000143753	protein_coding
ENSG00000107104	protein_coding
ENSG00000163900	protein_coding
ENSG00000140691	protein_coding
ENSG00000103966	protein_coding
ENSG00000116285	protein_coding
ENSG00000067596	protein_coding
ENSG00000179454	protein_coding
ENSG00000119396	protein_coding
ENSG00000100413	protein_coding
ENSG00000087074	protein_coding
ENSG00000033800	protein_coding
ENSG00000278576	lncRNA
ENSG00000148840	protein_coding
ENSG00000179958	protein_coding
ENSG00000106246	protein_coding
ENSG00000267680	protein_coding
ENSG00000070814	protein_coding
ENSG00000168283	protein_coding
ENSG00000171604	protein_coding
ENSG00000147437	protein_coding
ENSG00000167967	protein_coding
ENSG00000162889	protein_coding
ENSG00000144746	protein_coding
ENSG00000240891	protein_coding
ENSG00000127804	protein_coding
ENSG00000139977	protein_coding
ENSG00000279283	TEC
ENSG00000205250	protein_coding
ENSG00000152193	protein_coding
ENSG00000089220	protein_coding
ENSG00000259275	lncRNA
ENSG00000213024	protein_coding
ENSG00000115211	protein_coding
ENSG00000134222	protein_coding
ENSG00000143493	protein_coding
ENSG00000130772	protein_coding
ENSG00000166454	protein_coding
ENSG00000134057	protein_coding
ENSG00000167515	protein_coding
ENSG00000130935	protein_coding
ENSG00000139131	protein_coding
ENSG00000130204	protein_coding
ENSG00000198039	protein_coding
ENSG00000152944	protein_coding
ENSG00000162604	protein_coding
ENSG00000170558	protein_coding
ENSG00000106028	protein_coding
ENSG00000166224	protein_coding
ENSG00000247626	protein_coding
ENSG00000182324	protein_coding
ENSG00000182810	protein_coding
ENSG00000169118	protein_coding
ENSG00000088205	protein_coding
ENSG00000171827	protein_coding
ENSG00000154727	protein_coding
ENSG00000006634	protein_coding
ENSG00000147669	protein_coding
ENSG00000163535	protein_coding
ENSG00000119720	protein_coding
ENSG00000155097	protein_coding
ENSG00000101844	protein_coding
ENSG00000140743	protein_coding
ENSG00000204427	protein_coding
ENSG00000173540	protein_coding
ENSG00000055208	protein_coding
ENSG00000185551	protein_coding
ENSG00000166181	protein_coding
ENSG00000075218	protein_coding
ENSG00000145220	protein_coding
ENSG00000140987	protein_coding
ENSG00000010270	protein_coding
ENSG00000174943	protein_coding
ENSG00000123200	protein_coding
ENSG00000261613	lncRNA
ENSG00000160818	protein_coding
ENSG00000109475	protein_coding
ENSG00000172159	protein_coding
ENSG00000140307	protein_coding
ENSG00000197728	protein_coding
ENSG00000188766	protein_coding
ENSG00000144802	protein_coding
ENSG00000128699	protein_coding
ENSG00000185869	protein_coding
ENSG00000155034	protein_coding
ENSG00000163909	protein_coding
ENSG00000168763	protein_coding
ENSG00000095951	protein_coding
ENSG00000160392	protein_coding
ENSG00000146670	protein_coding
ENSG00000139946	protein_coding
ENSG00000140497	protein_coding
ENSG00000126746	protein_coding
ENSG00000186432	protein_coding
ENSG00000125834	protein_coding
ENSG00000085644	protein_coding
ENSG00000136048	protein_coding
ENSG00000153774	protein_coding
ENSG00000213762	protein_coding
ENSG00000158691	protein_coding
ENSG00000100644	protein_coding
ENSG00000178397	protein_coding
ENSG00000198563	protein_coding
ENSG00000276529	lncRNA
ENSG00000134014	protein_coding
ENSG00000143793	protein_coding
ENSG00000169155	protein_coding
ENSG00000005801	protein_coding
ENSG00000071462	protein_coding
ENSG00000256537	protein_coding
ENSG00000085978	protein_coding
ENSG00000102100	protein_coding
ENSG00000113396	protein_coding
ENSG00000182768	protein_coding
ENSG00000165874	transcribed_unprocessed_pseudogene
ENSG00000134108	protein_coding
ENSG00000174840	protein_coding
ENSG00000186280	protein_coding
ENSG00000156502	protein_coding
ENSG00000186141	protein_coding
ENSG00000013810	protein_coding
ENSG00000167775	protein_coding
ENSG00000105497	protein_coding
ENSG00000110660	protein_coding
ENSG00000128045	protein_coding
ENSG00000126775	protein_coding
ENSG00000047365	protein_coding
ENSG00000172809	protein_coding
ENSG00000118363	protein_coding
ENSG00000138081	protein_coding
ENSG00000174886	protein_coding
ENSG00000163041	protein_coding
ENSG00000108829	protein_coding
ENSG00000156345	protein_coding
ENSG00000261659	lncRNA
ENSG00000137273	protein_coding
ENSG00000124275	protein_coding
ENSG00000148090	protein_coding
ENSG00000120306	protein_coding
ENSG00000159063	protein_coding
ENSG00000122068	protein_coding
ENSG00000269951	lncRNA
ENSG00000115419	protein_coding
ENSG00000167522	protein_coding
ENSG00000137693	protein_coding
ENSG00000176024	protein_coding
ENSG00000144566	protein_coding
ENSG00000065675	protein_coding
ENSG00000006062	protein_coding
ENSG00000100591	protein_coding
ENSG00000063177	protein_coding
ENSG00000143622	protein_coding
ENSG00000100319	protein_coding
ENSG00000155275	protein_coding
ENSG00000206053	protein_coding
ENSG00000121406	protein_coding
ENSG00000012232	protein_coding
ENSG00000037241	protein_coding
ENSG00000130477	protein_coding
ENSG00000157837	protein_coding
ENSG00000124171	protein_coding
ENSG00000111266	protein_coding
ENSG00000279544	TEC
ENSG00000119801	protein_coding
ENSG00000142396	protein_coding
ENSG00000224051	protein_coding
ENSG00000184378	protein_coding
ENSG00000165861	protein_coding
ENSG00000103264	protein_coding
ENSG00000120334	protein_coding
ENSG00000234009	processed_pseudogene
ENSG00000155760	protein_coding
ENSG00000152056	protein_coding
ENSG00000144736	protein_coding
ENSG00000239789	protein_coding
ENSG00000142669	protein_coding
ENSG00000168397	protein_coding
ENSG00000124459	protein_coding
ENSG00000139180	protein_coding
ENSG00000006327	protein_coding
ENSG00000197063	protein_coding
ENSG00000130821	protein_coding
ENSG00000120129	protein_coding
ENSG00000236824	scRNA
ENSG00000160199	protein_coding
ENSG00000168439	protein_coding
ENSG00000145685	protein_coding
ENSG00000187953	transcribed_unprocessed_pseudogene
ENSG00000173542	protein_coding
ENSG00000127870	protein_coding
ENSG00000175193	protein_coding
ENSG00000197976	protein_coding
ENSG00000113460	protein_coding
ENSG00000215712	protein_coding
ENSG00000261115	protein_coding
ENSG00000210082	Mt_rRNA
ENSG00000090061	protein_coding
ENSG00000179335	protein_coding
ENSG00000177181	protein_coding
ENSG00000152242	protein_coding
ENSG00000065989	protein_coding
ENSG00000064601	protein_coding
ENSG00000134755	protein_coding
ENSG00000186111	protein_coding
ENSG00000132581	protein_coding
ENSG00000198258	protein_coding
ENSG00000109118	protein_coding
ENSG00000154222	protein_coding
ENSG00000115904	protein_coding
ENSG00000105402	protein_coding
ENSG00000272040	lncRNA
ENSG00000181588	protein_coding
ENSG00000147862	protein_coding
ENSG00000100029	protein_coding
ENSG00000120533	protein_coding
ENSG00000180667	protein_coding
ENSG00000071967	protein_coding
ENSG00000138650	protein_coding
ENSG00000146457	protein_coding
ENSG00000160633	protein_coding
ENSG00000149257	protein_coding
ENSG00000109787	protein_coding
ENSG00000085185	protein_coding
ENSG00000099364	protein_coding
ENSG00000165480	protein_coding
ENSG00000126461	protein_coding
ENSG00000168152	protein_coding
ENSG00000198948	protein_coding
ENSG00000196459	protein_coding
ENSG00000168246	protein_coding
ENSG00000168005	protein_coding
ENSG00000055483	protein_coding
ENSG00000125630	protein_coding
ENSG00000230551	lncRNA
ENSG00000152990	protein_coding
ENSG00000106144	protein_coding
ENSG00000103044	protein_coding
ENSG00000198917	protein_coding
ENSG00000161970	protein_coding
ENSG00000183506	transcribed_unitary_pseudogene
ENSG00000176101	protein_coding
ENSG00000108587	protein_coding
ENSG00000137563	protein_coding
ENSG00000038358	protein_coding
ENSG00000042429	protein_coding
ENSG00000173744	protein_coding
ENSG00000160613	protein_coding
ENSG00000108061	protein_coding
ENSG00000176619	protein_coding
ENSG00000106080	protein_coding
ENSG00000184677	protein_coding
ENSG00000153048	protein_coding
ENSG00000258768	lncRNA
ENSG00000167302	protein_coding
ENSG00000132109	protein_coding
ENSG00000103194	protein_coding
ENSG00000161677	protein_coding
ENSG00000100902	protein_coding
ENSG00000171940	protein_coding
ENSG00000024862	protein_coding
ENSG00000165891	protein_coding
ENSG00000197622	protein_coding
ENSG00000142444	protein_coding
ENSG00000047579	protein_coding
ENSG00000105617	protein_coding
ENSG00000165626	protein_coding
ENSG00000115526	protein_coding
ENSG00000075420	protein_coding
ENSG00000106868	protein_coding
ENSG00000228253	protein_coding
ENSG00000145242	protein_coding
ENSG00000164045	protein_coding
ENSG00000143393	protein_coding
ENSG00000196850	protein_coding
ENSG00000171497	protein_coding
ENSG00000215421	protein_coding
ENSG00000140153	protein_coding
ENSG00000143195	protein_coding
ENSG00000129187	protein_coding
ENSG00000167604	protein_coding
ENSG00000281183	lncRNA
ENSG00000167565	protein_coding
ENSG00000121068	protein_coding
ENSG00000116604	protein_coding
ENSG00000124209	protein_coding
ENSG00000138495	protein_coding
ENSG00000198763	protein_coding
ENSG00000007866	protein_coding
ENSG00000253276	protein_coding
ENSG00000107951	protein_coding
ENSG00000156453	protein_coding
ENSG00000161036	protein_coding
ENSG00000135999	protein_coding
ENSG00000155016	protein_coding
ENSG00000197498	protein_coding
ENSG00000102471	protein_coding
ENSG00000136451	protein_coding
ENSG00000173960	protein_coding
ENSG00000100288	protein_coding
ENSG00000100422	protein_coding
ENSG00000103245	protein_coding
ENSG00000172757	protein_coding
ENSG00000116717	protein_coding
ENSG00000174720	protein_coding
ENSG00000131236	protein_coding
ENSG00000285053	protein_coding
ENSG00000213023	protein_coding
ENSG00000155545	protein_coding
ENSG00000138802	protein_coding
ENSG00000115806	protein_coding
ENSG00000155380	protein_coding
ENSG00000125445	protein_coding
ENSG00000096080	protein_coding
ENSG00000196470	protein_coding
ENSG00000106588	protein_coding
ENSG00000102710	protein_coding
ENSG00000172375	protein_coding
ENSG00000271976	lncRNA
ENSG00000100225	protein_coding
ENSG00000128626	protein_coding
ENSG00000214113	protein_coding
ENSG00000124602	protein_coding
ENSG00000237296	transcribed_unprocessed_pseudogene
ENSG00000104218	protein_coding
ENSG00000182095	protein_coding
ENSG00000099804	protein_coding
ENSG00000188997	protein_coding
ENSG00000163870	protein_coding
ENSG00000011021	protein_coding
ENSG00000015171	protein_coding
ENSG00000129696	protein_coding
ENSG00000149187	protein_coding
ENSG00000225630	unprocessed_pseudogene
ENSG00000031003	protein_coding
ENSG00000272604	lncRNA
ENSG00000073756	protein_coding
ENSG00000100147	protein_coding
ENSG00000181873	protein_coding
ENSG00000122692	protein_coding
ENSG00000185022	protein_coding
ENSG00000102974	protein_coding
ENSG00000116731	protein_coding
ENSG00000148339	protein_coding
ENSG00000196876	protein_coding
ENSG00000256628	lncRNA
ENSG00000172613	protein_coding
ENSG00000279089	TEC
ENSG00000267632	lncRNA
ENSG00000168301	protein_coding
ENSG00000114019	protein_coding
ENSG00000117360	protein_coding
ENSG00000106992	protein_coding
[truncated: 3,486 more rows]
