# Supplementary material for: Suppressed SF3B1 Expression Lowers METTL3 Transcription and m6A RNA Expression
Source: Int J Mol Sci. 2026 Jun 15;27(12):5396. doi: 10.3390/ijms27125396 (PMC13300658; doi:10.3390/ijms27125396)
Supplement: Supplementary file 1 [file ijms-27-05396-s001.zip › Supplementary Table S4.xlsx]

## Sheet: TOP6 (P-value)
Decreased
Category	Term	Count	List Total	Pop Hits	Pop Total	P-Value	Benjamini	Fold Enrichment	Bonferroni	FDR	Fisher Exact	User Ids	Significance (-log10(p-value))
GOTERM_BP_DIRECT	establishment of protein localization	19	2250	53	19512	1.45e-05	0.0204	3.11	0.0815	0.0203	3.4e-06	ENSG00000111913,ENSG00000095397,ENSG00000106688,ENSG00000132535,ENSG00000077943,ENSG00000151150,ENSG00000165280,ENSG00000073670,ENSG00000171444,ENSG00000111254,ENSG00000196924,ENSG00000168743,ENSG00000171723,ENSG00000144824,ENSG00000185420,ENSG00000169760,ENSG00000225968,ENSG00000186862,ENSG00000166897	4.83863
GOTERM_BP_DIRECT	lipid metabolic process	138	2250	847	19512	2.19e-05	0.0204	1.41	0.121	0.0203	1.45e-05	ENSG00000179148,ENSG00000180011,ENSG00000197894,ENSG00000157870,ENSG00000163082,ENSG00000116761,ENSG00000186480,ENSG00000157193,ENSG00000162390,ENSG00000167969,ENSG00000102125,ENSG00000214078,ENSG00000102230,ENSG00000074416,ENSG00000128242,ENSG00000130203,ENSG00000162836,ENSG00000076555,ENSG00000276293,ENSG00000131373,ENSG00000120915,ENSG00000158555,ENSG00000139410,ENSG00000100979,ENSG00000012174…	4.65956
GOTERM_BP_DIRECT	semaphorin-plexin signaling pathway	17	2250	45	19512	2.24e-05	0.0204	3.28	0.123	0.0203	4.86e-06	ENSG00000153993,ENSG00000072832,ENSG00000170381,ENSG00000100092,ENSG00000075213,ENSG00000076356,ENSG00000196189,ENSG00000004399,ENSG00000164050,ENSG00000143434,ENSG00000082684,ENSG00000136040,ENSG00000196924,ENSG00000095539,ENSG00000010319,ENSG00000130827,ENSG00000184613	4.64975
GOTERM_BP_DIRECT	transport across blood-brain barrier	27	2250	85	19512	1.92e-06	0.00375	2.75	0.0112	0.00373	5.35e-07	ENSG00000069431,ENSG00000129244,ENSG00000106688,ENSG00000197496,ENSG00000081479,ENSG00000196517,ENSG00000080493,ENSG00000058668,ENSG00000164638,ENSG00000123384,ENSG00000107331,ENSG00000181856,ENSG00000165349,ENSG00000118160,ENSG00000115902,ENSG00000064651,ENSG00000139514,ENSG00000116678,ENSG00000197106,ENSG00000157103,ENSG00000074370,ENSG00000158296,ENSG00000124406,ENSG00000188338,ENSG00000147100…	5.7167
GOTERM_BP_DIRECT	axon guidance	49	2250	198	19512	3.77e-07	0.00111	2.15	0.00221	0.0011	1.48e-07	ENSG00000153993,ENSG00000108947,ENSG00000151490,ENSG00000075213,ENSG00000170571,ENSG00000172037,ENSG00000133026,ENSG00000196405,ENSG00000143434,ENSG00000183691,ENSG00000095539,ENSG00000130827,ENSG00000182168,ENSG00000184347,ENSG00000183317,ENSG00000170381,ENSG00000196155,ENSG00000021645,ENSG00000143869,ENSG00000187122,ENSG00000010319,ENSG00000160145,ENSG00000018236,ENSG00000091129,ENSG00000146013…	6.42366
GOTERM_BP_DIRECT	nervous system development	124	2250	649	19512	1.39e-08	8.16e-05	1.66	8.16e-05	8.12e-05	7.57e-09	ENSG00000128872,ENSG00000162946,ENSG00000113657,ENSG00000075213,ENSG00000150281,ENSG00000167281,ENSG00000080644,ENSG00000004139,ENSG00000075290,ENSG00000162670,ENSG00000100983,ENSG00000168939,ENSG00000126970,ENSG00000184347,ENSG00000158555,ENSG00000151640,ENSG00000134369,ENSG00000007237,ENSG00000164066,ENSG00000145362,ENSG00000160145,ENSG00000184613,ENSG00000107954,ENSG00000160305,ENSG00000196220…	7.85699
Increased
Category	Term	Count	List Total	Pop Hits	Pop Total	P-Value	Benjamini	Fold Enrichment	Bonferroni	FDR	Fisher Exact	User Ids	Significance (-log10(p-value))
GOTERM_BP_DIRECT	negative regulation of transcription by RNA polymerase II	192	1993	1034	19512	5.4e-17	4.9e-14	1.82	2.94e-13	4.86e-14	2.7e-17	ENSG00000116809,ENSG00000016082,ENSG00000181220,ENSG00000171940,ENSG00000196843,ENSG00000138795,ENSG00000138433,ENSG00000139644,ENSG00000036257,ENSG00000267680,ENSG00000081189,ENSG00000185551,ENSG00000167967,ENSG00000072736,ENSG00000205927,ENSG00000136826,ENSG00000176165,ENSG00000131931,ENSG00000198298,ENSG00000175354,ENSG00000105229,ENSG00000196793,ENSG00000124160,ENSG00000112033,ENSG00000005339…	16.2676
GOTERM_BP_DIRECT	RNA splicing	88	1993	329	19512	2.25e-17	2.45e-14	2.62	1.22e-13	2.43e-14	7.02e-18	ENSG00000213782,ENSG00000133226,ENSG00000067596,ENSG00000110107,ENSG00000114503,ENSG00000117614,ENSG00000131043,ENSG00000197976,ENSG00000138433,ENSG00000119720,ENSG00000100109,ENSG00000125449,ENSG00000126457,ENSG00000161981,ENSG00000122692,ENSG00000164610,ENSG00000143751,ENSG00000106245,ENSG00000126461,ENSG00000179950,ENSG00000070495,ENSG00000116954,ENSG00000167258,ENSG00000100813,ENSG00000163694…	16.6478
GOTERM_BP_DIRECT	rRNA processing	59	1993	169	19512	1.39e-17	1.9e-14	3.42	7.6e-14	1.88e-14	2.98e-18	ENSG00000158526,ENSG00000213782,ENSG00000152464,ENSG00000178896,ENSG00000197498,ENSG00000171861,ENSG00000171863,ENSG00000100029,ENSG00000164338,ENSG00000164934,ENSG00000147679,ENSG00000148688,ENSG00000133316,ENSG00000177971,ENSG00000156697,ENSG00000071462,ENSG00000138326,ENSG00000165271,ENSG00000115268,ENSG00000101945,ENSG00000119616,ENSG00000117481,ENSG00000120800,ENSG00000163811,ENSG00000183520…	16.857
GOTERM_BP_DIRECT	mRNA processing	106	1993	427	19512	3.25e-18	5.91e-15	2.43	1.77e-14	5.86e-15	1.12e-18	ENSG00000213782,ENSG00000105879,ENSG00000114503,ENSG00000117614,ENSG00000138433,ENSG00000100109,ENSG00000255508,ENSG00000161981,ENSG00000143751,ENSG00000126461,ENSG00000179950,ENSG00000142252,ENSG00000086589,ENSG00000100056,ENSG00000146457,ENSG00000107951,ENSG00000135829,ENSG00000137168,ENSG00000171960,ENSG00000171566,ENSG00000136875,ENSG00000064703,ENSG00000169249,ENSG00000139343,ENSG00000166133…	17.4881
GOTERM_BP_DIRECT	regulation of DNA-templated transcription	298	1993	1526	19512	3.84e-30	1.05e-26	1.91	2.09e-26	1.04e-26	1.8e-30	ENSG00000185947,ENSG00000016082,ENSG00000198464,ENSG00000181220,ENSG00000197016,ENSG00000197933,ENSG00000189079,ENSG00000146109,ENSG00000197808,ENSG00000123349,ENSG00000267680,ENSG00000081189,ENSG00000180806,ENSG00000178053,ENSG00000100462,ENSG00000146587,ENSG00000175592,ENSG00000197362,ENSG00000196152,ENSG00000197363,ENSG00000159882,ENSG00000170100,ENSG00000130684,ENSG00000186350,ENSG00000164463…	29.4157
GOTERM_BP_DIRECT	regulation of transcription by RNA polymerase II	334	1993	1643	19512	1.33e-37	7.25e-34	1.99	7.25e-34	7.19e-34	5.94e-38	ENSG00000185947,ENSG00000198464,ENSG00000197016,ENSG00000175105,ENSG00000196843,ENSG00000197933,ENSG00000189079,ENSG00000036257,ENSG00000146109,ENSG00000197808,ENSG00000188786,ENSG00000267680,ENSG00000137185,ENSG00000180806,ENSG00000108064,ENSG00000090447,ENSG00000167967,ENSG00000146587,ENSG00000175592,ENSG00000075624,ENSG00000197362,ENSG00000196152,ENSG00000197363,ENSG00000105229,ENSG00000170100…	36.8761
