# Supplementary material for: Suppressed SF3B1 Expression Lowers METTL3 Transcription and m6A RNA Expression
Source: Int J Mol Sci. 2026 Jun 15;27(12):5396. doi: 10.3390/ijms27125396 (PMC13300658; doi:10.3390/ijms27125396)
Supplement: Supplementary file 1 [file ijms-27-05396-s001.zip › Supplementary Table S5.xlsx]

## Sheet: AS vs EdgeR
SF3B1 KD in HEK293T
Altered AS events	Altered gene expression
ENSG00000160613	ENSG00000182795
ENSG00000006194	ENSG00000113389
ENSG00000163697	ENSG00000164776
ENSG00000240498	ENSG00000244607
ENSG00000160201	ENSG00000175820
ENSG00000118495	ENSG00000135077
ENSG00000114209	ENSG00000101306
ENSG00000122507	ENSG00000011052
ENSG00000173715	ENSG00000183423
ENSG00000245694	ENSG00000182308
ENSG00000213185	ENSG00000260672
ENSG00000175029	ENSG00000180245
ENSG00000234545	ENSG00000261670
ENSG00000163346	ENSG00000143387
ENSG00000092020	ENSG00000273450
ENSG00000167637	ENSG00000156427
ENSG00000065457	ENSG00000267475
ENSG00000119689	ENSG00000143107
ENSG00000135749	ENSG00000240463
ENSG00000266865	ENSG00000168454
ENSG00000129566	ENSG00000166825
ENSG00000166965	ENSG00000285509
ENSG00000132694	ENSG00000279954
ENSG00000068745	ENSG00000229808
ENSG00000165322	ENSG00000197019
ENSG00000117308	ENSG00000131471
ENSG00000185379	ENSG00000276272
ENSG00000215041	ENSG00000188993
ENSG00000218336	ENSG00000028277
ENSG00000197782	ENSG00000244405
ENSG00000118690	ENSG00000115266
ENSG00000140995	ENSG00000164309
ENSG00000090905	ENSG00000159450
ENSG00000107104	ENSG00000273038
ENSG00000122299	ENSG00000279443
ENSG00000183077	ENSG00000234290
ENSG00000133731	ENSG00000270681
ENSG00000104936	ENSG00000260121
ENSG00000151276	ENSG00000237550
ENSG00000171824	ENSG00000102924
ENSG00000187741	ENSG00000267078
ENSG00000110844	ENSG00000174564
ENSG00000031003	ENSG00000134256
ENSG00000101246	ENSG00000188761
ENSG00000135912	ENSG00000183638
ENSG00000196873	ENSG00000273275
ENSG00000116001	ENSG00000233892
ENSG00000144524	ENSG00000279520
ENSG00000109270	ENSG00000267493
ENSG00000187764	ENSG00000131480
ENSG00000184014	ENSG00000270589
ENSG00000114098	ENSG00000214534
ENSG00000261971	ENSG00000229036
ENSG00000215126	ENSG00000227536
ENSG00000112640	ENSG00000271155
ENSG00000164031	ENSG00000136928
ENSG00000051009	ENSG00000184441
ENSG00000187243	ENSG00000236047
ENSG00000066427	ENSG00000143632
ENSG00000251369	ENSG00000170122
ENSG00000090924	ENSG00000280047
ENSG00000103248	ENSG00000149201
ENSG00000125746	ENSG00000142675
ENSG00000116198	ENSG00000279148
ENSG00000090612	ENSG00000197140
ENSG00000163214	ENSG00000023839
ENSG00000151092	ENSG00000249459
ENSG00000168096	ENSG00000172602
ENSG00000174799	ENSG00000226721
ENSG00000059145	ENSG00000129749
ENSG00000112200	ENSG00000260317
ENSG00000079156	ENSG00000185507
ENSG00000139631	ENSG00000173530
ENSG00000235954	ENSG00000158023
ENSG00000155957	ENSG00000172409
ENSG00000163491	ENSG00000075426
ENSG00000169554	ENSG00000230026
ENSG00000128833	ENSG00000261884
ENSG00000144749	ENSG00000213085
ENSG00000103599	ENSG00000168140
ENSG00000107242	ENSG00000205853
ENSG00000080823	ENSG00000188483
ENSG00000137343	ENSG00000158246
ENSG00000111011	ENSG00000176907
ENSG00000116815	ENSG00000127578
ENSG00000127419	ENSG00000138166
ENSG00000113013	ENSG00000143178
ENSG00000175449	ENSG00000126803
ENSG00000141644	ENSG00000008056
ENSG00000248124	ENSG00000261654
ENSG00000104408	ENSG00000188603
ENSG00000184939	ENSG00000237101
ENSG00000101166	ENSG00000125740
ENSG00000144395	ENSG00000230701
ENSG00000119487	ENSG00000181026
ENSG00000146067	ENSG00000203804
ENSG00000143612	ENSG00000166166
ENSG00000131797	ENSG00000196793
ENSG00000244558	ENSG00000088356
ENSG00000122741	ENSG00000006194
ENSG00000078687	ENSG00000107815
ENSG00000154582	ENSG00000085465
ENSG00000223773	ENSG00000071282
ENSG00000003756	ENSG00000172057
ENSG00000075711	ENSG00000103381
ENSG00000138190	ENSG00000111012
ENSG00000162604	ENSG00000270182
ENSG00000158402	ENSG00000258900
ENSG00000108021	ENSG00000257242
ENSG00000148396	ENSG00000109927
ENSG00000129675	ENSG00000105583
ENSG00000114166	ENSG00000186594
ENSG00000107186	ENSG00000271862
ENSG00000072682	ENSG00000258441
ENSG00000143995	ENSG00000242220
ENSG00000100242	ENSG00000115216
ENSG00000065809	ENSG00000235217
ENSG00000154134	ENSG00000270127
ENSG00000021645	ENSG00000104825
ENSG00000158163	ENSG00000271754
ENSG00000232160	ENSG00000172183
ENSG00000089050	ENSG00000184743
ENSG00000116285	ENSG00000213073
ENSG00000060237	ENSG00000277879
ENSG00000092853	ENSG00000159388
ENSG00000270011	ENSG00000129932
ENSG00000074054	ENSG00000170509
ENSG00000248333	ENSG00000102385
ENSG00000101126	ENSG00000255508
ENSG00000186174	ENSG00000273058
ENSG00000198554	ENSG00000104142
ENSG00000162601	ENSG00000242539
ENSG00000180229	ENSG00000175592
ENSG00000197498	ENSG00000173846
ENSG00000204271	ENSG00000232934
ENSG00000087448	ENSG00000213782
ENSG00000112319	ENSG00000139547
ENSG00000091409	ENSG00000230673
ENSG00000240344	ENSG00000178381
ENSG00000259429	ENSG00000169981
ENSG00000183955	ENSG00000285669
ENSG00000124588	ENSG00000159588
ENSG00000095637	ENSG00000203721
ENSG00000120458	ENSG00000204248
ENSG00000176014	ENSG00000182179
ENSG00000206562	ENSG00000196449
ENSG00000135976	ENSG00000107201
ENSG00000062485	ENSG00000154263
ENSG00000160310	ENSG00000182544
ENSG00000075702	ENSG00000279632
ENSG00000163904	ENSG00000226266
ENSG00000168502	ENSG00000253187
ENSG00000037474	ENSG00000279861
ENSG00000081803	ENSG00000222035
ENSG00000156398	ENSG00000100109
ENSG00000116698	ENSG00000273356
ENSG00000159640	ENSG00000259158
ENSG00000090238	ENSG00000214900
ENSG00000187790	ENSG00000237481
ENSG00000123472	ENSG00000145632
ENSG00000196756	ENSG00000152939
ENSG00000122484	ENSG00000136826
ENSG00000162614	ENSG00000197580
ENSG00000283201	ENSG00000228300
ENSG00000032742	ENSG00000142528
ENSG00000172650	ENSG00000101146
ENSG00000114126	ENSG00000233012
ENSG00000163743	ENSG00000153234
ENSG00000137101	ENSG00000249661
ENSG00000115355	ENSG00000130513
ENSG00000125386	ENSG00000164077
ENSG00000242588	ENSG00000110025
ENSG00000139436	ENSG00000162733
ENSG00000179051	ENSG00000213385
ENSG00000162976	ENSG00000167130
ENSG00000165406	ENSG00000280184
ENSG00000197798	ENSG00000229222
ENSG00000150433	ENSG00000167447
ENSG00000129195	ENSG00000143110
ENSG00000111665	ENSG00000230530
ENSG00000168397	ENSG00000079435
ENSG00000100722	ENSG00000135956
ENSG00000140474	ENSG00000167981
ENSG00000070814	ENSG00000232303
ENSG00000198265	ENSG00000267127
ENSG00000184182	ENSG00000272054
ENSG00000124496	ENSG00000188786
ENSG00000134480	ENSG00000257497
ENSG00000148814	ENSG00000179041
ENSG00000065802	ENSG00000279738
ENSG00000166796	ENSG00000215190
ENSG00000258677	ENSG00000234771
ENSG00000112855	ENSG00000259642
ENSG00000127334	ENSG00000057468
ENSG00000167863	ENSG00000164338
ENSG00000179818	ENSG00000214359
ENSG00000156958	ENSG00000168389
ENSG00000136870	ENSG00000253598
ENSG00000163374	ENSG00000130940
ENSG00000197586	ENSG00000184281
ENSG00000183765	ENSG00000234545
ENSG00000115042	ENSG00000185896
ENSG00000168137	ENSG00000151553
ENSG00000196839	ENSG00000162086
ENSG00000171311	ENSG00000204516
ENSG00000173653	ENSG00000228175
ENSG00000196214	ENSG00000177191
ENSG00000134291	ENSG00000115762
ENSG00000280670	ENSG00000048162
ENSG00000143248	ENSG00000002919
ENSG00000197603	ENSG00000095739
ENSG00000198231	ENSG00000151239
ENSG00000033800	ENSG00000157014
ENSG00000164073	ENSG00000041802
ENSG00000123600	ENSG00000151929
ENSG00000285897	ENSG00000168564
ENSG00000138834	ENSG00000221995
ENSG00000214941	ENSG00000112763
ENSG00000204934	ENSG00000136682
ENSG00000075413	ENSG00000279789
ENSG00000131979	ENSG00000150990
ENSG00000183763	ENSG00000158480
ENSG00000131446	ENSG00000137075
ENSG00000095906	ENSG00000213453
ENSG00000185158	ENSG00000235272
ENSG00000225151	ENSG00000129347
ENSG00000140543	ENSG00000101665
ENSG00000164124	ENSG00000274184
ENSG00000058453	ENSG00000275993
ENSG00000188878	ENSG00000250371
ENSG00000137822	ENSG00000114737
ENSG00000149554	ENSG00000114648
ENSG00000185627	ENSG00000196653
ENSG00000076685	ENSG00000110422
ENSG00000163913	ENSG00000275056
ENSG00000176444	ENSG00000185798
ENSG00000167972	ENSG00000101098
ENSG00000130803	ENSG00000008128
ENSG00000183889	ENSG00000274386
ENSG00000132356	ENSG00000163545
ENSG00000242073	ENSG00000186834
ENSG00000084676	ENSG00000204160
ENSG00000148840	ENSG00000279696
ENSG00000108423	ENSG00000105146
ENSG00000144893	ENSG00000273311
ENSG00000196204	ENSG00000110104
ENSG00000172766	ENSG00000078687
ENSG00000170632	ENSG00000130803
ENSG00000151693	ENSG00000279077
ENSG00000128573	ENSG00000100664
ENSG00000175193	ENSG00000146232
ENSG00000172890	ENSG00000158055
ENSG00000150938	ENSG00000181016
ENSG00000008869	ENSG00000133398
ENSG00000164808	ENSG00000089163
ENSG00000121897	ENSG00000278959
ENSG00000283761	ENSG00000188295
ENSG00000112983	ENSG00000175213
ENSG00000110906	ENSG00000116698
ENSG00000123219	ENSG00000185950
ENSG00000159111	ENSG00000136574
ENSG00000121879	ENSG00000131115
ENSG00000143437	ENSG00000254612
ENSG00000179406	ENSG00000175283
ENSG00000108946	ENSG00000176692
ENSG00000155256	ENSG00000179363
ENSG00000065600	ENSG00000185963
ENSG00000050426	ENSG00000212232
ENSG00000105618	ENSG00000090905
ENSG00000225210	ENSG00000158109
ENSG00000197713	ENSG00000160908
ENSG00000166199	ENSG00000279254
ENSG00000198887	ENSG00000124688
ENSG00000142798	ENSG00000168386
ENSG00000146733	ENSG00000090432
ENSG00000234127	ENSG00000106089
ENSG00000196597	ENSG00000144034
ENSG00000149346	ENSG00000162413
ENSG00000206195	ENSG00000146094
ENSG00000204130	ENSG00000108639
ENSG00000135622	ENSG00000205763
ENSG00000064309	ENSG00000141664
ENSG00000181404	ENSG00000124216
ENSG00000079277	ENSG00000105991
ENSG00000136643	ENSG00000196756
ENSG00000085978	ENSG00000214773
ENSG00000047578	ENSG00000139718
ENSG00000113391	ENSG00000184162
ENSG00000164093	ENSG00000172667
ENSG00000112701	ENSG00000034533
ENSG00000128581	ENSG00000118514
ENSG00000221829	ENSG00000255823
ENSG00000257923	ENSG00000213693
ENSG00000113638	ENSG00000174307
ENSG00000134077	ENSG00000175137
ENSG00000085999	ENSG00000101442
ENSG00000174446	ENSG00000198892
ENSG00000057757	ENSG00000264853
ENSG00000112182	ENSG00000196357
ENSG00000161249	ENSG00000269924
ENSG00000138769	ENSG00000277149
ENSG00000099968	ENSG00000171302
ENSG00000181523	ENSG00000130479
ENSG00000204120	ENSG00000264772
ENSG00000112339	ENSG00000123395
ENSG00000123374	ENSG00000168826
ENSG00000151665	ENSG00000122484
ENSG00000161179	ENSG00000279649
ENSG00000136521	ENSG00000220201
ENSG00000177082	ENSG00000169242
ENSG00000116898	ENSG00000167723
ENSG00000125319	ENSG00000231125
ENSG00000082458	ENSG00000083817
ENSG00000178761	ENSG00000273466
ENSG00000083097	ENSG00000166024
ENSG00000198901	ENSG00000185340
ENSG00000130023	ENSG00000198841
ENSG00000127311	ENSG00000132823
ENSG00000101294	ENSG00000099860
ENSG00000132600	ENSG00000226396
ENSG00000155970	ENSG00000262119
ENSG00000083750	ENSG00000204574
ENSG00000152133	ENSG00000167977
ENSG00000137100	ENSG00000171223
ENSG00000139636	ENSG00000130544
ENSG00000196428	ENSG00000171612
ENSG00000183506	ENSG00000174744
ENSG00000011143	ENSG00000135127
ENSG00000075826	ENSG00000173653
ENSG00000141956	ENSG00000161835
ENSG00000167840	ENSG00000162734
ENSG00000224043	ENSG00000164543
ENSG00000133706	ENSG00000253200
ENSG00000158321	ENSG00000059769
ENSG00000198917	ENSG00000106636
ENSG00000180957	ENSG00000270091
ENSG00000140326	ENSG00000156697
ENSG00000071462	ENSG00000135763
ENSG00000159423	ENSG00000198369
ENSG00000165219	ENSG00000131408
ENSG00000062598	ENSG00000257954
ENSG00000185324	ENSG00000023445
ENSG00000133641	ENSG00000175879
ENSG00000137817	ENSG00000170260
ENSG00000153113	ENSG00000170100
ENSG00000152240	ENSG00000121716
ENSG00000196235	ENSG00000239218
ENSG00000196313	ENSG00000169612
ENSG00000166012	ENSG00000150510
ENSG00000119979	ENSG00000166133
ENSG00000106829	ENSG00000172785
ENSG00000180758	ENSG00000180914
ENSG00000124615	ENSG00000135747
ENSG00000111785	ENSG00000124762
ENSG00000197905	ENSG00000274677
ENSG00000130066	ENSG00000152977
ENSG00000169084	ENSG00000213638
ENSG00000196123	ENSG00000196821
ENSG00000215067	ENSG00000158470
ENSG00000185436	ENSG00000105732
ENSG00000184381	ENSG00000224420
ENSG00000122085	ENSG00000234284
ENSG00000141552	ENSG00000104643
ENSG00000148187	ENSG00000163795
ENSG00000267360	ENSG00000175606
ENSG00000101084	ENSG00000063978
ENSG00000169118	ENSG00000141956
ENSG00000162687	ENSG00000165271
ENSG00000066933	ENSG00000274227
ENSG00000160691	ENSG00000076685
ENSG00000112812	ENSG00000117318
ENSG00000196295	ENSG00000180694
ENSG00000142227	ENSG00000225190
ENSG00000179912	ENSG00000115170
ENSG00000148950	ENSG00000258359
ENSG00000145907	ENSG00000133997
ENSG00000115970	ENSG00000132970
ENSG00000176809	ENSG00000258469
ENSG00000184056	ENSG00000011198
ENSG00000204410	ENSG00000251667
ENSG00000119729	ENSG00000104856
ENSG00000106012	ENSG00000143469
ENSG00000165392	ENSG00000154640
ENSG00000164941	ENSG00000239291
ENSG00000114948	ENSG00000144214
ENSG00000184500	ENSG00000243725
ENSG00000151116	ENSG00000172771
ENSG00000115419	ENSG00000171202
ENSG00000248334	ENSG00000091317
ENSG00000141551	ENSG00000173825
ENSG00000100379	ENSG00000285531
ENSG00000144048	ENSG00000136950
ENSG00000117280	ENSG00000237522
ENSG00000018236	ENSG00000163406
ENSG00000070882	ENSG00000163110
ENSG00000196914	ENSG00000226268
ENSG00000163291	ENSG00000173013
ENSG00000119866	ENSG00000165476
ENSG00000140157	ENSG00000168646
ENSG00000106733	ENSG00000152439
ENSG00000143442	ENSG00000255874
ENSG00000204427	ENSG00000136603
ENSG00000198026	ENSG00000234797
ENSG00000012048	ENSG00000185019
ENSG00000146233	ENSG00000235859
ENSG00000128607	ENSG00000114383
ENSG00000161692	ENSG00000213424
ENSG00000081014	ENSG00000259305
ENSG00000120802	ENSG00000181135
ENSG00000147687	ENSG00000105327
ENSG00000168488	ENSG00000232486
ENSG00000162819	ENSG00000122390
ENSG00000161203	ENSG00000163877
ENSG00000152359	ENSG00000171490
ENSG00000125629	ENSG00000114767
ENSG00000069493	ENSG00000134531
ENSG00000171295	ENSG00000279432
ENSG00000122417	ENSG00000165490
ENSG00000170004	ENSG00000052749
ENSG00000127084	ENSG00000121931
ENSG00000137504	ENSG00000135378
ENSG00000159314	ENSG00000163624
ENSG00000188677	ENSG00000143319
ENSG00000145016	ENSG00000141965
ENSG00000197860	ENSG00000182704
ENSG00000173889	ENSG00000132768
ENSG00000136936	ENSG00000260669
ENSG00000085433	ENSG00000283761
ENSG00000116750	ENSG00000275111
ENSG00000140391	ENSG00000137814
ENSG00000099330	ENSG00000187522
ENSG00000095794	ENSG00000115946
ENSG00000114302	ENSG00000103978
ENSG00000143641	ENSG00000139354
ENSG00000134490	ENSG00000090520
ENSG00000132300	ENSG00000204604
ENSG00000263001	ENSG00000105321
ENSG00000089818	ENSG00000131759
ENSG00000114316	ENSG00000226763
ENSG00000164053	ENSG00000148426
ENSG00000138101	ENSG00000163738
ENSG00000128294	ENSG00000268798
ENSG00000133193	ENSG00000175691
ENSG00000124067	ENSG00000211459
ENSG00000108039	ENSG00000146109
ENSG00000061455	ENSG00000279670
ENSG00000116035	ENSG00000143756
ENSG00000101052	ENSG00000111725
ENSG00000169057	ENSG00000261732
ENSG00000158296	ENSG00000124787
ENSG00000128908	ENSG00000256223
ENSG00000221926	ENSG00000142178
ENSG00000260528	ENSG00000166261
ENSG00000101928	ENSG00000105085
ENSG00000064995	ENSG00000112365
ENSG00000115942	ENSG00000162419
ENSG00000266173	ENSG00000111276
ENSG00000072195	ENSG00000140332
ENSG00000196652	ENSG00000241217
ENSG00000087470	ENSG00000117010
ENSG00000151445	ENSG00000124641
ENSG00000125877	ENSG00000279356
ENSG00000101868	ENSG00000182208
ENSG00000170906	ENSG00000164305
ENSG00000074603	ENSG00000140650
ENSG00000181789	ENSG00000141448
ENSG00000056277	ENSG00000125875
ENSG00000122203	ENSG00000118242
ENSG00000137411	ENSG00000090020
ENSG00000171700	ENSG00000172766
ENSG00000198858	ENSG00000241889
ENSG00000129810	ENSG00000140830
ENSG00000161202	ENSG00000163694
ENSG00000131018	ENSG00000182551
ENSG00000015153	ENSG00000081087
ENSG00000197548	ENSG00000063176
ENSG00000114857	ENSG00000172954
ENSG00000142599	ENSG00000141699
ENSG00000145833	ENSG00000104899
ENSG00000087152	ENSG00000188763
ENSG00000129197	ENSG00000204520
ENSG00000128944	ENSG00000277161
ENSG00000162736	ENSG00000074696
ENSG00000204147	ENSG00000040633
ENSG00000132341	ENSG00000165168
ENSG00000166435	ENSG00000126368
ENSG00000036549	ENSG00000198576
ENSG00000171475	ENSG00000167377
ENSG00000108448	ENSG00000123364
ENSG00000261732	ENSG00000167173
ENSG00000144741	ENSG00000128594
ENSG00000051341	ENSG00000136802
ENSG00000119231	ENSG00000198538
ENSG00000100416	ENSG00000102543
ENSG00000132780	ENSG00000153037
ENSG00000154743	ENSG00000139644
ENSG00000182923	ENSG00000016082
ENSG00000240849	ENSG00000249859
ENSG00000184640	ENSG00000079215
ENSG00000123352	ENSG00000173120
ENSG00000186280	ENSG00000123545
ENSG00000162869	ENSG00000138449
ENSG00000005175	ENSG00000279573
ENSG00000066322	ENSG00000160588
ENSG00000213920	ENSG00000153443
ENSG00000174652	ENSG00000148331
ENSG00000147419	ENSG00000146410
ENSG00000174672	ENSG00000159882
ENSG00000115762	ENSG00000100439
ENSG00000169972	ENSG00000136518
ENSG00000080345	ENSG00000279407
ENSG00000100227	ENSG00000107105
ENSG00000174938	ENSG00000105993
ENSG00000141012	ENSG00000169288
ENSG00000185252	ENSG00000126705
ENSG00000151500	ENSG00000176125
ENSG00000137074	ENSG00000168310
ENSG00000167081	ENSG00000151304
ENSG00000205981	ENSG00000163659
ENSG00000135040	ENSG00000204178
ENSG00000214655	ENSG00000264895
ENSG00000251022	ENSG00000250461
ENSG00000157181	ENSG00000132522
ENSG00000163138	ENSG00000258365
ENSG00000156500	ENSG00000261087
ENSG00000118894	ENSG00000101654
ENSG00000117448	ENSG00000141441
ENSG00000249915	ENSG00000205765
ENSG00000161999	ENSG00000141994
ENSG00000101144	ENSG00000272084
ENSG00000176731	ENSG00000134697
ENSG00000104093	ENSG00000120889
ENSG00000185658	ENSG00000088256
ENSG00000167904	ENSG00000264546
ENSG00000138795	ENSG00000159884
ENSG00000136279	ENSG00000068697
ENSG00000163738	ENSG00000120738
ENSG00000141564	ENSG00000115137
ENSG00000149923	ENSG00000090674
ENSG00000095485	ENSG00000125449
ENSG00000166908	ENSG00000174775
ENSG00000178075	ENSG00000105058
ENSG00000145730	ENSG00000172331
ENSG00000185019	ENSG00000174276
ENSG00000059588	ENSG00000279838
ENSG00000110917	ENSG00000185825
ENSG00000005189	ENSG00000126821
ENSG00000068305	ENSG00000109220
ENSG00000245958	ENSG00000122877
ENSG00000138002	ENSG00000277938
ENSG00000143774	ENSG00000133193
ENSG00000130714	ENSG00000162769
ENSG00000100281	ENSG00000146587
ENSG00000148688	ENSG00000197798
ENSG00000090006	ENSG00000101888
ENSG00000178927	ENSG00000100056
ENSG00000138326	ENSG00000154370
ENSG00000100092	ENSG00000079999
ENSG00000101596	ENSG00000117724
ENSG00000214078	ENSG00000164107
ENSG00000110536	ENSG00000148688
ENSG00000198929	ENSG00000170385
ENSG00000131373	ENSG00000006831
ENSG00000284952	ENSG00000173868
ENSG00000240240	ENSG00000254505
ENSG00000126226	ENSG00000159720
ENSG00000249859	ENSG00000205592
ENSG00000165525	ENSG00000159208
ENSG00000153107	ENSG00000179988
ENSG00000147130	ENSG00000167778
ENSG00000102910	ENSG00000233924
ENSG00000139880	ENSG00000030110
ENSG00000121851	ENSG00000131043
ENSG00000083168	ENSG00000187051
ENSG00000185495	ENSG00000119725
ENSG00000123130	ENSG00000221914
ENSG00000137831	ENSG00000136932
ENSG00000214013	ENSG00000134815
ENSG00000160087	ENSG00000224470
ENSG00000226562	ENSG00000183655
ENSG00000088298	ENSG00000177981
ENSG00000164830	ENSG00000101181
ENSG00000089177	ENSG00000166529
ENSG00000132424	ENSG00000023902
ENSG00000136122	ENSG00000136875
ENSG00000114993	ENSG00000160799
ENSG00000160767	ENSG00000166225
ENSG00000112159	ENSG00000126562
ENSG00000139618	ENSG00000136273
ENSG00000073060	ENSG00000081320
ENSG00000117481	ENSG00000262228
ENSG00000174606	ENSG00000010539
ENSG00000135541	ENSG00000135900
ENSG00000151883	ENSG00000141867
ENSG00000119723	ENSG00000284691
ENSG00000087274	ENSG00000196204
ENSG00000110344	ENSG00000157933
ENSG00000089351	ENSG00000156804
ENSG00000274211	ENSG00000164091
ENSG00000170919	ENSG00000253710
ENSG00000188566	ENSG00000173465
ENSG00000213699	ENSG00000157240
ENSG00000186448	ENSG00000100865
ENSG00000076513	ENSG00000163319
ENSG00000148090	ENSG00000116273
ENSG00000109184	ENSG00000082213
ENSG00000114391	ENSG00000104866
ENSG00000173692	ENSG00000123444
ENSG00000092140	ENSG00000123901
ENSG00000111237	ENSG00000245848
ENSG00000255717	ENSG00000117036
ENSG00000176142	ENSG00000143217
ENSG00000196776	ENSG00000267216
ENSG00000118900	ENSG00000144597
ENSG00000006118	ENSG00000189014
ENSG00000055130	ENSG00000060069
ENSG00000179889	ENSG00000125968
ENSG00000142731	ENSG00000235954
ENSG00000163870	ENSG00000198695
ENSG00000134058	ENSG00000187801
ENSG00000134759	ENSG00000233024
ENSG00000100473	ENSG00000101447
ENSG00000123505	ENSG00000198393
ENSG00000136682	ENSG00000169641
ENSG00000058799	ENSG00000086544
ENSG00000164180	ENSG00000165782
ENSG00000165891	ENSG00000106025
ENSG00000251602	ENSG00000169016
ENSG00000123179	ENSG00000234329
ENSG00000226210	ENSG00000036257
ENSG00000105486	ENSG00000104691
ENSG00000112584	ENSG00000198727
ENSG00000198157	ENSG00000110324
ENSG00000143622	ENSG00000163485
ENSG00000165475	ENSG00000100926
ENSG00000164162	ENSG00000187531
ENSG00000026559	ENSG00000152684
ENSG00000135766	ENSG00000163349
ENSG00000120896	ENSG00000179348
ENSG00000179344	ENSG00000217236
ENSG00000004455	ENSG00000173991
ENSG00000103064	ENSG00000197362
ENSG00000164961	ENSG00000175697
ENSG00000233593	ENSG00000241839
ENSG00000103591	ENSG00000184840
ENSG00000092978	ENSG00000166987
ENSG00000185686	ENSG00000119661
ENSG00000099251	ENSG00000041988
ENSG00000130414	ENSG00000068001
ENSG00000155366	ENSG00000139233
ENSG00000135845	ENSG00000100104
ENSG00000055211	ENSG00000167333
ENSG00000119688	ENSG00000215126
ENSG00000156787	ENSG00000279692
ENSG00000105793	ENSG00000240429
ENSG00000107679	ENSG00000174574
ENSG00000169062	ENSG00000171453
ENSG00000185246	ENSG00000151893
ENSG00000188529	ENSG00000242802
ENSG00000068650	ENSG00000005486
ENSG00000164038	ENSG00000148343
ENSG00000168818	ENSG00000219470
ENSG00000121964	ENSG00000114405
ENSG00000183647	ENSG00000114030
ENSG00000143776	ENSG00000168118
ENSG00000235162	ENSG00000176095
ENSG00000085382	ENSG00000131931
ENSG00000100354	ENSG00000106245
ENSG00000257621	ENSG00000256087
ENSG00000225484	ENSG00000157540
ENSG00000112877	ENSG00000196652
ENSG00000124613	ENSG00000188368
ENSG00000165689	ENSG00000122592
ENSG00000102908	ENSG00000276023
ENSG00000100711	ENSG00000214160
ENSG00000141279	ENSG00000132002
ENSG00000137522	ENSG00000119673
ENSG00000148120	ENSG00000110108
ENSG00000117408	ENSG00000241370
ENSG00000070501	ENSG00000263335
ENSG00000123159	ENSG00000142002
ENSG00000046647	ENSG00000134317
ENSG00000164109	ENSG00000226479
ENSG00000168566	ENSG00000028839
ENSG00000102362	ENSG00000276334
ENSG00000129219	ENSG00000102981
ENSG00000270136	ENSG00000215014
ENSG00000205593	ENSG00000263126
ENSG00000186591	ENSG00000163156
ENSG00000082805	ENSG00000181220
ENSG00000131899	ENSG00000109519
ENSG00000145685	ENSG00000236194
ENSG00000187630	ENSG00000214336
ENSG00000110171	ENSG00000105722
ENSG00000176542	ENSG00000232531
ENSG00000124275	ENSG00000197857
ENSG00000137700	ENSG00000102870
ENSG00000015479	ENSG00000143183
ENSG00000215908	ENSG00000279203
ENSG00000233461	ENSG00000263266
ENSG00000155542	ENSG00000279145
ENSG00000223546	ENSG00000183741
ENSG00000141198	ENSG00000115568
ENSG00000108064	ENSG00000161940
ENSG00000133657	ENSG00000158161
ENSG00000031691	ENSG00000090530
ENSG00000120868	ENSG00000197933
ENSG00000156411	ENSG00000113552
ENSG00000151657	ENSG00000234473
ENSG00000111652	ENSG00000168758
ENSG00000183696	ENSG00000198464
ENSG00000157800	ENSG00000103404
ENSG00000196730	ENSG00000131848
ENSG00000181090	ENSG00000105298
ENSG00000137497	ENSG00000184545
ENSG00000137955	ENSG00000197170
ENSG00000170417	ENSG00000037897
ENSG00000070010	ENSG00000178307
ENSG00000158636	ENSG00000280388
ENSG00000112787	ENSG00000072736
ENSG00000166734	ENSG00000250069
ENSG00000139624	ENSG00000148925
ENSG00000171988	ENSG00000163481
ENSG00000145725	ENSG00000167384
ENSG00000153066	ENSG00000162231
ENSG00000163629	ENSG00000137834
ENSG00000105879	ENSG00000204439
ENSG00000136861	ENSG00000129562
ENSG00000166348	ENSG00000162377
ENSG00000173226	ENSG00000177469
ENSG00000111554	ENSG00000235990
ENSG00000091947	ENSG00000087152
ENSG00000051108	ENSG00000109501
ENSG00000166971	ENSG00000152700
ENSG00000270629	ENSG00000054967
ENSG00000183323	ENSG00000164930
ENSG00000241370	ENSG00000164168
ENSG00000119242	ENSG00000214717
ENSG00000197111	ENSG00000162851
ENSG00000143093	ENSG00000138463
ENSG00000082397	ENSG00000100906
ENSG00000130529	ENSG00000242798
ENSG00000137807	ENSG00000180233
ENSG00000149532	ENSG00000091073
ENSG00000168785	ENSG00000181274
ENSG00000138640	ENSG00000127191
ENSG00000228782	ENSG00000170027
ENSG00000067225	ENSG00000156232
ENSG00000148399	ENSG00000232587
ENSG00000164751	ENSG00000174173
ENSG00000070269	ENSG00000279786
ENSG00000189046	ENSG00000234127
ENSG00000119431	ENSG00000267796
ENSG00000122335	ENSG00000135829
ENSG00000245910	ENSG00000232702
ENSG00000273559	ENSG00000078237
ENSG00000114062	ENSG00000261578
ENSG00000138375	ENSG00000256683
ENSG00000124214	ENSG00000100335
ENSG00000184922	ENSG00000165630
ENSG00000172046	ENSG00000168003
ENSG00000057608	ENSG00000130695
ENSG00000011426	ENSG00000102221
ENSG00000088448	ENSG00000072849
ENSG00000153250	ENSG00000077454
ENSG00000120008	ENSG00000105171
ENSG00000000460	ENSG00000188613
ENSG00000006634	ENSG00000168256
ENSG00000087302	ENSG00000198356
ENSG00000167600	ENSG00000125835
ENSG00000166797	ENSG00000132819
ENSG00000107372	ENSG00000158985
ENSG00000115084	ENSG00000151687
ENSG00000103550	ENSG00000105879
ENSG00000069020	ENSG00000076604
ENSG00000168734	ENSG00000225151
ENSG00000167280	ENSG00000119878
ENSG00000055732	ENSG00000273230
ENSG00000264538	ENSG00000272219
ENSG00000175309	ENSG00000185803
ENSG00000134905	ENSG00000120709
ENSG00000161526	ENSG00000187140
ENSG00000182504	ENSG00000120690
ENSG00000102897	ENSG00000084652
ENSG00000023839	ENSG00000103111
ENSG00000074266	ENSG00000139112
ENSG00000115464	ENSG00000235748
ENSG00000164542	ENSG00000057663
ENSG00000203875	ENSG00000149289
ENSG00000158805	ENSG00000086061
ENSG00000171843	ENSG00000163597
ENSG00000112592	ENSG00000204315
ENSG00000188807	ENSG00000101343
ENSG00000244306	ENSG00000175470
ENSG00000112419	ENSG00000181830
ENSG00000128928	ENSG00000174529
ENSG00000134901	ENSG00000132603
ENSG00000110274	ENSG00000058673
ENSG00000149262	ENSG00000100416
ENSG00000132155	ENSG00000100216
ENSG00000064012	ENSG00000230732
ENSG00000167123	ENSG00000169249
ENSG00000158092	ENSG00000096070
ENSG00000163946	ENSG00000166016
ENSG00000108854	ENSG00000171206
ENSG00000113360	ENSG00000236670
ENSG00000055609	ENSG00000183955
ENSG00000126746	ENSG00000163874
ENSG00000186625	ENSG00000235552
ENSG00000145901	ENSG00000198960
ENSG00000029534	ENSG00000177105
ENSG00000152601	ENSG00000168092
ENSG00000197056	ENSG00000114503
ENSG00000273611	ENSG00000090776
ENSG00000156313	ENSG00000248527
ENSG00000157538	ENSG00000152102
ENSG00000167264	ENSG00000119616
ENSG00000161618	ENSG00000023191
ENSG00000100490	ENSG00000234585
ENSG00000170525	ENSG00000196453
ENSG00000018189	ENSG00000280063
ENSG00000139620	ENSG00000184047
ENSG00000204580	ENSG00000167657
ENSG00000284681	ENSG00000241258
ENSG00000138629	ENSG00000197885
ENSG00000105792	ENSG00000143032
ENSG00000105223	ENSG00000005339
ENSG00000163808	ENSG00000015153
ENSG00000268575	ENSG00000006695
ENSG00000086189	ENSG00000165006
ENSG00000104731	ENSG00000168505
ENSG00000089682	ENSG00000185085
ENSG00000108788	ENSG00000168792
ENSG00000179950	ENSG00000183864
ENSG00000056586	ENSG00000104140
ENSG00000106346	ENSG00000119280
ENSG00000049541	ENSG00000101945
ENSG00000180815	ENSG00000185088
ENSG00000181690	ENSG00000171224
ENSG00000159086	ENSG00000274270
ENSG00000104885	ENSG00000138623
ENSG00000100503	ENSG00000185220
ENSG00000162599	ENSG00000143368
ENSG00000153207	ENSG00000162385
ENSG00000166855	ENSG00000261096
ENSG00000104866	ENSG00000105438
ENSG00000146872	ENSG00000183474
ENSG00000086666	ENSG00000279766
ENSG00000109534	ENSG00000103174
ENSG00000144233	ENSG00000090612
ENSG00000188895	ENSG00000167461
ENSG00000103148	ENSG00000115539
ENSG00000255526	ENSG00000089195
ENSG00000142192	ENSG00000153975
ENSG00000102384	ENSG00000121964
ENSG00000163681	ENSG00000177410
ENSG00000101974	ENSG00000198712
ENSG00000166886	ENSG00000013275
ENSG00000167842	ENSG00000104221
ENSG00000132581	ENSG00000237004
ENSG00000196712	ENSG00000227057
ENSG00000105429	ENSG00000259924
ENSG00000135821	ENSG00000062370
ENSG00000163597	ENSG00000104679
ENSG00000066117	ENSG00000272077
ENSG00000177119	ENSG00000055044
ENSG00000109083	ENSG00000265713
ENSG00000182670	ENSG00000282936
ENSG00000004897	ENSG00000126759
ENSG00000071054	ENSG00000130147
ENSG00000123485	ENSG00000148175
ENSG00000071243	ENSG00000229994
ENSG00000132819	ENSG00000055070
ENSG00000188283	ENSG00000162702
ENSG00000278540	ENSG00000100625
ENSG00000132376	ENSG00000164105
ENSG00000090316	ENSG00000079313
ENSG00000064961	ENSG00000118004
ENSG00000084072	ENSG00000196152
ENSG00000150787	ENSG00000227232
ENSG00000126249	ENSG00000144867
ENSG00000011198	ENSG00000176022
ENSG00000135127	ENSG00000150401
ENSG00000254093	ENSG00000260388
ENSG00000186063	ENSG00000154582
ENSG00000103852	ENSG00000119812
ENSG00000099991	ENSG00000050820
ENSG00000126581	ENSG00000153786
ENSG00000198920	ENSG00000165806
ENSG00000213339	ENSG00000240616
ENSG00000100600	ENSG00000053372
ENSG00000182389	ENSG00000173039
ENSG00000196387	ENSG00000075624
ENSG00000111907	ENSG00000231113
ENSG00000100100	ENSG00000144182
ENSG00000120029	ENSG00000134247
ENSG00000077463	ENSG00000170417
ENSG00000153006	ENSG00000104853
ENSG00000088854	ENSG00000171121
ENSG00000154001	ENSG00000133794
ENSG00000184007	ENSG00000090447
ENSG00000147996	ENSG00000100330
ENSG00000107614	ENSG00000147324
ENSG00000121067	ENSG00000109756
ENSG00000005882	ENSG00000079432
ENSG00000151687	ENSG00000198208
ENSG00000092531	ENSG00000279880
ENSG00000065613	ENSG00000270060
ENSG00000148468	ENSG00000157181
ENSG00000143401	ENSG00000135631
ENSG00000185222	ENSG00000140941
ENSG00000132305	ENSG00000229127
ENSG00000167196	ENSG00000068028
ENSG00000125447	ENSG00000003056
ENSG00000103194	ENSG00000143751
ENSG00000100099	ENSG00000167395
ENSG00000172661	ENSG00000244165
ENSG00000136754	ENSG00000132740
ENSG00000100526	ENSG00000117394
ENSG00000166451	ENSG00000157954
ENSG00000215301	ENSG00000087087
ENSG00000183741	ENSG00000079332
ENSG00000162623	ENSG00000163510
ENSG00000186470	ENSG00000112473
ENSG00000163719	ENSG00000075234
ENSG00000146373	ENSG00000117174
ENSG00000131773	ENSG00000196843
ENSG00000140463	ENSG00000163002
ENSG00000162408	ENSG00000105229
ENSG00000187634	ENSG00000198517
ENSG00000166352	ENSG00000185347
ENSG00000137106	ENSG00000279348
ENSG00000158856	ENSG00000183666
ENSG00000182473	ENSG00000159556
ENSG00000177663	ENSG00000184702
ENSG00000185420	ENSG00000163026
ENSG00000117543	ENSG00000139132
ENSG00000153790	ENSG00000160570
ENSG00000184205	ENSG00000230325
ENSG00000205763	ENSG00000141424
ENSG00000120071	ENSG00000129514
ENSG00000129315	ENSG00000203872
ENSG00000015171	ENSG00000139675
ENSG00000155816	ENSG00000185728
ENSG00000104313	ENSG00000274211
ENSG00000111788	ENSG00000204524
ENSG00000102984	ENSG00000100207
ENSG00000183255	ENSG00000117525
ENSG00000218739	ENSG00000161671
ENSG00000239407	ENSG00000171984
ENSG00000032444	ENSG00000027697
ENSG00000165264	ENSG00000147416
ENSG00000145687	ENSG00000033100
ENSG00000169683	ENSG00000106771
ENSG00000120662	ENSG00000179021
ENSG00000188811	ENSG00000089234
ENSG00000147050	ENSG00000170606
ENSG00000051382	ENSG00000127993
ENSG00000137177	ENSG00000213799
ENSG00000099250	ENSG00000132773
ENSG00000097096	ENSG00000175348
ENSG00000087586	ENSG00000112130
ENSG00000082641	ENSG00000160993
ENSG00000131473	ENSG00000136710
ENSG00000136014	ENSG00000107338
ENSG00000144283	ENSG00000100601
ENSG00000067141	ENSG00000197780
ENSG00000125630	ENSG00000175105
ENSG00000155229	ENSG00000117280
ENSG00000047410	ENSG00000148841
ENSG00000106144	ENSG00000258947
ENSG00000165813	ENSG00000204920
ENSG00000271723	ENSG00000142546
ENSG00000008300	ENSG00000263276
ENSG00000138138	ENSG00000033050
ENSG00000010810	ENSG00000171763
ENSG00000157106	ENSG00000162695
ENSG00000165055	ENSG00000198646
ENSG00000125686	ENSG00000125657
ENSG00000148498	ENSG00000168827
ENSG00000198363	ENSG00000123080
ENSG00000196504	ENSG00000166484
ENSG00000165490	ENSG00000229816
ENSG00000174485	ENSG00000170852
ENSG00000148335	ENSG00000196466
ENSG00000104907	ENSG00000161405
ENSG00000081177	ENSG00000270084
ENSG00000089154	ENSG00000179562
ENSG00000214135	ENSG00000127989
ENSG00000134996	ENSG00000121058
ENSG00000130713	ENSG00000107362
ENSG00000139116	ENSG00000178951
ENSG00000198625	ENSG00000133265
ENSG00000116459	ENSG00000138785
ENSG00000164241	ENSG00000154957
ENSG00000204713	ENSG00000108375
ENSG00000168591	ENSG00000112592
ENSG00000179151	ENSG00000090054
ENSG00000110888	ENSG00000253552
ENSG00000164048	ENSG00000177519
ENSG00000196505	ENSG00000145782
ENSG00000138780	ENSG00000131165
ENSG00000128641	ENSG00000102967
ENSG00000133997	ENSG00000143337
ENSG00000197461	ENSG00000112033
ENSG00000173276	ENSG00000119737
ENSG00000078403	ENSG00000063169
ENSG00000135837	ENSG00000171469
ENSG00000187953	ENSG00000152464
ENSG00000099290	ENSG00000241878
ENSG00000257103	ENSG00000147853
ENSG00000141314	ENSG00000134575
ENSG00000026103	ENSG00000112855
ENSG00000132716	ENSG00000158156
ENSG00000119004	ENSG00000117877
ENSG00000143164	ENSG00000279267
ENSG00000108797	ENSG00000177885
ENSG00000272508	ENSG00000144659
ENSG00000138698	ENSG00000140320
ENSG00000109046	ENSG00000163961
ENSG00000163605	ENSG00000133069
ENSG00000174744	ENSG00000185163
ENSG00000121753	ENSG00000171450
ENSG00000175470	ENSG00000125870
ENSG00000090060	ENSG00000121578
ENSG00000073849	ENSG00000130165
ENSG00000049167	ENSG00000135503
ENSG00000020426	ENSG00000130706
ENSG00000082269	ENSG00000117597
ENSG00000077254	ENSG00000149658
ENSG00000204371	ENSG00000127720
ENSG00000124155	ENSG00000174099
ENSG00000173575	ENSG00000108592
ENSG00000007541	ENSG00000179588
ENSG00000095596	ENSG00000144567
ENSG00000242110	ENSG00000126243
ENSG00000223501	ENSG00000272918
ENSG00000250988	ENSG00000105887
ENSG00000182220	ENSG00000205927
ENSG00000205268	ENSG00000106638
ENSG00000185480	ENSG00000100030
ENSG00000163319	ENSG00000169967
ENSG00000166889	ENSG00000198718
ENSG00000138674	ENSG00000127948
ENSG00000157796	ENSG00000148737
ENSG00000261115	ENSG00000235374
ENSG00000187109	ENSG00000128228
ENSG00000264522	ENSG00000141644
ENSG00000120519	ENSG00000083857
ENSG00000157657	ENSG00000183726
ENSG00000149582	ENSG00000110107
ENSG00000154642	ENSG00000111641
ENSG00000163932	ENSG00000166526
ENSG00000101452	ENSG00000120910
ENSG00000131381	ENSG00000167797
ENSG00000240771	ENSG00000110060
ENSG00000168538	ENSG00000138080
ENSG00000258289	ENSG00000171169
ENSG00000182552	ENSG00000135632
ENSG00000144674	ENSG00000180592
ENSG00000089063	ENSG00000280287
ENSG00000166595	ENSG00000170619
ENSG00000110025	ENSG00000185252
ENSG00000138036	ENSG00000148572
ENSG00000115392	ENSG00000173065
ENSG00000100359	ENSG00000226525
ENSG00000100418	ENSG00000104112
ENSG00000134769	ENSG00000125037
ENSG00000100897	ENSG00000165775
ENSG00000090097	ENSG00000116096
ENSG00000159692	ENSG00000131446
ENSG00000229180	ENSG00000064012
ENSG00000152061	ENSG00000120694
ENSG00000101901	ENSG00000197746
ENSG00000115760	ENSG00000126070
ENSG00000164620	ENSG00000105643
ENSG00000135913	ENSG00000105447
ENSG00000101150	ENSG00000187607
ENSG00000177150	ENSG00000171475
ENSG00000122966	ENSG00000282458
ENSG00000116191	ENSG00000272677
ENSG00000141524	ENSG00000182484
ENSG00000031823	ENSG00000143256
ENSG00000160796	ENSG00000118515
ENSG00000147457	ENSG00000260948
ENSG00000166669	ENSG00000164920
ENSG00000198752	ENSG00000026103
ENSG00000064115	ENSG00000162910
ENSG00000108010	ENSG00000275318
ENSG00000124222	ENSG00000169136
ENSG00000172432	ENSG00000013561
ENSG00000146282	ENSG00000100647
ENSG00000100575	ENSG00000164532
ENSG00000136877	ENSG00000114439
ENSG00000160352	ENSG00000204922
ENSG00000104164	ENSG00000170185
ENSG00000100605	ENSG00000155252
ENSG00000091039	ENSG00000166562
ENSG00000205659	ENSG00000100263
ENSG00000073921	ENSG00000158773
ENSG00000280987	ENSG00000211454
ENSG00000110721	ENSG00000187815
ENSG00000148341	ENSG00000177192
ENSG00000115661	ENSG00000138795
ENSG00000197119	ENSG00000157895
ENSG00000156170	ENSG00000121274
ENSG00000107862	ENSG00000272821
ENSG00000090889	ENSG00000119446
ENSG00000163611	ENSG00000108021
ENSG00000204463	ENSG00000136270
ENSG00000087884	ENSG00000258559
ENSG00000102172	ENSG00000228589
ENSG00000065526	ENSG00000186448
ENSG00000090621	ENSG00000142230
ENSG00000134852	ENSG00000179134
ENSG00000131051	ENSG00000145945
ENSG00000067992	ENSG00000168884
ENSG00000169919	ENSG00000198899
ENSG00000141504	ENSG00000100814
ENSG00000100387	ENSG00000169203
ENSG00000189077	ENSG00000084073
ENSG00000159131	ENSG00000101152
ENSG00000059758	ENSG00000229447
ENSG00000072401	ENSG00000062282
ENSG00000137500	ENSG00000130338
ENSG00000085840	ENSG00000260027
ENSG00000077147	ENSG00000176407
ENSG00000145736	ENSG00000198680
ENSG00000105426	ENSG00000140471
ENSG00000254995	ENSG00000176165
ENSG00000225190	ENSG00000116514
ENSG00000076043	ENSG00000204388
ENSG00000130669	ENSG00000122687
ENSG00000113648	ENSG00000157593
ENSG00000106070	ENSG00000173218
ENSG00000119977	ENSG00000033011
ENSG00000152503	ENSG00000188522
ENSG00000112576	ENSG00000156983
ENSG00000135317	ENSG00000188283
ENSG00000159210	ENSG00000135334
ENSG00000205581	ENSG00000169057
ENSG00000104064	ENSG00000258738
ENSG00000075292	ENSG00000125482
ENSG00000174842	ENSG00000118503
ENSG00000127952	ENSG00000147533
ENSG00000104133	ENSG00000170684
ENSG00000137812	ENSG00000070495
ENSG00000184154	ENSG00000165406
ENSG00000118292	ENSG00000174607
ENSG00000177674	ENSG00000102996
ENSG00000148153	ENSG00000170802
ENSG00000008277	ENSG00000126062
ENSG00000068354	ENSG00000176973
ENSG00000141452	ENSG00000124214
ENSG00000170584	ENSG00000180917
ENSG00000260537	ENSG00000204599
ENSG00000140464	ENSG00000276517
ENSG00000107521	ENSG00000177576
ENSG00000162972	ENSG00000105576
ENSG00000134744	ENSG00000114988
ENSG00000165521	ENSG00000122557
ENSG00000153391	ENSG00000029363
ENSG00000100612	ENSG00000120149
ENSG00000108840	ENSG00000205937
ENSG00000118620	ENSG00000133789
ENSG00000185187	ENSG00000169217
ENSG00000109220	ENSG00000128463
ENSG00000196233	ENSG00000187626
ENSG00000250337	ENSG00000168924
ENSG00000048162	ENSG00000273559
ENSG00000078902	ENSG00000144868
ENSG00000126777	ENSG00000175376
ENSG00000017260	ENSG00000117614
ENSG00000101966	ENSG00000107175
ENSG00000152104	ENSG00000170631
ENSG00000117222	ENSG00000133606
ENSG00000156345	ENSG00000165632
ENSG00000089327	ENSG00000254893
ENSG00000101473	ENSG00000177971
ENSG00000138621	ENSG00000258655
ENSG00000117616	ENSG00000144647
ENSG00000070950	ENSG00000128607
ENSG00000036054	ENSG00000213246
ENSG00000052795	ENSG00000069849
ENSG00000166004	ENSG00000147883
ENSG00000140367	ENSG00000152133
ENSG00000170485	ENSG00000107738
ENSG00000130706	ENSG00000147679
ENSG00000139842	ENSG00000262652
ENSG00000089159	ENSG00000171295
ENSG00000172869	ENSG00000099381
ENSG00000138095	ENSG00000187730
ENSG00000112320	ENSG00000152520
ENSG00000165097	ENSG00000225648
ENSG00000171204	ENSG00000269335
ENSG00000127947	ENSG00000151014
ENSG00000100284	ENSG00000135870
ENSG00000157869	ENSG00000140259
ENSG00000134762	ENSG00000154832
ENSG00000154265	ENSG00000151332
ENSG00000198794	ENSG00000196199
ENSG00000005810	ENSG00000126254
ENSG00000072518	ENSG00000229344
ENSG00000138468	ENSG00000106052
ENSG00000198648	ENSG00000164093
ENSG00000122591	ENSG00000006451
ENSG00000162600	ENSG00000143222
ENSG00000127603	ENSG00000139438
ENSG00000164182	ENSG00000173171
ENSG00000047346	ENSG00000109971
ENSG00000100483	ENSG00000171962
ENSG00000178234	ENSG00000177889
ENSG00000165359	ENSG00000272886
ENSG00000275066	ENSG00000110321
ENSG00000196696	ENSG00000267673
ENSG00000178163	ENSG00000168872
ENSG00000138688	ENSG00000129646
ENSG00000197043	ENSG00000167470
ENSG00000185728	ENSG00000164626
ENSG00000186111	ENSG00000116521
ENSG00000217576	ENSG00000087088
ENSG00000139428	ENSG00000273604
ENSG00000115947	ENSG00000248334
ENSG00000177479	ENSG00000111785
ENSG00000183856	ENSG00000106404
ENSG00000168958	ENSG00000109062
ENSG00000131437	ENSG00000067141
ENSG00000172939	ENSG00000100393
ENSG00000172765	ENSG00000171729
ENSG00000124279	ENSG00000163602
ENSG00000150403	ENSG00000183665
ENSG00000100578	ENSG00000106546
ENSG00000185009	ENSG00000197363
ENSG00000184787	ENSG00000151461
ENSG00000165802	ENSG00000188739
ENSG00000196367	ENSG00000264522
ENSG00000116213	ENSG00000169813
ENSG00000082781	ENSG00000169826
ENSG00000188647	ENSG00000198492
ENSG00000180385	ENSG00000105552
ENSG00000072071	ENSG00000204149
ENSG00000169398	ENSG00000117481
ENSG00000100207	ENSG00000110721
ENSG00000108406	ENSG00000174928
ENSG00000111737	ENSG00000114982
ENSG00000109323	ENSG00000124659
ENSG00000124333	ENSG00000076248
ENSG00000275778	ENSG00000172273
ENSG00000136925	ENSG00000204778
ENSG00000116141	ENSG00000265241
ENSG00000204764	ENSG00000149657
ENSG00000163249	ENSG00000107262
ENSG00000157450	ENSG00000072506
ENSG00000149196	ENSG00000010165
ENSG00000162437	ENSG00000144655
ENSG00000079819	ENSG00000177370
ENSG00000171298	ENSG00000159140
ENSG00000197451	ENSG00000109814
ENSG00000117153	ENSG00000174010
ENSG00000198089	ENSG00000144395
ENSG00000005339	ENSG00000164647
ENSG00000139835	ENSG00000247077
ENSG00000064225	ENSG00000229419
ENSG00000203995	ENSG00000070010
ENSG00000111052	ENSG00000031823
ENSG00000110429	ENSG00000102554
ENSG00000156990	ENSG00000196455
ENSG00000197535	ENSG00000215483
ENSG00000146828	ENSG00000125148
ENSG00000165006	ENSG00000225972
ENSG00000237651	ENSG00000143457
ENSG00000165304	ENSG00000204564
ENSG00000162885	ENSG00000130054
ENSG00000130723	ENSG00000139579
ENSG00000168175	ENSG00000177283
ENSG00000189319	ENSG00000114933
ENSG00000150347	ENSG00000136159
ENSG00000133794	ENSG00000099326
ENSG00000132670	ENSG00000167562
ENSG00000171208	ENSG00000118655
ENSG00000103035	ENSG00000123349
ENSG00000156876	ENSG00000010295
ENSG00000135953	ENSG00000160223
ENSG00000171634	ENSG00000130810
ENSG00000184831	ENSG00000117222
ENSG00000186001	ENSG00000110218
ENSG00000163507	ENSG00000109133
ENSG00000171130	ENSG00000070770
ENSG00000162929	ENSG00000152380
ENSG00000067829	ENSG00000197037
ENSG00000143970	ENSG00000132434
ENSG00000134602	ENSG00000110171
ENSG00000101040	ENSG00000078246
ENSG00000111206	ENSG00000133316
ENSG00000198873	ENSG00000145833
ENSG00000166479	ENSG00000138180
ENSG00000176261	ENSG00000173456
ENSG00000188313	ENSG00000198298
ENSG00000175324	ENSG00000100376
ENSG00000158411	ENSG00000198914
ENSG00000158122	ENSG00000180318
ENSG00000174775	ENSG00000136891
ENSG00000142188	ENSG00000257365
ENSG00000087903	ENSG00000186162
ENSG00000124191	ENSG00000118600
ENSG00000006744	ENSG00000217930
ENSG00000159753	ENSG00000061794
ENSG00000177410	ENSG00000005175
ENSG00000110958	ENSG00000143590
ENSG00000148660	ENSG00000198840
ENSG00000110442	ENSG00000197472
ENSG00000144935	ENSG00000162434
ENSG00000042088	ENSG00000119541
ENSG00000142149	ENSG00000111860
ENSG00000110841	ENSG00000145817
ENSG00000073792	ENSG00000125945
ENSG00000050393	ENSG00000160072
ENSG00000167615	ENSG00000136944
ENSG00000172530	ENSG00000132963
ENSG00000100151	ENSG00000171928
ENSG00000004399	ENSG00000085274
ENSG00000155621	ENSG00000127328
ENSG00000138376	ENSG00000161642
ENSG00000116237	ENSG00000067167
ENSG00000165338	ENSG00000234390
ENSG00000095574	ENSG00000127080
ENSG00000143398	ENSG00000204514
ENSG00000111845	ENSG00000279528
ENSG00000138050	ENSG00000135547
ENSG00000204152	ENSG00000167625
ENSG00000186166	ENSG00000092421
ENSG00000197045	ENSG00000140750
ENSG00000266074	ENSG00000168300
ENSG00000139370	ENSG00000138050
ENSG00000180104	ENSG00000218891
ENSG00000137693	ENSG00000116688
ENSG00000143486	ENSG00000163508
ENSG00000173660	ENSG00000204859
ENSG00000138658	ENSG00000197647
ENSG00000134775	ENSG00000285721
ENSG00000151914	ENSG00000183814
ENSG00000146433	ENSG00000148926
ENSG00000047849	ENSG00000004961
ENSG00000016864	ENSG00000185262
ENSG00000084652	ENSG00000147996
ENSG00000189050	ENSG00000104880
ENSG00000125351	ENSG00000170836
ENSG00000168802	ENSG00000259921
ENSG00000165669	ENSG00000086666
ENSG00000129173	ENSG00000148154
ENSG00000171469	ENSG00000138433
ENSG00000220804	ENSG00000112031
ENSG00000116478	ENSG00000196387
ENSG00000100425	ENSG00000174243
ENSG00000131876	ENSG00000168101
ENSG00000080802	ENSG00000196976
ENSG00000159216	ENSG00000112773
ENSG00000120685	ENSG00000127314
ENSG00000119682	ENSG00000166451
ENSG00000132423	ENSG00000175564
ENSG00000151923	ENSG00000162227
ENSG00000160961	ENSG00000130449
ENSG00000156374	ENSG00000159216
ENSG00000162385	ENSG00000001561
ENSG00000168090	ENSG00000102057
ENSG00000074755	ENSG00000127511
ENSG00000111450	ENSG00000166398
ENSG00000180776	ENSG00000110906
ENSG00000115421	ENSG00000261061
ENSG00000197965	ENSG00000188725
ENSG00000026297	ENSG00000241553
ENSG00000129007	ENSG00000149792
ENSG00000087266	ENSG00000163788
ENSG00000175287	ENSG00000256591
ENSG00000104763	ENSG00000231466
ENSG00000284770	ENSG00000143199
ENSG00000040933	ENSG00000213995
ENSG00000172175	ENSG00000272163
ENSG00000169231	ENSG00000077684
ENSG00000100058	ENSG00000151748
ENSG00000119185	ENSG00000168701
ENSG00000198130	ENSG00000260231
ENSG00000163608	ENSG00000066322
ENSG00000168763	ENSG00000167085
ENSG00000167721	ENSG00000011638
ENSG00000168803	ENSG00000140265
ENSG00000108256	ENSG00000022277
ENSG00000107263	ENSG00000146834
ENSG00000152464	ENSG00000179094
ENSG00000165609	ENSG00000185596
ENSG00000153157	ENSG00000129757
ENSG00000196924	ENSG00000262514
ENSG00000164168	ENSG00000265681
ENSG00000221978	ENSG00000260804
ENSG00000146267	ENSG00000135148
ENSG00000132199	ENSG00000183579
ENSG00000161513	ENSG00000143772
ENSG00000087460	ENSG00000256463
ENSG00000101639	ENSG00000244045
ENSG00000143554	ENSG00000175344
ENSG00000134057	ENSG00000115548
ENSG00000106868	ENSG00000169914
ENSG00000163900	ENSG00000058729
ENSG00000167595	ENSG00000178385
ENSG00000162642	ENSG00000110066
ENSG00000142252	ENSG00000129460
ENSG00000072609	ENSG00000112742
ENSG00000165752	ENSG00000204386
ENSG00000143222	ENSG00000121579
ENSG00000134138	ENSG00000113838
ENSG00000141905	ENSG00000055609
ENSG00000050130	ENSG00000166847
ENSG00000141252	ENSG00000100410
ENSG00000138686	ENSG00000001084
ENSG00000112715	ENSG00000197989
ENSG00000146757	ENSG00000229692
ENSG00000102858	ENSG00000185650
ENSG00000153310	ENSG00000065135
ENSG00000122376	ENSG00000182481
ENSG00000256269	ENSG00000183072
ENSG00000143748	ENSG00000259562
ENSG00000143815	ENSG00000116954
ENSG00000134874	ENSG00000105287
ENSG00000198000	ENSG00000066583
ENSG00000104320	ENSG00000179119
ENSG00000104365	ENSG00000175155
ENSG00000115568	ENSG00000164778
ENSG00000088205	ENSG00000015475
ENSG00000085998	ENSG00000135392
ENSG00000108961	ENSG00000189079
ENSG00000134278	ENSG00000177169
ENSG00000076944	ENSG00000264364
ENSG00000175203	ENSG00000116922
ENSG00000145246	ENSG00000170855
ENSG00000162959	ENSG00000100483
ENSG00000154813	ENSG00000105821
ENSG00000151576	ENSG00000244038
ENSG00000150712	ENSG00000173402
ENSG00000214087	ENSG00000164002
ENSG00000108848	ENSG00000147586
ENSG00000122126	ENSG00000134153
ENSG00000183020	ENSG00000163902
ENSG00000077097	ENSG00000170365
ENSG00000114999	ENSG00000164841
ENSG00000041357	ENSG00000110400
ENSG00000177830	ENSG00000275004
ENSG00000167110	ENSG00000120093
ENSG00000183597	ENSG00000180806
ENSG00000139613	ENSG00000065526
ENSG00000185917	ENSG00000150907
ENSG00000142453	ENSG00000137806
ENSG00000134294	ENSG00000107443
ENSG00000090989	ENSG00000171861
ENSG00000122435	ENSG00000158552
ENSG00000133624	ENSG00000104863
ENSG00000185684	ENSG00000167193
ENSG00000117335	ENSG00000182759
ENSG00000119314	ENSG00000139263
ENSG00000106459	ENSG00000156304
ENSG00000080561	ENSG00000082153
ENSG00000149548	ENSG00000277701
ENSG00000162227	ENSG00000167491
ENSG00000117697	ENSG00000168938
ENSG00000198919	ENSG00000068323
ENSG00000011009	ENSG00000147654
ENSG00000242247	ENSG00000140836
ENSG00000163006	ENSG00000151576
ENSG00000000419	ENSG00000096401
ENSG00000154217	ENSG00000142599
ENSG00000204392	ENSG00000145016
ENSG00000151332	ENSG00000182648
ENSG00000033178	ENSG00000236255
ENSG00000151552	ENSG00000149806
ENSG00000169992	ENSG00000102678
ENSG00000160214	ENSG00000232040
ENSG00000138867	ENSG00000249550
ENSG00000141480	ENSG00000069011
ENSG00000130177	ENSG00000113575
ENSG00000177192	ENSG00000124380
ENSG00000154767	ENSG00000135924
ENSG00000169016	ENSG00000116809
ENSG00000280828	ENSG00000185115
ENSG00000126214	ENSG00000279281
ENSG00000167987	ENSG00000114491
ENSG00000138443	ENSG00000112096
ENSG00000093167	ENSG00000164610
ENSG00000234741	ENSG00000083168
ENSG00000162923	ENSG00000165732
ENSG00000072571	ENSG00000111897
ENSG00000100335	ENSG00000226084
ENSG00000184402	ENSG00000136867
ENSG00000132535	ENSG00000117114
ENSG00000129235	ENSG00000234741
ENSG00000011105	ENSG00000156381
ENSG00000107518	ENSG00000033030
ENSG00000168066	ENSG00000105202
ENSG00000162643	ENSG00000136114
ENSG00000165660	ENSG00000069020
ENSG00000203485	ENSG00000112578
ENSG00000163539	ENSG00000165506
ENSG00000085365	ENSG00000117410
ENSG00000137210	ENSG00000138092
ENSG00000101844	ENSG00000124160
ENSG00000130935	ENSG00000156599
ENSG00000174177	ENSG00000163577
ENSG00000133983	ENSG00000103415
ENSG00000152642	ENSG00000145860
ENSG00000182934	ENSG00000181896
ENSG00000174371	ENSG00000007944
ENSG00000276234	ENSG00000124217
ENSG00000161956	ENSG00000168040
ENSG00000140043	ENSG00000131148
ENSG00000139505	ENSG00000122126
ENSG00000151725	ENSG00000173598
ENSG00000131697	ENSG00000150403
ENSG00000165275	ENSG00000052841
ENSG00000060982	ENSG00000111737
ENSG00000118181	ENSG00000185246
ENSG00000163069	ENSG00000061337
ENSG00000163071	ENSG00000273314
ENSG00000179361	ENSG00000082258
ENSG00000100330	ENSG00000185883
ENSG00000175970	ENSG00000003393
ENSG00000100226	ENSG00000206561
ENSG00000178982	ENSG00000159479
ENSG00000138670	ENSG00000197329
ENSG00000175455	ENSG00000086589
ENSG00000029363	ENSG00000104695
ENSG00000113552	ENSG00000260643
ENSG00000173064	ENSG00000040199
ENSG00000110660	ENSG00000169330
ENSG00000163634	ENSG00000116871
ENSG00000134444	ENSG00000007080
ENSG00000225663	ENSG00000156639
ENSG00000105186	ENSG00000007372
ENSG00000161647	ENSG00000135506
ENSG00000167978	ENSG00000176749
ENSG00000022840	ENSG00000186283
ENSG00000103351	ENSG00000101266
ENSG00000105778	ENSG00000101367
ENSG00000141127	ENSG00000132254
ENSG00000108515	ENSG00000181610
ENSG00000170899	ENSG00000154978
ENSG00000107021	ENSG00000181690
ENSG00000116874	ENSG00000080802
ENSG00000099954	ENSG00000186312
ENSG00000141994	ENSG00000122203
ENSG00000139323	ENSG00000160336
ENSG00000130695	ENSG00000168612
ENSG00000122481	ENSG00000174227
ENSG00000197226	ENSG00000137185
ENSG00000160949	ENSG00000257122
ENSG00000168522	ENSG00000087157
ENSG00000147677	ENSG00000173926
ENSG00000183495	ENSG00000104969
ENSG00000134644	ENSG00000137124
ENSG00000114770	ENSG00000108961
ENSG00000046651	ENSG00000143801
ENSG00000114491	ENSG00000163866
ENSG00000197448	ENSG00000087995
ENSG00000119522	ENSG00000082516
ENSG00000180228	ENSG00000165804
ENSG00000125875	ENSG00000078902
ENSG00000066279	ENSG00000070047
ENSG00000140451	ENSG00000100138
ENSG00000166181	ENSG00000173166
ENSG00000183527	ENSG00000186350
ENSG00000164532	ENSG00000185838
ENSG00000091651	ENSG00000121989
ENSG00000086758	ENSG00000159905
ENSG00000078369	ENSG00000121644
ENSG00000100003	ENSG00000115884
ENSG00000177045	ENSG00000132613
ENSG00000115687	ENSG00000183624
ENSG00000123983	ENSG00000064300
ENSG00000171453	ENSG00000136158
ENSG00000157036	ENSG00000164853
ENSG00000172301	ENSG00000281189
ENSG00000163960	ENSG00000070831
ENSG00000131375	ENSG00000090238
ENSG00000003402	ENSG00000136699
ENSG00000115129	ENSG00000183077
ENSG00000143952	ENSG00000167112
ENSG00000040275	ENSG00000158526
ENSG00000198793	ENSG00000141580
ENSG00000189298	ENSG00000273136
ENSG00000068912	ENSG00000215251
ENSG00000204351	ENSG00000178028
ENSG00000125991	ENSG00000204611
ENSG00000145723	ENSG00000142544
ENSG00000129353	ENSG00000055950
ENSG00000108825	ENSG00000141458
ENSG00000178999	ENSG00000197808
ENSG00000237296	ENSG00000179604
ENSG00000137776	ENSG00000196437
ENSG00000093217	ENSG00000072401
ENSG00000179988	ENSG00000100603
ENSG00000094975	ENSG00000097007
ENSG00000166266	ENSG00000100221
ENSG00000113845	ENSG00000181404
ENSG00000162670	ENSG00000121022
ENSG00000075856	ENSG00000139146
ENSG00000163170	ENSG00000113811
ENSG00000001497	ENSG00000171970
ENSG00000127914	ENSG00000197217
ENSG00000158019	ENSG00000166025
ENSG00000165795	ENSG00000126767
ENSG00000122218	ENSG00000167114
ENSG00000175054	ENSG00000204519
ENSG00000116205	ENSG00000149218
ENSG00000068971	ENSG00000266777
ENSG00000249141	ENSG00000103429
ENSG00000163625	ENSG00000105656
ENSG00000114120	ENSG00000160271
ENSG00000005700	ENSG00000120833
ENSG00000121210	ENSG00000087274
ENSG00000130758	ENSG00000120071
ENSG00000055917	ENSG00000170113
ENSG00000144381	ENSG00000173486
ENSG00000276043	ENSG00000177303
ENSG00000135535	ENSG00000164463
ENSG00000188153	ENSG00000169258
ENSG00000164695	ENSG00000100395
ENSG00000122705	ENSG00000160741
ENSG00000176105	ENSG00000196588
ENSG00000100888	ENSG00000181852
ENSG00000140988	ENSG00000198843
ENSG00000115652	ENSG00000165879
ENSG00000124784	ENSG00000123144
ENSG00000137145	ENSG00000125266
ENSG00000162065	ENSG00000126457
ENSG00000124193	ENSG00000185112
ENSG00000023041	ENSG00000197016
ENSG00000132952	ENSG00000204822
ENSG00000119318	ENSG00000135932
ENSG00000058272	ENSG00000121073
ENSG00000284057	ENSG00000260920
ENSG00000117054	ENSG00000100036
ENSG00000102409	ENSG00000198901
ENSG00000175110	ENSG00000179950
ENSG00000138459	ENSG00000145354
ENSG00000133226	ENSG00000155100
ENSG00000266412	ENSG00000173113
ENSG00000198742	ENSG00000126903
ENSG00000101310	ENSG00000137338
ENSG00000068120	ENSG00000134375
ENSG00000278202	ENSG00000203760
ENSG00000135930	ENSG00000143753
ENSG00000144228	ENSG00000107104
ENSG00000183060	ENSG00000163900
ENSG00000161996	ENSG00000140691
ENSG00000092199	ENSG00000103966
ENSG00000141582	ENSG00000116285
ENSG00000196151	ENSG00000067596
ENSG00000089685	ENSG00000179454
ENSG00000181019	ENSG00000119396
ENSG00000090372	ENSG00000100413
ENSG00000083520	ENSG00000087074
ENSG00000111186	ENSG00000033800
ENSG00000174839	ENSG00000278576
ENSG00000110514	ENSG00000148840
ENSG00000138092	ENSG00000179958
ENSG00000118985	ENSG00000106246
ENSG00000183337	ENSG00000267680
ENSG00000119969	ENSG00000070814
ENSG00000141971	ENSG00000168283
ENSG00000148690	ENSG00000171604
ENSG00000154845	ENSG00000147437
ENSG00000143258	ENSG00000167967
ENSG00000183814	ENSG00000162889
ENSG00000143294	ENSG00000144746
ENSG00000275052	ENSG00000240891
ENSG00000157837	ENSG00000127804
ENSG00000198874	ENSG00000139977
ENSG00000106133	ENSG00000279283
ENSG00000100938	ENSG00000205250
ENSG00000165416	ENSG00000152193
ENSG00000127314	ENSG00000089220
ENSG00000110713	ENSG00000259275
ENSG00000138750	ENSG00000213024
ENSG00000036257	ENSG00000115211
ENSG00000261832	ENSG00000134222
ENSG00000133961	ENSG00000143493
ENSG00000082146	ENSG00000130772
ENSG00000042317	ENSG00000166454
ENSG00000011304	ENSG00000134057
ENSG00000116871	ENSG00000167515
ENSG00000277957	ENSG00000130935
ENSG00000103197	ENSG00000139131
ENSG00000182400	ENSG00000130204
ENSG00000120699	ENSG00000198039
ENSG00000158552	ENSG00000152944
ENSG00000131584	ENSG00000162604
ENSG00000109332	ENSG00000170558
ENSG00000155393	ENSG00000106028
ENSG00000178149	ENSG00000166224
ENSG00000038219	ENSG00000247626
ENSG00000118420	ENSG00000182324
ENSG00000181991	ENSG00000182810
ENSG00000104312	ENSG00000169118
ENSG00000108506	ENSG00000088205
ENSG00000267059	ENSG00000171827
ENSG00000068383	ENSG00000154727
ENSG00000133247	ENSG00000006634
ENSG00000054965	ENSG00000147669
ENSG00000082258	ENSG00000163535
ENSG00000143252	ENSG00000119720
ENSG00000115310	ENSG00000155097
ENSG00000153094	ENSG00000101844
ENSG00000125841	ENSG00000140743
ENSG00000101247	ENSG00000204427
ENSG00000064102	ENSG00000173540
ENSG00000167671	ENSG00000055208
ENSG00000108883	ENSG00000185551
ENSG00000171793	ENSG00000166181
ENSG00000109762	ENSG00000075218
ENSG00000117625	ENSG00000145220
ENSG00000174669	ENSG00000140987
ENSG00000119772	ENSG00000010270
ENSG00000064726	ENSG00000174943
ENSG00000170142	ENSG00000123200
ENSG00000021826	ENSG00000261613
ENSG00000143363	ENSG00000160818
ENSG00000188338	ENSG00000109475
ENSG00000130363	ENSG00000172159
ENSG00000103264	ENSG00000140307
ENSG00000092108	ENSG00000197728
ENSG00000161800	ENSG00000188766
ENSG00000167333	ENSG00000144802
ENSG00000179152	ENSG00000128699
ENSG00000137996	ENSG00000185869
ENSG00000116521	ENSG00000155034
ENSG00000117523	ENSG00000163909
ENSG00000124171	ENSG00000168763
ENSG00000172954	ENSG00000095951
ENSG00000169221	ENSG00000160392
ENSG00000006530	ENSG00000146670
ENSG00000100211	ENSG00000139946
ENSG00000131351	ENSG00000140497
ENSG00000183624	ENSG00000126746
ENSG00000140395	ENSG00000186432
ENSG00000159445	ENSG00000125834
ENSG00000088727	ENSG00000085644
ENSG00000141542	ENSG00000136048
ENSG00000055070	ENSG00000153774
ENSG00000130396	ENSG00000213762
ENSG00000137135	ENSG00000158691
ENSG00000171940	ENSG00000100644
ENSG00000111647	ENSG00000178397
ENSG00000214753	ENSG00000198563
ENSG00000131778	ENSG00000276529
ENSG00000157107	ENSG00000134014
ENSG00000112651	ENSG00000143793
ENSG00000173786	ENSG00000169155
ENSG00000100417	ENSG00000005801
ENSG00000008311	ENSG00000071462
ENSG00000272410	ENSG00000256537
ENSG00000132676	ENSG00000085978
ENSG00000221838	ENSG00000102100
ENSG00000176974	ENSG00000113396
ENSG00000066651	ENSG00000182768
ENSG00000164659	ENSG00000165874
ENSG00000148291	ENSG00000134108
ENSG00000073008	ENSG00000174840
ENSG00000121064	ENSG00000186280
ENSG00000082515	ENSG00000156502
ENSG00000126106	ENSG00000186141
ENSG00000145734	ENSG00000013810
ENSG00000135473	ENSG00000167775
ENSG00000137601	ENSG00000105497
ENSG00000131269	ENSG00000110660
ENSG00000180900	ENSG00000128045
ENSG00000129484	ENSG00000126775
ENSG00000145147	ENSG00000047365
ENSG00000183010	ENSG00000172809
ENSG00000140650	ENSG00000118363
ENSG00000168297	ENSG00000138081
ENSG00000136824	ENSG00000174886
ENSG00000169359	ENSG00000163041
ENSG00000187742	ENSG00000108829
ENSG00000100150	ENSG00000156345
ENSG00000130159	ENSG00000261659
ENSG00000114861	ENSG00000137273
ENSG00000153721	ENSG00000124275
ENSG00000168884	ENSG00000148090
ENSG00000062194	ENSG00000120306
ENSG00000198707	ENSG00000159063
ENSG00000165046	ENSG00000122068
ENSG00000130311	ENSG00000269951
ENSG00000103034	ENSG00000115419
ENSG00000113594	ENSG00000167522
ENSG00000185808	ENSG00000137693
ENSG00000088930	ENSG00000176024
ENSG00000184216	ENSG00000144566
ENSG00000131931	ENSG00000065675
ENSG00000168393	ENSG00000006062
ENSG00000198720	ENSG00000100591
ENSG00000068878	ENSG00000063177
ENSG00000023191	ENSG00000143622
ENSG00000141295	ENSG00000100319
ENSG00000165914	ENSG00000155275
ENSG00000100603	ENSG00000206053
ENSG00000149782	ENSG00000121406
ENSG00000083896	ENSG00000012232
ENSG00000081870	ENSG00000037241
ENSG00000124357	ENSG00000130477
ENSG00000166233	ENSG00000157837
ENSG00000100731	ENSG00000124171
ENSG00000115966	ENSG00000111266
ENSG00000164062	ENSG00000279544
ENSG00000159259	ENSG00000119801
ENSG00000140262	ENSG00000142396
ENSG00000136100	ENSG00000224051
ENSG00000129187	ENSG00000184378
ENSG00000152117	ENSG00000165861
ENSG00000166171	ENSG00000103264
ENSG00000120686	ENSG00000120334
ENSG00000167548	ENSG00000234009
ENSG00000119950	ENSG00000155760
ENSG00000085760	ENSG00000152056
ENSG00000185842	ENSG00000144736
ENSG00000163935	ENSG00000239789
ENSG00000163832	ENSG00000142669
ENSG00000142856	ENSG00000168397
ENSG00000109103	ENSG00000124459
ENSG00000141449	ENSG00000139180
ENSG00000163875	ENSG00000006327
ENSG00000163312	ENSG00000197063
ENSG00000101972	ENSG00000130821
ENSG00000174442	ENSG00000120129
ENSG00000165533	ENSG00000236824
ENSG00000170653	ENSG00000160199
ENSG00000136098	ENSG00000168439
ENSG00000104517	ENSG00000145685
ENSG00000152457	ENSG00000187953
ENSG00000109118	ENSG00000173542
ENSG00000133112	ENSG00000127870
ENSG00000105698	ENSG00000175193
ENSG00000115525	ENSG00000197976
ENSG00000188917	ENSG00000113460
ENSG00000145555	ENSG00000215712
ENSG00000105755	ENSG00000261115
ENSG00000138614	ENSG00000210082
ENSG00000084092	ENSG00000090061
ENSG00000040199	ENSG00000179335
ENSG00000197299	ENSG00000177181
ENSG00000203705	ENSG00000152242
ENSG00000117419	ENSG00000065989
ENSG00000153827	ENSG00000064601
ENSG00000136840	ENSG00000134755
ENSG00000145604	ENSG00000186111
ENSG00000198646	ENSG00000132581
ENSG00000123146	ENSG00000198258
ENSG00000154839	ENSG00000109118
ENSG00000186814	ENSG00000154222
ENSG00000051180	ENSG00000115904
ENSG00000137492	ENSG00000105402
ENSG00000157426	ENSG00000272040
ENSG00000229807	ENSG00000181588
ENSG00000124207	ENSG00000147862
ENSG00000173230	ENSG00000100029
ENSG00000116830	ENSG00000120533
ENSG00000061987	ENSG00000180667
ENSG00000114956	ENSG00000071967
ENSG00000147162	ENSG00000138650
ENSG00000094914	ENSG00000146457
ENSG00000119929	ENSG00000160633
ENSG00000136068	ENSG00000149257
ENSG00000125753	ENSG00000109787
ENSG00000172366	ENSG00000085185
ENSG00000183943	ENSG00000099364
ENSG00000162695	ENSG00000165480
ENSG00000159842	ENSG00000126461
ENSG00000187239	ENSG00000168152
ENSG00000118482	ENSG00000198948
ENSG00000234608	ENSG00000196459
ENSG00000115828	ENSG00000168246
ENSG00000142655	ENSG00000168005
ENSG00000139641	ENSG00000055483
ENSG00000160679	ENSG00000125630
ENSG00000129292	ENSG00000230551
ENSG00000063241	ENSG00000152990
ENSG00000158042	ENSG00000106144
ENSG00000112851	ENSG00000103044
ENSG00000169692	ENSG00000198917
ENSG00000104973	ENSG00000161970
ENSG00000108100	ENSG00000183506
ENSG00000198382	ENSG00000176101
ENSG00000053900	ENSG00000108587
ENSG00000168014	ENSG00000137563
ENSG00000164253	ENSG00000038358
ENSG00000150627	ENSG00000042429
ENSG00000068654	ENSG00000173744
ENSG00000003393	ENSG00000160613
ENSG00000007392	ENSG00000108061
ENSG00000160932	ENSG00000176619
ENSG00000196912	ENSG00000106080
ENSG00000100714	ENSG00000184677
ENSG00000253250	ENSG00000153048
ENSG00000164815	ENSG00000258768
ENSG00000015532	ENSG00000167302
ENSG00000127527	ENSG00000132109
ENSG00000171456	ENSG00000103194
ENSG00000100889	ENSG00000161677
ENSG00000196376	ENSG00000100902
ENSG00000124532	ENSG00000171940
ENSG00000102054	ENSG00000024862
ENSG00000106976	ENSG00000165891
ENSG00000165121	ENSG00000197622
ENSG00000167397	ENSG00000142444
ENSG00000170832	ENSG00000047579
ENSG00000183354	ENSG00000105617
ENSG00000116353	ENSG00000165626
ENSG00000148481	ENSG00000115526
ENSG00000143390	ENSG00000075420
ENSG00000116754	ENSG00000106868
ENSG00000065883	ENSG00000228253
ENSG00000076864	ENSG00000145242
ENSG00000079134	ENSG00000164045
ENSG00000159322	ENSG00000143393
ENSG00000059691	ENSG00000196850
ENSG00000138668	ENSG00000171497
ENSG00000184992	ENSG00000215421
ENSG00000109790	ENSG00000140153
ENSG00000076382	ENSG00000143195
ENSG00000005302	ENSG00000129187
ENSG00000102225	ENSG00000167604
ENSG00000074219	ENSG00000281183
ENSG00000144554	ENSG00000167565
ENSG00000053371	ENSG00000121068
ENSG00000143476	ENSG00000116604
ENSG00000115998	ENSG00000124209
ENSG00000136636	ENSG00000138495
ENSG00000156639	ENSG00000198763
ENSG00000103429	ENSG00000007866
ENSG00000134717	ENSG00000253276
ENSG00000082701	ENSG00000107951
ENSG00000154124	ENSG00000156453
ENSG00000058063	ENSG00000161036
ENSG00000168724	ENSG00000135999
ENSG00000148337	ENSG00000155016
ENSG00000112739	ENSG00000197498
ENSG00000018610	ENSG00000102471
ENSG00000167635	ENSG00000136451
ENSG00000007520	ENSG00000173960
ENSG00000139737	ENSG00000100288
ENSG00000258555	ENSG00000100422
ENSG00000074582	ENSG00000103245
ENSG00000142892	ENSG00000172757
ENSG00000131467	ENSG00000116717
ENSG00000171862	ENSG00000174720
ENSG00000087157	ENSG00000131236
ENSG00000103995	ENSG00000285053
ENSG00000197912	ENSG00000213023
ENSG00000140905	ENSG00000155545
ENSG00000070018	ENSG00000138802
ENSG00000138399	ENSG00000115806
ENSG00000144161	ENSG00000155380
ENSG00000282034	ENSG00000125445
ENSG00000180822	ENSG00000096080
ENSG00000136111	ENSG00000196470
ENSG00000255104	ENSG00000106588
ENSG00000108587	ENSG00000102710
ENSG00000196821	ENSG00000172375
ENSG00000158545	ENSG00000271976
ENSG00000118655	ENSG00000100225
ENSG00000166167	ENSG00000128626
ENSG00000169371	ENSG00000214113
ENSG00000143515	ENSG00000124602
ENSG00000185238	ENSG00000237296
ENSG00000126254	ENSG00000104218
ENSG00000149100	ENSG00000182095
ENSG00000186654	ENSG00000099804
ENSG00000124208	ENSG00000188997
ENSG00000090857	ENSG00000163870
ENSG00000141076	ENSG00000011021
ENSG00000013573	ENSG00000015171
ENSG00000066455	ENSG00000129696
ENSG00000165506	ENSG00000149187
ENSG00000085832	ENSG00000225630
ENSG00000023902	ENSG00000031003
ENSG00000269893	ENSG00000272604
ENSG00000004487	ENSG00000073756
ENSG00000196459	ENSG00000100147
ENSG00000115761	ENSG00000181873
ENSG00000139197	ENSG00000122692
ENSG00000160867	ENSG00000185022
ENSG00000078967	ENSG00000102974
ENSG00000141568	ENSG00000116731
ENSG00000136504	ENSG00000148339
ENSG00000072210	ENSG00000196876
ENSG00000067369	ENSG00000256628
ENSG00000111364	ENSG00000172613
ENSG00000184178	ENSG00000279089
ENSG00000114902	ENSG00000267632
ENSG00000169967	ENSG00000168301
ENSG00000078618	ENSG00000114019
ENSG00000075568	ENSG00000117360
[truncated: 3,487 more rows]
