# Supplementary material for: Suppressed SF3B1 Expression Lowers METTL3 Transcription and m6A RNA Expression
Source: Int J Mol Sci. 2026 Jun 15;27(12):5396. doi: 10.3390/ijms27125396 (PMC13300658; doi:10.3390/ijms27125396)
Supplement: Supplementary file 1 [file ijms-27-05396-s001.zip › Supplementary Table S6.xlsx]

## Sheet: Gene identity analysis
Hypomethylation
shSF3B1	Identity
ENSG00000228794	lncRNA
ENSG00000230699	lncRNA
ENSG00000187634	protein_coding
ENSG00000176022	protein_coding
ENSG00000176022	protein_coding
ENSG00000224051	protein_coding
ENSG00000224870	lncRNA
ENSG00000197530	protein_coding
ENSG00000157933	protein_coding
ENSG00000157933	protein_coding
ENSG00000142611	protein_coding
ENSG00000069424	protein_coding
ENSG00000204859	protein_coding
ENSG00000204859	protein_coding
ENSG00000116273	protein_coding
ENSG00000171735	protein_coding
ENSG00000171735	protein_coding
ENSG00000171735	protein_coding
ENSG00000116288	protein_coding
ENSG00000284747	lncRNA
ENSG00000049239	protein_coding
ENSG00000171612	protein_coding
ENSG00000251503	protein_coding
ENSG00000175279	protein_coding
ENSG00000142655	protein_coding
ENSG00000272078	lncRNA
ENSG00000120948	protein_coding
ENSG00000120942	protein_coding
ENSG00000083444	protein_coding
ENSG00000116688	protein_coding
ENSG00000048707	protein_coding
ENSG00000116731	protein_coding
ENSG00000171729	protein_coding
ENSG00000197312	protein_coding
ENSG00000215695	protein_coding
ENSG00000065526	protein_coding
ENSG00000065526	protein_coding
ENSG00000065526	protein_coding
ENSG00000065526	protein_coding
ENSG00000065526	protein_coding
ENSG00000055070	protein_coding
ENSG00000226029	lncRNA
ENSG00000053372	protein_coding
ENSG00000169914	protein_coding
ENSG00000158825	protein_coding
ENSG00000184677	protein_coding
ENSG00000011007	protein_coding
ENSG00000189266	protein_coding
ENSG00000133226	protein_coding
ENSG00000133226	protein_coding
ENSG00000133226	protein_coding
ENSG00000204178	protein_coding
ENSG00000204178	protein_coding
ENSG00000117713	protein_coding
ENSG00000117713	protein_coding
ENSG00000060642	protein_coding
ENSG00000204160	protein_coding
ENSG00000090273	protein_coding
ENSG00000117751	protein_coding
ENSG00000130775	protein_coding
ENSG00000130775	protein_coding
ENSG00000130772	protein_coding
ENSG00000204138	protein_coding
ENSG00000204138	protein_coding
ENSG00000162419	protein_coding
ENSG00000198492	protein_coding
ENSG00000159023	protein_coding
ENSG00000159023	protein_coding
ENSG00000025800	protein_coding
ENSG00000250135	lncRNA
ENSG00000084652	protein_coding
ENSG00000160051	protein_coding
ENSG00000254553	protein_coding
ENSG00000254553	protein_coding
ENSG00000273274	protein_coding
ENSG00000273274	protein_coding
ENSG00000160062	protein_coding
ENSG00000121903	protein_coding
ENSG00000146463	protein_coding
ENSG00000020129	protein_coding
ENSG00000116871	protein_coding
ENSG00000116871	protein_coding
ENSG00000054118	protein_coding
ENSG00000054118	protein_coding
ENSG00000127603	protein_coding
ENSG00000127603	protein_coding
ENSG00000117000	protein_coding
ENSG00000117000	protein_coding
ENSG00000187801	protein_coding
ENSG00000187815	protein_coding
ENSG00000117010	protein_coding
ENSG00000177181	protein_coding
ENSG00000065978	protein_coding
ENSG00000164010	protein_coding
ENSG00000164011	protein_coding
ENSG00000198198	protein_coding
ENSG00000142949	protein_coding
ENSG00000066135	protein_coding
ENSG00000117411	protein_coding
ENSG00000126088	protein_coding
ENSG00000281912	lncRNA
ENSG00000132763	protein_coding
ENSG00000132780	protein_coding
ENSG00000159596	protein_coding
ENSG00000171357	protein_coding
ENSG00000117481	protein_coding
ENSG00000117481	protein_coding
ENSG00000123080	protein_coding
ENSG00000123091	protein_coding
ENSG00000134717	protein_coding
ENSG00000157077	protein_coding
ENSG00000162378	protein_coding
ENSG00000203995	protein_coding
ENSG00000203995	protein_coding
ENSG00000157184	protein_coding
ENSG00000116205	protein_coding
ENSG00000116205	protein_coding
ENSG00000271723	protein_coding
ENSG00000243725	protein_coding
ENSG00000162409	protein_coding
ENSG00000162607	protein_coding
ENSG00000162607	protein_coding
ENSG00000187140	protein_coding
ENSG00000187140	protein_coding
ENSG00000088035	protein_coding
ENSG00000079739	protein_coding
ENSG00000185483	protein_coding
ENSG00000185483	protein_coding
ENSG00000158966	protein_coding
ENSG00000162437	protein_coding
ENSG00000116675	protein_coding
ENSG00000213625	protein_coding
ENSG00000116678	protein_coding
ENSG00000116717	protein_coding
ENSG00000116754	protein_coding
ENSG00000116754	protein_coding
ENSG00000197568	protein_coding
ENSG00000229956	lncRNA
ENSG00000254685	protein_coding
ENSG00000254685	protein_coding
ENSG00000184005	protein_coding
ENSG00000162614	protein_coding
ENSG00000117114	protein_coding
ENSG00000117114	protein_coding
ENSG00000142871	protein_coding
ENSG00000097033	protein_coding
ENSG00000143013	protein_coding
ENSG00000143013	protein_coding
ENSG00000065243	protein_coding
ENSG00000197147	protein_coding
ENSG00000171488	protein_coding
ENSG00000171488	protein_coding
ENSG00000171488	protein_coding
ENSG00000097046	protein_coding
ENSG00000189195	protein_coding
ENSG00000189195	protein_coding
ENSG00000122484	protein_coding
ENSG00000122484	protein_coding
ENSG00000122484	protein_coding
ENSG00000143033	protein_coding
ENSG00000122483	protein_coding
ENSG00000117505	protein_coding
ENSG00000235501	lncRNA
ENSG00000117620	protein_coding
ENSG00000117620	protein_coding
ENSG00000170989	protein_coding
ENSG00000134186	protein_coding
ENSG00000121957	protein_coding
ENSG00000174151	protein_coding
ENSG00000224699	lncRNA
ENSG00000273373	lncRNA
ENSG00000134255	protein_coding
ENSG00000227811	lncRNA
ENSG00000064703	protein_coding
ENSG00000134245	protein_coding
ENSG00000226419	lncRNA
ENSG00000198799	protein_coding
ENSG00000118655	protein_coding
ENSG00000163349	protein_coding
ENSG00000173218	protein_coding
ENSG00000173218	protein_coding
ENSG00000134247	protein_coding
ENSG00000134247	protein_coding
ENSG00000134247	protein_coding
ENSG00000134256	protein_coding
ENSG00000183508	protein_coding
ENSG00000065183	protein_coding
ENSG00000231365	lncRNA
ENSG00000233396	lncRNA
ENSG00000180867	transcribed_processed_pseudogene
ENSG00000188092	protein_coding
ENSG00000280649	TEC
ENSG00000178104	protein_coding
ENSG00000284842	transcribed_processed_pseudogene
ENSG00000203852	protein_coding
ENSG00000203852	protein_coding
ENSG00000023902	protein_coding
ENSG00000266472	protein_coding
ENSG00000163125	protein_coding
ENSG00000143379	protein_coding
ENSG00000143379	protein_coding
ENSG00000143363	protein_coding
ENSG00000213190	protein_coding
ENSG00000143458	protein_coding
ENSG00000143398	protein_coding
ENSG00000143398	protein_coding
ENSG00000143373	protein_coding
ENSG00000143375	protein_coding
ENSG00000143376	protein_coding
ENSG00000143376	protein_coding
ENSG00000203288	lncRNA
ENSG00000203288	lncRNA
ENSG00000160679	protein_coding
ENSG00000160679	protein_coding
ENSG00000160679	protein_coding
ENSG00000272654	lncRNA
ENSG00000271380	lncRNA
ENSG00000169242	protein_coding
ENSG00000235919	lncRNA
ENSG00000160789	protein_coding
ENSG00000163472	protein_coding
ENSG00000143294	protein_coding
ENSG00000158882	protein_coding
ENSG00000283696	lncRNA
ENSG00000081721	protein_coding
ENSG00000117143	protein_coding
ENSG00000224358	lncRNA
ENSG00000143179	protein_coding
ENSG00000120370	protein_coding
ENSG00000117523	protein_coding
ENSG00000117523	protein_coding
ENSG00000117523	protein_coding
ENSG00000117523	protein_coding
ENSG00000117523	protein_coding
ENSG00000010165	protein_coding
ENSG00000185278	protein_coding
ENSG00000116161	protein_coding
ENSG00000227815	unprocessed_pseudogene
ENSG00000075391	protein_coding
ENSG00000075391	protein_coding
ENSG00000116199	protein_coding
ENSG00000186283	protein_coding
ENSG00000135837	protein_coding
ENSG00000135837	protein_coding
ENSG00000135837	protein_coding
ENSG00000135837	protein_coding
ENSG00000135837	protein_coding
ENSG00000143324	protein_coding
ENSG00000135835	protein_coding
ENSG00000135835	protein_coding
ENSG00000135862	protein_coding
ENSG00000116698	protein_coding
ENSG00000116668	protein_coding
ENSG00000157181	protein_coding
ENSG00000157181	protein_coding
ENSG00000157181	protein_coding
ENSG00000116741	protein_coding
ENSG00000116833	protein_coding
ENSG00000118200	protein_coding
ENSG00000118200	protein_coding
ENSG00000134375	protein_coding
ENSG00000228288	lncRNA
ENSG00000234996	transcribed_processed_pseudogene
ENSG00000143847	protein_coding
ENSG00000159388	protein_coding
ENSG00000058668	protein_coding
ENSG00000058673	protein_coding
ENSG00000058673	protein_coding
ENSG00000257315	protein_coding
ENSG00000257315	protein_coding
ENSG00000198625	protein_coding
ENSG00000133069	protein_coding
ENSG00000143479	protein_coding
ENSG00000123836	protein_coding
ENSG00000123836	protein_coding
ENSG00000117597	protein_coding
ENSG00000117597	protein_coding
ENSG00000143476	protein_coding
ENSG00000066027	protein_coding
ENSG00000162769	protein_coding
ENSG00000143494	protein_coding
ENSG00000117724	protein_coding
ENSG00000117724	protein_coding
ENSG00000117724	protein_coding
ENSG00000117724	protein_coding
ENSG00000117724	protein_coding
ENSG00000117724	protein_coding
ENSG00000117724	protein_coding
ENSG00000117724	protein_coding
ENSG00000136636	protein_coding
ENSG00000067533	protein_coding
ENSG00000116141	protein_coding
ENSG00000116141	protein_coding
ENSG00000154305	protein_coding
ENSG00000154305	protein_coding
ENSG00000228106	lncRNA
ENSG00000154309	protein_coding
ENSG00000143756	protein_coding
ENSG00000143753	protein_coding
ENSG00000143753	protein_coding
ENSG00000143771	protein_coding
ENSG00000163050	protein_coding
ENSG00000181450	protein_coding
ENSG00000143740	protein_coding
ENSG00000143740	protein_coding
ENSG00000168159	protein_coding
ENSG00000116574	protein_coding
ENSG00000116574	protein_coding
ENSG00000135763	protein_coding
ENSG00000135763	protein_coding
ENSG00000143641	protein_coding
ENSG00000173409	protein_coding
ENSG00000116906	protein_coding
ENSG00000010072	protein_coding
ENSG00000010072	protein_coding
ENSG00000010072	protein_coding
ENSG00000143674	protein_coding
ENSG00000168275	protein_coding
ENSG00000228830	lncRNA
ENSG00000152904	protein_coding
ENSG00000285053	protein_coding
ENSG00000186197	protein_coding
ENSG00000244457	transcribed_processed_pseudogene
ENSG00000116977	protein_coding
ENSG00000117009	protein_coding
ENSG00000174371	protein_coding
ENSG00000179397	protein_coding
ENSG00000121644	protein_coding
ENSG00000203666	protein_coding
ENSG00000162852	protein_coding
ENSG00000185220	protein_coding
ENSG00000223764	lncRNA
ENSG00000188976	protein_coding
ENSG00000188290	protein_coding
ENSG00000160087	protein_coding
ENSG00000162576	protein_coding
ENSG00000221978	protein_coding
ENSG00000221978	protein_coding
ENSG00000160075	protein_coding
ENSG00000160075	protein_coding
ENSG00000228594	protein_coding
ENSG00000228594	protein_coding
ENSG00000272106	lncRNA
ENSG00000215790	protein_coding
ENSG00000130764	protein_coding
ENSG00000162413	protein_coding
ENSG00000116285	protein_coding
ENSG00000074800	protein_coding
ENSG00000231789	lncRNA
ENSG00000160049	protein_coding
ENSG00000177000	protein_coding
ENSG00000177000	protein_coding
ENSG00000116685	protein_coding
ENSG00000116685	protein_coding
ENSG00000233954	protein_coding
ENSG00000142627	protein_coding
ENSG00000037637	protein_coding
ENSG00000080947	transcribed_unprocessed_pseudogene
ENSG00000219481	protein_coding
ENSG00000219481	protein_coding
ENSG00000215908	transcribed_unprocessed_pseudogene
ENSG00000127463	protein_coding
ENSG00000090432	protein_coding
ENSG00000090432	protein_coding
ENSG00000075151	protein_coding
ENSG00000075151	protein_coding
ENSG00000117298	protein_coding
ENSG00000169641	protein_coding
ENSG00000169641	protein_coding
ENSG00000125944	protein_coding
ENSG00000125945	protein_coding
ENSG00000007968	protein_coding
ENSG00000179163	protein_coding
ENSG00000188529	protein_coding
ENSG00000188529	protein_coding
ENSG00000001460	protein_coding
ENSG00000117616	protein_coding
ENSG00000158006	protein_coding
ENSG00000198746	protein_coding
ENSG00000126705	protein_coding
ENSG00000162512	protein_coding
ENSG00000134644	protein_coding
ENSG00000134644	protein_coding
ENSG00000121753	protein_coding
ENSG00000121753	protein_coding
ENSG00000184007	protein_coding
ENSG00000184007	protein_coding
ENSG00000175130	protein_coding
ENSG00000160058	protein_coding
ENSG00000176261	protein_coding
ENSG00000162520	protein_coding
ENSG00000163866	protein_coding
ENSG00000116560	protein_coding
ENSG00000142686	protein_coding
ENSG00000142686	protein_coding
ENSG00000092853	protein_coding
ENSG00000092853	protein_coding
ENSG00000092853	protein_coding
ENSG00000116898	protein_coding
ENSG00000163877	protein_coding
ENSG00000188786	protein_coding
ENSG00000188786	protein_coding
ENSG00000116954	protein_coding
ENSG00000273637	lncRNA
ENSG00000273637	lncRNA
ENSG00000116985	protein_coding
ENSG00000116985	protein_coding
ENSG00000179862	protein_coding
ENSG00000127124	protein_coding
ENSG00000127124	protein_coding
ENSG00000198815	protein_coding
ENSG00000198815	protein_coding
ENSG00000117385	protein_coding
ENSG00000117394	protein_coding
ENSG00000162415	protein_coding
ENSG00000085998	protein_coding
ENSG00000132128	protein_coding
ENSG00000123473	protein_coding
ENSG00000123473	protein_coding
ENSG00000237424	lncRNA
ENSG00000269113	protein_coding
ENSG00000132122	protein_coding
ENSG00000078618	protein_coding
ENSG00000117862	protein_coding
ENSG00000285839	protein_coding
ENSG00000198841	protein_coding
ENSG00000085840	protein_coding
ENSG00000134744	protein_coding
ENSG00000134744	protein_coding
ENSG00000134744	protein_coding
ENSG00000162377	protein_coding
ENSG00000162377	protein_coding
ENSG00000162377	protein_coding
ENSG00000121310	protein_coding
ENSG00000121310	protein_coding
ENSG00000121310	protein_coding
ENSG00000236723	lncRNA
ENSG00000116209	protein_coding
ENSG00000215883	protein_coding
ENSG00000215883	protein_coding
ENSG00000162396	protein_coding
ENSG00000162600	protein_coding
ENSG00000162601	protein_coding
ENSG00000162601	protein_coding
ENSG00000230798	lncRNA
ENSG00000142864	protein_coding
ENSG00000142864	protein_coding
ENSG00000162620	protein_coding
ENSG00000036549	protein_coding
ENSG00000036549	protein_coding
ENSG00000077254	protein_coding
ENSG00000235927	lncRNA
ENSG00000235927	lncRNA
ENSG00000097096	protein_coding
ENSG00000162642	protein_coding
ENSG00000122417	protein_coding
ENSG00000261737	lncRNA
ENSG00000122482	protein_coding
ENSG00000122482	protein_coding
ENSG00000122482	protein_coding
ENSG00000154511	protein_coding
ENSG00000117500	protein_coding
ENSG00000137936	protein_coding
ENSG00000067334	protein_coding
ENSG00000067334	protein_coding
ENSG00000067334	protein_coding
ENSG00000156876	protein_coding
ENSG00000137992	protein_coding
ENSG00000121940	protein_coding
ENSG00000085433	protein_coding
ENSG00000273382	lncRNA
ENSG00000134248	protein_coding
ENSG00000121931	protein_coding
ENSG00000007341	protein_coding
ENSG00000155380	protein_coding
ENSG00000116793	protein_coding
ENSG00000081019	protein_coding
ENSG00000081019	protein_coding
ENSG00000116752	protein_coding
ENSG00000052723	protein_coding
ENSG00000177551	protein_coding
ENSG00000203865	lncRNA
ENSG00000143061	protein_coding
ENSG00000143061	protein_coding
ENSG00000143061	protein_coding
ENSG00000143061	protein_coding
ENSG00000134253	protein_coding
ENSG00000134253	protein_coding
ENSG00000196505	protein_coding
ENSG00000134250	protein_coding
ENSG00000196369	protein_coding
ENSG00000272419	transcribed_unprocessed_pseudogene
ENSG00000265491	protein_coding
ENSG00000230832	processed_pseudogene
ENSG00000162836	protein_coding
ENSG00000274020	lncRNA
ENSG00000269713	protein_coding
ENSG00000234232	transcribed_unprocessed_pseudogene
ENSG00000270276	protein_coding
ENSG00000184678	protein_coding
ENSG00000143368	protein_coding
ENSG00000143420	protein_coding
ENSG00000143418	protein_coding
ENSG00000197622	protein_coding
ENSG00000143393	protein_coding
ENSG00000143442	protein_coding
ENSG00000182134	protein_coding
ENSG00000143614	protein_coding
ENSG00000160741	protein_coding
ENSG00000285641	protein_coding
ENSG00000143545	protein_coding
ENSG00000143612	protein_coding
ENSG00000160714	protein_coding
ENSG00000160710	protein_coding
ENSG00000116539	protein_coding
ENSG00000116539	protein_coding
ENSG00000116539	protein_coding
ENSG00000116539	protein_coding
ENSG00000116539	protein_coding
ENSG00000116539	protein_coding
ENSG00000116580	protein_coding
ENSG00000116580	protein_coding
ENSG00000132680	protein_coding
ENSG00000132680	protein_coding
ENSG00000163479	protein_coding
ENSG00000254726	protein_coding
ENSG00000254726	protein_coding
ENSG00000198952	protein_coding
ENSG00000198952	protein_coding
ENSG00000198715	protein_coding
ENSG00000132688	protein_coding
ENSG00000143319	protein_coding
ENSG00000143319	protein_coding
ENSG00000143315	protein_coding
ENSG00000162729	protein_coding
ENSG00000132716	protein_coding
ENSG00000132716	protein_coding
ENSG00000132716	protein_coding
ENSG00000258465	protein_coding
ENSG00000258465	protein_coding
ENSG00000158796	protein_coding
ENSG00000143162	protein_coding
ENSG00000143147	protein_coding
ENSG00000117479	protein_coding
ENSG00000120334	protein_coding
ENSG00000120334	protein_coding
ENSG00000135870	protein_coding
ENSG00000143322	protein_coding
ENSG00000169905	protein_coding
ENSG00000169905	protein_coding
ENSG00000169905	protein_coding
ENSG00000230124	protein_coding
ENSG00000230124	protein_coding
ENSG00000243155	lncRNA
ENSG00000232586	lncRNA
ENSG00000162704	protein_coding
ENSG00000162704	protein_coding
ENSG00000271387	lncRNA
ENSG00000116406	protein_coding
ENSG00000047410	protein_coding
ENSG00000162687	protein_coding
ENSG00000066279	protein_coding
ENSG00000066279	protein_coding
ENSG00000066279	protein_coding
ENSG00000066279	protein_coding
ENSG00000066279	protein_coding
ENSG00000066279	protein_coding
ENSG00000177888	protein_coding
ENSG00000203721	lncRNA
ENSG00000162702	protein_coding
ENSG00000118193	protein_coding
ENSG00000174307	protein_coding
ENSG00000163431	protein_coding
ENSG00000117139	protein_coding
ENSG00000117139	protein_coding
ENSG00000117139	protein_coding
ENSG00000117139	protein_coding
ENSG00000183155	protein_coding
ENSG00000117153	protein_coding
ENSG00000158615	protein_coding
ENSG00000170382	protein_coding
ENSG00000133059	protein_coding
ENSG00000133059	protein_coding
ENSG00000158711	protein_coding
ENSG00000158711	protein_coding
ENSG00000133065	protein_coding
ENSG00000180667	protein_coding
ENSG00000076356	protein_coding
ENSG00000162757	protein_coding
ENSG00000170385	protein_coding
ENSG00000143493	protein_coding
ENSG00000065600	protein_coding
ENSG00000117697	protein_coding
ENSG00000117697	protein_coding
ENSG00000198468	lncRNA
ENSG00000174606	protein_coding
ENSG00000152104	protein_coding
ENSG00000152104	protein_coding
ENSG00000092978	protein_coding
ENSG00000136628	protein_coding
ENSG00000143502	protein_coding
ENSG00000143514	protein_coding
ENSG00000143514	protein_coding
ENSG00000143514	protein_coding
ENSG00000162923	protein_coding
ENSG00000162923	protein_coding
ENSG00000162923	protein_coding
ENSG00000154380	protein_coding
ENSG00000242861	lncRNA
ENSG00000143751	protein_coding
ENSG00000183814	protein_coding
ENSG00000183814	protein_coding
ENSG00000183814	protein_coding
ENSG00000143776	protein_coding
ENSG00000143793	protein_coding
ENSG00000143793	protein_coding
ENSG00000177788	lncRNA
ENSG00000154429	protein_coding
ENSG00000135801	protein_coding
ENSG00000119280	protein_coding
ENSG00000116903	protein_coding
ENSG00000116903	protein_coding
ENSG00000135766	protein_coding
ENSG00000116991	protein_coding
ENSG00000168264	protein_coding
ENSG00000188739	protein_coding
ENSG00000054267	protein_coding
ENSG00000054267	protein_coding
ENSG00000054267	protein_coding
ENSG00000143669	protein_coding
ENSG00000143702	protein_coding
ENSG00000153187	protein_coding
ENSG00000153187	protein_coding
ENSG00000153207	protein_coding
ENSG00000153207	protein_coding
ENSG00000175137	protein_coding
ENSG00000234171	lncRNA
ENSG00000163009	#N/A
ENSG00000163009	#N/A
ENSG00000243819	lncRNA
ENSG00000243819	lncRNA
ENSG00000178295	protein_coding
ENSG00000178295	protein_coding
ENSG00000143869	protein_coding
ENSG00000119771	protein_coding
ENSG00000173960	protein_coding
ENSG00000084676	protein_coding
ENSG00000115163	protein_coding
ENSG00000084693	protein_coding
ENSG00000138085	protein_coding
ENSG00000234072	lncRNA
ENSG00000115234	protein_coding
ENSG00000163798	protein_coding
ENSG00000243147	protein_coding
ENSG00000075426	protein_coding
ENSG00000119801	protein_coding
ENSG00000115760	protein_coding
ENSG00000115760	protein_coding
ENSG00000003509	protein_coding
ENSG00000143891	protein_coding
ENSG00000152147	protein_coding
ENSG00000143924	protein_coding
ENSG00000152527	protein_coding
ENSG00000138032	protein_coding
ENSG00000285542	protein_coding
ENSG00000285542	protein_coding
ENSG00000171132	protein_coding
ENSG00000171132	protein_coding
ENSG00000171150	protein_coding
ENSG00000239332	lncRNA
ENSG00000068724	protein_coding
ENSG00000116062	protein_coding
ENSG00000116062	protein_coding
ENSG00000116062	protein_coding
ENSG00000170802	protein_coding
ENSG00000170802	protein_coding
ENSG00000243244	protein_coding
ENSG00000243244	protein_coding
ENSG00000068781	protein_coding
ENSG00000143942	protein_coding
ENSG00000170634	protein_coding
ENSG00000115306	protein_coding
ENSG00000115306	protein_coding
ENSG00000115306	protein_coding
ENSG00000227799	processed_pseudogene
ENSG00000162997	transcribed_unitary_pseudogene
ENSG00000162997	transcribed_unitary_pseudogene
ENSG00000272606	lncRNA
ENSG00000162924	protein_coding
ENSG00000162928	protein_coding
ENSG00000173209	transcribed_unitary_pseudogene
ENSG00000173209	transcribed_unitary_pseudogene
ENSG00000173209	transcribed_unitary_pseudogene
ENSG00000115504	protein_coding
ENSG00000119862	protein_coding
ENSG00000119844	protein_coding
ENSG00000119844	protein_coding
ENSG00000115902	protein_coding
ENSG00000115902	protein_coding
ENSG00000143995	protein_coding
ENSG00000143971	protein_coding
ENSG00000143971	protein_coding
ENSG00000115946	protein_coding
ENSG00000196975	protein_coding
ENSG00000169564	protein_coding
ENSG00000116005	protein_coding
ENSG00000124383	protein_coding
ENSG00000075292	protein_coding
ENSG00000116127	protein_coding
ENSG00000116127	protein_coding
ENSG00000116127	protein_coding
ENSG00000116127	protein_coding
ENSG00000116127	protein_coding
ENSG00000235499	lncRNA
ENSG00000257800	processed_pseudogene
ENSG00000115325	protein_coding
ENSG00000034510	protein_coding
ENSG00000168906	protein_coding
ENSG00000132300	protein_coding
ENSG00000132313	protein_coding
ENSG00000115548	protein_coding
ENSG00000153561	protein_coding
ENSG00000225420	lncRNA
ENSG00000234028	lncRNA
ENSG00000275111	protein_coding
ENSG00000115042	protein_coding
ENSG00000231584	transcribed_unprocessed_pseudogene
ENSG00000204685	lncRNA
ENSG00000198885	protein_coding
ENSG00000168763	protein_coding
ENSG00000144182	protein_coding
ENSG00000158417	protein_coding
ENSG00000071082	protein_coding
ENSG00000071082	protein_coding
ENSG00000272902	lncRNA
ENSG00000158435	protein_coding
ENSG00000115616	protein_coding
ENSG00000198914	protein_coding
ENSG00000135974	protein_coding
ENSG00000071051	protein_coding
ENSG00000198075	protein_coding
ENSG00000135968	protein_coding
ENSG00000135968	protein_coding
ENSG00000135968	protein_coding
ENSG00000153201	protein_coding
ENSG00000153201	protein_coding
ENSG00000153201	protein_coding
ENSG00000153201	protein_coding
ENSG00000153201	protein_coding
ENSG00000015568	protein_coding
ENSG00000015568	protein_coding
ENSG00000153208	protein_coding
ENSG00000188177	protein_coding
ENSG00000114999	protein_coding
ENSG00000125630	protein_coding
ENSG00000115107	protein_coding
ENSG00000144120	protein_coding
ENSG00000236859	lncRNA
ENSG00000173349	protein_coding
ENSG00000272667	lncRNA
ENSG00000152082	protein_coding
ENSG00000136002	protein_coding
ENSG00000152127	protein_coding
ENSG00000082258	protein_coding
ENSG00000121989	protein_coding
ENSG00000204406	protein_coding
ENSG00000204406	protein_coding
ENSG00000135999	protein_coding
ENSG00000080345	protein_coding
ENSG00000080345	protein_coding
ENSG00000157827	protein_coding
ENSG00000177917	protein_coding
ENSG00000144283	protein_coding
ENSG00000115183	protein_coding
ENSG00000115183	protein_coding
ENSG00000136560	protein_coding
ENSG00000163072	protein_coding
ENSG00000138398	protein_coding
ENSG00000144362	protein_coding
ENSG00000144362	protein_coding
ENSG00000213160	protein_coding
ENSG00000213160	protein_coding
ENSG00000144357	protein_coding
ENSG00000115806	protein_coding
ENSG00000115827	protein_coding
ENSG00000071967	protein_coding
ENSG00000128708	protein_coding
ENSG00000172878	protein_coding
ENSG00000144355	protein_coding
ENSG00000217236	protein_coding
ENSG00000128714	protein_coding
ENSG00000128714	protein_coding
ENSG00000128713	protein_coding
ENSG00000128713	protein_coding
ENSG00000128710	protein_coding
ENSG00000128710	protein_coding
ENSG00000128710	protein_coding
ENSG00000128709	protein_coding
ENSG00000128709	protein_coding
ENSG00000128709	protein_coding
ENSG00000175879	protein_coding
ENSG00000128652	protein_coding
ENSG00000278500	#N/A
ENSG00000278500	#N/A
ENSG00000170166	protein_coding
ENSG00000170144	protein_coding
ENSG00000155636	protein_coding
ENSG00000155636	protein_coding
ENSG00000238082	processed_pseudogene
ENSG00000237298	lncRNA
ENSG00000138434	protein_coding
ENSG00000138434	protein_coding
ENSG00000138434	protein_coding
ENSG00000077232	protein_coding
ENSG00000077232	protein_coding
ENSG00000144369	protein_coding
ENSG00000115368	protein_coding
ENSG00000187699	protein_coding
ENSG00000115419	protein_coding
ENSG00000173559	protein_coding
ENSG00000173559	protein_coding
ENSG00000196950	protein_coding
ENSG00000247626	protein_coding
ENSG00000225953	lncRNA
ENSG00000178074	protein_coding
ENSG00000163535	protein_coding
ENSG00000163535	protein_coding
ENSG00000003402	protein_coding
ENSG00000003402	protein_coding
ENSG00000003402	protein_coding
ENSG00000234431	lncRNA
ENSG00000064012	protein_coding
ENSG00000064012	protein_coding
ENSG00000155760	protein_coding
ENSG00000138439	protein_coding
ENSG00000116117	protein_coding
ENSG00000118257	protein_coding
ENSG00000204186	protein_coding
ENSG00000204186	protein_coding
ENSG00000204186	protein_coding
ENSG00000118260	protein_coding
ENSG00000115020	protein_coding
ENSG00000229127	lncRNA
ENSG00000144451	protein_coding
ENSG00000138375	protein_coding
ENSG00000197756	protein_coding
ENSG00000127838	protein_coding
ENSG00000163482	protein_coding
ENSG00000158552	protein_coding
ENSG00000144589	protein_coding
ENSG00000135900	protein_coding
ENSG00000274629	lncRNA
ENSG00000135930	protein_coding
ENSG00000204120	protein_coding
ENSG00000130147	protein_coding
ENSG00000204104	protein_coding
ENSG00000130508	protein_coding
ENSG00000171865	protein_coding
ENSG00000151694	protein_coding
ENSG00000134308	protein_coding
ENSG00000260077	lncRNA
ENSG00000134318	protein_coding
ENSG00000163029	protein_coding
ENSG00000240857	protein_coding
ENSG00000250741	protein_coding
ENSG00000183891	protein_coding
ENSG00000183891	protein_coding
ENSG00000115884	protein_coding
ENSG00000055917	protein_coding
ENSG00000118961	protein_coding
ENSG00000119778	protein_coding
ENSG00000163026	protein_coding
ENSG00000138031	protein_coding
ENSG00000228474	protein_coding
ENSG00000138074	protein_coding
ENSG00000163794	protein_coding
ENSG00000115204	protein_coding
ENSG00000115207	protein_coding
ENSG00000163795	protein_coding
ENSG00000163795	protein_coding
ENSG00000115241	protein_coding
ENSG00000119760	protein_coding
ENSG00000119760	protein_coding
ENSG00000260025	lncRNA
ENSG00000171055	protein_coding
ENSG00000115816	protein_coding
ENSG00000163214	protein_coding
ENSG00000115904	protein_coding
ENSG00000115904	protein_coding
ENSG00000138050	protein_coding
ENSG00000171126	protein_coding
ENSG00000232526	processed_pseudogene
ENSG00000250565	protein_coding
ENSG00000068878	protein_coding
ENSG00000115310	protein_coding
ENSG00000115310	protein_coding
ENSG00000115355	protein_coding
ENSG00000115355	protein_coding
ENSG00000115355	protein_coding
ENSG00000119866	protein_coding
ENSG00000115464	protein_coding
ENSG00000115464	protein_coding
ENSG00000115464	protein_coding
ENSG00000115464	protein_coding
ENSG00000197329	protein_coding
ENSG00000179833	protein_coding
ENSG00000198369	protein_coding
ENSG00000119865	protein_coding
ENSG00000115977	protein_coding
ENSG00000179818	lncRNA
ENSG00000179818	lncRNA
ENSG00000115998	protein_coding
ENSG00000258881	protein_coding
ENSG00000163013	protein_coding
ENSG00000159239	protein_coding
ENSG00000284308	protein_coding
ENSG00000204822	protein_coding
ENSG00000204822	protein_coding
ENSG00000135637	protein_coding
ENSG00000135637	protein_coding
ENSG00000115486	protein_coding
ENSG00000168887	protein_coding
ENSG00000168887	protein_coding
ENSG00000115525	protein_coding
ENSG00000068654	protein_coding
ENSG00000172071	protein_coding
ENSG00000172071	protein_coding
ENSG00000144029	protein_coding
ENSG00000144026	protein_coding
ENSG00000144026	protein_coding
ENSG00000186281	protein_coding
ENSG00000084090	protein_coding
ENSG00000135956	protein_coding
ENSG00000114982	protein_coding
ENSG00000114988	protein_coding
ENSG00000114988	protein_coding
ENSG00000213337	protein_coding
ENSG00000230606	lncRNA
ENSG00000196912	protein_coding
ENSG00000075568	protein_coding
ENSG00000183513	protein_coding
ENSG00000071073	protein_coding
ENSG00000135951	protein_coding
ENSG00000135951	protein_coding
ENSG00000135945	protein_coding
ENSG00000135945	protein_coding
ENSG00000204634	protein_coding
ENSG00000135966	protein_coding
ENSG00000135966	protein_coding
ENSG00000272994	lncRNA
ENSG00000144161	protein_coding
ENSG00000144161	protein_coding
ENSG00000169607	protein_coding
ENSG00000115084	protein_coding
ENSG00000229867	lncRNA
ENSG00000226479	protein_coding
ENSG00000163161	protein_coding
ENSG00000163166	protein_coding
ENSG00000136709	protein_coding
ENSG00000136709	protein_coding
ENSG00000136709	protein_coding
ENSG00000136709	protein_coding
ENSG00000144231	protein_coding
ENSG00000144231	protein_coding
ENSG00000244563	processed_pseudogene
ENSG00000144233	protein_coding
ENSG00000136720	protein_coding
ENSG00000136699	protein_coding
ENSG00000136699	protein_coding
ENSG00000213222	processed_pseudogene
ENSG00000121988	protein_coding
ENSG00000169554	protein_coding
ENSG00000162980	protein_coding
ENSG00000283228	protein_coding
ENSG00000115145	protein_coding
ENSG00000226383	lncRNA
ENSG00000153234	protein_coding
ENSG00000153234	protein_coding
ENSG00000115170	protein_coding
ENSG00000196151	protein_coding
ENSG00000123636	protein_coding
ENSG00000182263	protein_coding
ENSG00000182263	protein_coding
ENSG00000081479	protein_coding
ENSG00000081479	protein_coding
ENSG00000138399	protein_coding
ENSG00000138399	protein_coding
ENSG00000123600	protein_coding
ENSG00000172845	protein_coding
ENSG00000172845	protein_coding
ENSG00000138433	protein_coding
ENSG00000163328	protein_coding
ENSG00000163328	protein_coding
ENSG00000163328	protein_coding
ENSG00000154518	protein_coding
ENSG00000224189	lncRNA
ENSG00000116044	protein_coding
ENSG00000155657	protein_coding
ENSG00000163510	protein_coding
ENSG00000204262	protein_coding
ENSG00000128694	protein_coding
ENSG00000189362	protein_coding
ENSG00000235852	lncRNA
ENSG00000081320	protein_coding
ENSG00000197121	protein_coding
ENSG00000119042	protein_coding
ENSG00000119042	protein_coding
ENSG00000119042	protein_coding
ENSG00000162971	protein_coding
ENSG00000155744	protein_coding
ENSG00000003393	protein_coding
ENSG00000003393	protein_coding
ENSG00000163596	protein_coding
ENSG00000114933	protein_coding
ENSG00000118263	protein_coding
ENSG00000144401	protein_coding
ENSG00000138376	protein_coding
ENSG00000115568	protein_coding
ENSG00000115568	protein_coding
ENSG00000115568	protein_coding
ENSG00000115568	protein_coding
ENSG00000115649	protein_coding
ENSG00000198925	protein_coding
ENSG00000123989	protein_coding
ENSG00000123989	protein_coding
ENSG00000116106	protein_coding
ENSG00000135903	protein_coding
ENSG00000036257	protein_coding
ENSG00000153827	protein_coding
ENSG00000153827	protein_coding
ENSG00000153827	protein_coding
ENSG00000283312	processed_pseudogene
ENSG00000221944	protein_coding
ENSG00000221944	protein_coding
ENSG00000237126	lncRNA
ENSG00000123485	protein_coding
ENSG00000224287	transcribed_processed_pseudogene
ENSG00000279809	TEC
ENSG00000235726	lncRNA
ENSG00000144485	protein_coding
ENSG00000144485	protein_coding
ENSG00000068024	protein_coding
ENSG00000144504	protein_coding
ENSG00000115687	protein_coding
ENSG00000115677	protein_coding
ENSG00000176946	protein_coding
ENSG00000072756	protein_coding
ENSG00000170364	protein_coding
ENSG00000134077	protein_coding
ENSG00000168137	protein_coding
ENSG00000156983	protein_coding
ENSG00000156983	protein_coding
ENSG00000214021	protein_coding
ENSG00000214021	protein_coding
ENSG00000180385	transcribed_unprocessed_pseudogene
ENSG00000180385	transcribed_unprocessed_pseudogene
ENSG00000134086	protein_coding
ENSG00000157014	protein_coding
ENSG00000157014	protein_coding
ENSG00000272410	protein_coding
ENSG00000272410	protein_coding
ENSG00000240288	lncRNA
ENSG00000144712	protein_coding
ENSG00000170860	protein_coding
ENSG00000177463	protein_coding
ENSG00000177463	protein_coding
ENSG00000177463	protein_coding
ENSG00000177463	protein_coding
ENSG00000177463	protein_coding
ENSG00000224660	lncRNA
ENSG00000144597	protein_coding
ENSG00000154822	protein_coding
ENSG00000174738	protein_coding
ENSG00000174738	protein_coding
ENSG00000151093	protein_coding
ENSG00000163527	protein_coding
ENSG00000153558	protein_coding
ENSG00000153558	protein_coding
ENSG00000144674	protein_coding
ENSG00000144674	protein_coding
ENSG00000144674	protein_coding
ENSG00000144674	protein_coding
ENSG00000144674	protein_coding
ENSG00000172939	protein_coding
ENSG00000114739	protein_coding
ENSG00000157036	protein_coding
ENSG00000188846	protein_coding
ENSG00000177873	protein_coding
ENSG00000177873	protein_coding
ENSG00000172888	protein_coding
ENSG00000172888	protein_coding
ENSG00000114857	protein_coding
ENSG00000114857	protein_coding
ENSG00000273291	protein_coding
ENSG00000144649	protein_coding
ENSG00000011198	protein_coding
ENSG00000179152	protein_coding
ENSG00000186448	protein_coding
ENSG00000186448	protein_coding
ENSG00000169981	protein_coding
ENSG00000227398	lncRNA
ENSG00000114648	protein_coding
ENSG00000114648	protein_coding
ENSG00000132153	protein_coding
ENSG00000164048	protein_coding
ENSG00000164048	protein_coding
ENSG00000177479	protein_coding
ENSG00000178252	protein_coding
ENSG00000173402	protein_coding
ENSG00000173402	protein_coding
ENSG00000164061	protein_coding
ENSG00000228008	lncRNA
ENSG00000004534	protein_coding
ENSG00000114735	protein_coding
ENSG00000114735	protein_coding
ENSG00000243224	lncRNA
ENSG00000163932	protein_coding
ENSG00000056736	protein_coding
ENSG00000180376	protein_coding
ENSG00000180376	protein_coding
ENSG00000174840	protein_coding
ENSG00000174840	protein_coding
ENSG00000163681	protein_coding
ENSG00000163684	protein_coding
ENSG00000255154	protein_coding
ENSG00000168301	protein_coding
ENSG00000144724	protein_coding
ENSG00000285258	protein_coding
ENSG00000163635	protein_coding
ENSG00000144741	protein_coding
ENSG00000163376	protein_coding
ENSG00000244513	lncRNA
ENSG00000244513	lncRNA
ENSG00000144746	protein_coding
ENSG00000242516	lncRNA
ENSG00000266396	miRNA
ENSG00000185008	protein_coding
ENSG00000175161	protein_coding
ENSG00000179021	protein_coding
ENSG00000178694	protein_coding
ENSG00000080224	protein_coding
ENSG00000080200	protein_coding
ENSG00000080200	protein_coding
ENSG00000174173	protein_coding
ENSG00000244119	processed_pseudogene
ENSG00000182504	protein_coding
ENSG00000182504	protein_coding
ENSG00000243701	lncRNA
ENSG00000243701	lncRNA
ENSG00000114439	protein_coding
ENSG00000114439	protein_coding
ENSG00000240891	protein_coding
ENSG00000144824	protein_coding
ENSG00000144824	protein_coding
ENSG00000114529	protein_coding
ENSG00000114529	protein_coding
ENSG00000261488	lncRNA
ENSG00000144857	protein_coding
ENSG00000072858	protein_coding
ENSG00000184307	protein_coding
ENSG00000151576	protein_coding
ENSG00000172020	protein_coding
ENSG00000031081	protein_coding
ENSG00000113845	protein_coding
ENSG00000153767	protein_coding
ENSG00000153767	protein_coding
ENSG00000163406	protein_coding
ENSG00000163840	protein_coding
ENSG00000138463	protein_coding
ENSG00000121542	protein_coding
ENSG00000114491	protein_coding
ENSG00000171084	transcribed_unprocessed_pseudogene
ENSG00000114554	protein_coding
ENSG00000114554	protein_coding
ENSG00000114626	protein_coding
ENSG00000058262	protein_coding
ENSG00000132394	protein_coding
ENSG00000075785	protein_coding
ENSG00000206417	lncRNA
ENSG00000206417	lncRNA
ENSG00000017260	protein_coding
ENSG00000114670	protein_coding
ENSG00000114670	protein_coding
ENSG00000198585	protein_coding
ENSG00000198585	protein_coding
ENSG00000081307	protein_coding
ENSG00000091527	protein_coding
ENSG00000091527	protein_coding
ENSG00000073711	protein_coding
ENSG00000073711	protein_coding
ENSG00000114054	protein_coding
ENSG00000168917	protein_coding
ENSG00000158092	protein_coding
ENSG00000114098	protein_coding
ENSG00000158234	protein_coding
ENSG00000114120	protein_coding
ENSG00000175093	protein_coding
ENSG00000241570	lncRNA
ENSG00000163714	protein_coding
ENSG00000163714	protein_coding
ENSG00000181744	protein_coding
ENSG00000196428	protein_coding
ENSG00000196428	protein_coding
ENSG00000152601	protein_coding
ENSG00000114790	protein_coding
ENSG00000114790	protein_coding
ENSG00000163655	protein_coding
ENSG00000163659	protein_coding
ENSG00000163659	protein_coding
ENSG00000163661	protein_coding
ENSG00000168827	protein_coding
ENSG00000283154	protein_coding
ENSG00000085274	protein_coding
ENSG00000008952	protein_coding
ENSG00000136603	protein_coding
ENSG00000121879	protein_coding
ENSG00000121864	protein_coding
ENSG00000163728	protein_coding
ENSG00000114796	protein_coding
ENSG00000114867	protein_coding
ENSG00000114867	protein_coding
ENSG00000175182	protein_coding
ENSG00000198836	protein_coding
ENSG00000114315	protein_coding
ENSG00000242086	lncRNA
ENSG00000174013	protein_coding
ENSG00000119231	protein_coding
ENSG00000119231	protein_coding
ENSG00000270170	protein_coding
ENSG00000228109	lncRNA
ENSG00000186001	protein_coding
ENSG00000185621	protein_coding
ENSG00000185621	protein_coding
ENSG00000185621	protein_coding
ENSG00000144455	protein_coding
ENSG00000196220	protein_coding
ENSG00000196220	protein_coding
ENSG00000254485	lncRNA
ENSG00000206573	lncRNA
ENSG00000163704	protein_coding
ENSG00000132155	protein_coding
ENSG00000154767	protein_coding
ENSG00000144596	protein_coding
ENSG00000225733	lncRNA
ENSG00000131368	protein_coding
ENSG00000131370	protein_coding
ENSG00000206562	protein_coding
ENSG00000249786	lncRNA
ENSG00000206560	protein_coding
ENSG00000154813	protein_coding
ENSG00000154813	protein_coding
ENSG00000182568	protein_coding
ENSG00000129810	protein_coding
ENSG00000197885	protein_coding
ENSG00000151092	protein_coding
ENSG00000144645	protein_coding
ENSG00000188167	protein_coding
ENSG00000271643	lncRNA
ENSG00000183873	protein_coding
ENSG00000223797	lncRNA
ENSG00000144647	protein_coding
ENSG00000185219	protein_coding
ENSG00000185219	protein_coding
ENSG00000185219	protein_coding
ENSG00000178917	protein_coding
ENSG00000249992	protein_coding
ENSG00000181555	protein_coding
ENSG00000181555	protein_coding
ENSG00000181555	protein_coding
ENSG00000114650	protein_coding
ENSG00000163832	protein_coding
ENSG00000173473	protein_coding
ENSG00000047849	protein_coding
ENSG00000172113	protein_coding
ENSG00000010256	protein_coding
ENSG00000008300	protein_coding
ENSG00000213672	protein_coding
ENSG00000068745	protein_coding
ENSG00000068745	protein_coding
ENSG00000068745	protein_coding
ENSG00000068745	protein_coding
ENSG00000221883	protein_coding
ENSG00000198218	protein_coding
ENSG00000198218	protein_coding
ENSG00000198218	protein_coding
ENSG00000177352	protein_coding
ENSG00000283189	protein_coding
ENSG00000145029	protein_coding
ENSG00000176095	protein_coding
ENSG00000068001	protein_coding
ENSG00000126062	protein_coding
ENSG00000126062	protein_coding
ENSG00000088543	protein_coding
ENSG00000145041	protein_coding
ENSG00000114767	protein_coding
ENSG00000162244	protein_coding
ENSG00000164086	protein_coding
ENSG00000164091	protein_coding
ENSG00000016864	protein_coding
ENSG00000114904	protein_coding
ENSG00000016391	protein_coding
ENSG00000016391	protein_coding
ENSG00000016391	protein_coding
ENSG00000271976	lncRNA
ENSG00000187672	protein_coding
ENSG00000187672	protein_coding
ENSG00000163946	protein_coding
ENSG00000163946	protein_coding
ENSG00000163946	protein_coding
ENSG00000144730	protein_coding
ENSG00000168374	protein_coding
ENSG00000163638	protein_coding
ENSG00000151276	protein_coding
ENSG00000151276	protein_coding
ENSG00000151276	protein_coding
ENSG00000144749	protein_coding
ENSG00000144747	protein_coding
ENSG00000144736	protein_coding
ENSG00000227124	protein_coding
ENSG00000227124	protein_coding
ENSG00000169855	protein_coding
ENSG00000206538	protein_coding
ENSG00000178700	protein_coding
ENSG00000080822	protein_coding
ENSG00000285635	protein_coding
ENSG00000154174	protein_coding
ENSG00000066422	protein_coding
ENSG00000066422	protein_coding
ENSG00000114423	protein_coding
ENSG00000114423	protein_coding
ENSG00000241634	processed_pseudogene
ENSG00000163608	protein_coding
ENSG00000206530	protein_coding
ENSG00000206530	protein_coding
ENSG00000285943	protein_coding
ENSG00000163611	protein_coding
ENSG00000121579	protein_coding
ENSG00000163617	protein_coding
ENSG00000121578	protein_coding
ENSG00000121578	protein_coding
ENSG00000176142	protein_coding
ENSG00000176142	protein_coding
ENSG00000163428	protein_coding
ENSG00000051341	protein_coding
ENSG00000051341	protein_coding
ENSG00000173230	protein_coding
ENSG00000173230	protein_coding
ENSG00000173230	protein_coding
ENSG00000169087	protein_coding
ENSG00000065534	protein_coding
ENSG00000175455	protein_coding
ENSG00000173706	protein_coding
ENSG00000173706	protein_coding
ENSG00000173706	protein_coding
ENSG00000163848	protein_coding
ENSG00000144909	protein_coding
ENSG00000241288	lncRNA
ENSG00000189366	protein_coding
ENSG00000070476	protein_coding
ENSG00000179348	protein_coding
ENSG00000184897	protein_coding
ENSG00000184897	protein_coding
ENSG00000251474	transcribed_unprocessed_pseudogene
ENSG00000129071	protein_coding
ENSG00000172765	protein_coding
ENSG00000172765	protein_coding
ENSG00000203644	lncRNA
ENSG00000196455	protein_coding
ENSG00000196455	protein_coding
ENSG00000034533	protein_coding
ENSG00000240303	protein_coding
ENSG00000114019	protein_coding
ENSG00000174579	protein_coding
ENSG00000174579	protein_coding
ENSG00000239213	lncRNA
ENSG00000158163	protein_coding
ENSG00000051382	protein_coding
ENSG00000184432	protein_coding
ENSG00000175066	protein_coding
ENSG00000268129	lncRNA
ENSG00000120742	protein_coding
ENSG00000120742	protein_coding
ENSG00000181788	protein_coding
ENSG00000152580	protein_coding
ENSG00000114805	protein_coding
ENSG00000284952	protein_coding
ENSG00000169359	protein_coding
ENSG00000163660	protein_coding
ENSG00000248710	protein_coding
ENSG00000213186	protein_coding
ENSG00000186432	protein_coding
ENSG00000260572	lncRNA
ENSG00000114200	protein_coding
ENSG00000173905	protein_coding
ENSG00000085276	protein_coding
ENSG00000269984	lncRNA
ENSG00000172667	protein_coding
ENSG00000283765	protein_coding
ENSG00000114770	protein_coding
ENSG00000177383	protein_coding
ENSG00000163900	protein_coding
ENSG00000113838	protein_coding
ENSG00000145014	protein_coding
ENSG00000041802	protein_coding
ENSG00000041802	protein_coding
ENSG00000161217	protein_coding
ENSG00000163960	protein_coding
ENSG00000163961	protein_coding
ENSG00000163961	protein_coding
ENSG00000185798	protein_coding
ENSG00000114503	protein_coding
ENSG00000214135	transcribed_unprocessed_pseudogene
ENSG00000174227	protein_coding
ENSG00000185619	protein_coding
ENSG00000280927	lncRNA
ENSG00000163945	protein_coding
ENSG00000013810	protein_coding
ENSG00000013810	protein_coding
ENSG00000109685	protein_coding
ENSG00000109685	protein_coding
ENSG00000185818	protein_coding
ENSG00000125386	protein_coding
ENSG00000125386	protein_coding
ENSG00000249673	lncRNA
ENSG00000247708	lncRNA
ENSG00000109501	protein_coding
ENSG00000109501	protein_coding
ENSG00000013288	protein_coding
ENSG00000179010	protein_coding
ENSG00000170871	protein_coding
ENSG00000132405	protein_coding
ENSG00000155269	protein_coding
ENSG00000237765	protein_coding
ENSG00000237765	protein_coding
ENSG00000237765	protein_coding
ENSG00000237765	protein_coding
ENSG00000263327	lncRNA
ENSG00000118579	protein_coding
ENSG00000145147	protein_coding
ENSG00000281501	lncRNA
ENSG00000281501	lncRNA
ENSG00000250317	protein_coding
ENSG00000168214	protein_coding
ENSG00000109790	protein_coding
ENSG00000109790	protein_coding
ENSG00000078140	protein_coding
ENSG00000163293	protein_coding
ENSG00000109171	protein_coding
ENSG00000145248	protein_coding
ENSG00000109180	protein_coding
ENSG00000248866	lncRNA
ENSG00000090989	protein_coding
ENSG00000269921	lncRNA
ENSG00000084093	protein_coding
ENSG00000084093	protein_coding
ENSG00000084093	protein_coding
ENSG00000150471	protein_coding
ENSG00000250846	lncRNA
ENSG00000248049	lncRNA
ENSG00000174796	protein_coding
ENSG00000138771	protein_coding
ENSG00000138756	protein_coding
ENSG00000168152	protein_coding
ENSG00000168152	protein_coding
ENSG00000163624	protein_coding
ENSG00000172493	protein_coding
ENSG00000172493	protein_coding
ENSG00000170502	protein_coding
ENSG00000118762	protein_coding
ENSG00000163110	protein_coding
ENSG00000138698	protein_coding
ENSG00000168769	protein_coding
ENSG00000198856	protein_coding
ENSG00000138802	protein_coding
ENSG00000138660	protein_coding
ENSG00000174720	protein_coding
ENSG00000174720	protein_coding
ENSG00000174607	protein_coding
ENSG00000260404	transcribed_unprocessed_pseudogene
ENSG00000251155	processed_pseudogene
ENSG00000172403	protein_coding
ENSG00000145390	protein_coding
ENSG00000138688	protein_coding
ENSG00000181004	protein_coding
ENSG00000138685	protein_coding
ENSG00000145375	protein_coding
ENSG00000164056	protein_coding
ENSG00000164056	protein_coding
ENSG00000196159	protein_coding
ENSG00000196159	protein_coding
ENSG00000164066	protein_coding
ENSG00000164066	protein_coding
ENSG00000142731	protein_coding
ENSG00000138709	protein_coding
ENSG00000138709	protein_coding
ENSG00000077684	protein_coding
ENSG00000077684	protein_coding
ENSG00000138650	protein_coding
ENSG00000138650	protein_coding
ENSG00000151014	protein_coding
ENSG00000164134	protein_coding
ENSG00000085871	protein_coding
ENSG00000109445	protein_coding
ENSG00000170185	protein_coding
ENSG00000170185	protein_coding
ENSG00000109458	protein_coding
ENSG00000153147	protein_coding
ENSG00000170365	protein_coding
ENSG00000151611	protein_coding
ENSG00000151617	protein_coding
ENSG00000164168	protein_coding
ENSG00000164168	protein_coding
ENSG00000268471	lncRNA
ENSG00000121210	protein_coding
ENSG00000121210	protein_coding
ENSG00000061918	protein_coding
ENSG00000171503	protein_coding
ENSG00000052795	protein_coding
ENSG00000109756	protein_coding
ENSG00000052802	protein_coding
ENSG00000129116	protein_coding
ENSG00000109572	protein_coding
ENSG00000109572	protein_coding
ENSG00000174473	protein_coding
ENSG00000109674	protein_coding
ENSG00000218336	protein_coding
ENSG00000151718	protein_coding
ENSG00000168564	protein_coding
ENSG00000168556	protein_coding
ENSG00000173320	protein_coding
ENSG00000145476	protein_coding
ENSG00000251595	transcribed_processed_pseudogene
ENSG00000182903	protein_coding
ENSG00000168924	protein_coding
ENSG00000130997	protein_coding
ENSG00000214367	protein_coding
ENSG00000214367	protein_coding
ENSG00000168884	protein_coding
ENSG00000163956	protein_coding
ENSG00000145220	protein_coding
ENSG00000181215	protein_coding
ENSG00000152969	protein_coding
ENSG00000074211	protein_coding
ENSG00000245748	lncRNA
ENSG00000215612	protein_coding
ENSG00000178163	protein_coding
ENSG00000178163	protein_coding
ENSG00000157869	protein_coding
ENSG00000038219	protein_coding
ENSG00000038219	protein_coding
ENSG00000169762	protein_coding
ENSG00000163257	protein_coding
ENSG00000163257	protein_coding
ENSG00000163257	protein_coding
ENSG00000178177	protein_coding
ENSG00000178177	protein_coding
ENSG00000152990	protein_coding
ENSG00000109819	protein_coding
ENSG00000109606	protein_coding
ENSG00000091490	protein_coding
ENSG00000047365	protein_coding
ENSG00000163697	protein_coding
ENSG00000163697	protein_coding
ENSG00000188848	protein_coding
ENSG00000075539	protein_coding
ENSG00000075539	protein_coding
ENSG00000163069	protein_coding
ENSG00000134852	protein_coding
ENSG00000084092	protein_coding
ENSG00000145242	protein_coding
ENSG00000145241	protein_coding
ENSG00000033178	protein_coding
ENSG00000083896	protein_coding
ENSG00000132466	protein_coding
ENSG00000132466	protein_coding
ENSG00000163291	protein_coding
ENSG00000138668	protein_coding
ENSG00000249242	protein_coding
ENSG00000163625	protein_coding
ENSG00000145332	protein_coding
ENSG00000145332	protein_coding
ENSG00000163644	protein_coding
ENSG00000145337	protein_coding
ENSG00000138640	protein_coding
ENSG00000182168	protein_coding
ENSG00000168785	protein_coding
ENSG00000151247	protein_coding
ENSG00000138814	protein_coding
ENSG00000248161	lncRNA
ENSG00000138778	protein_coding
ENSG00000138778	protein_coding
ENSG00000138778	protein_coding
ENSG00000138778	protein_coding
ENSG00000138778	protein_coding
ENSG00000138778	protein_coding
ENSG00000138778	protein_coding
ENSG00000251259	lncRNA
ENSG00000145348	protein_coding
ENSG00000138795	protein_coding
ENSG00000188517	protein_coding
ENSG00000123739	protein_coding
ENSG00000170522	protein_coding
ENSG00000164093	protein_coding
ENSG00000138658	protein_coding
ENSG00000164099	protein_coding
ENSG00000164096	protein_coding
ENSG00000138735	protein_coding
ENSG00000151458	protein_coding
ENSG00000164040	protein_coding
ENSG00000151466	protein_coding
ENSG00000109381	protein_coding
ENSG00000109381	protein_coding
ENSG00000273247	lncRNA
ENSG00000273247	lncRNA
ENSG00000145391	protein_coding
ENSG00000196782	protein_coding
ENSG00000109436	protein_coding
ENSG00000170153	protein_coding
ENSG00000248890	lncRNA
ENSG00000164164	protein_coding
ENSG00000151623	protein_coding
ENSG00000151623	protein_coding
ENSG00000198589	protein_coding
ENSG00000109670	protein_coding
ENSG00000109670	protein_coding
ENSG00000109670	protein_coding
ENSG00000164114	protein_coding
ENSG00000164128	protein_coding
ENSG00000154447	protein_coding
ENSG00000154447	protein_coding
ENSG00000245213	lncRNA
ENSG00000164104	protein_coding
ENSG00000164117	protein_coding
ENSG00000164117	protein_coding
ENSG00000164323	protein_coding
ENSG00000164323	protein_coding
ENSG00000164323	protein_coding
ENSG00000083857	protein_coding
ENSG00000083857	protein_coding
ENSG00000083857	protein_coding
ENSG00000083857	protein_coding
ENSG00000083857	protein_coding
ENSG00000083857	protein_coding
ENSG00000278974	TEC
ENSG00000180104	protein_coding
ENSG00000180104	protein_coding
ENSG00000225138	lncRNA
ENSG00000164151	protein_coding
ENSG00000164151	protein_coding
ENSG00000247516	lncRNA
ENSG00000164236	protein_coding
ENSG00000145569	protein_coding
ENSG00000154124	protein_coding
ENSG00000250337	lncRNA
ENSG00000082213	protein_coding
ENSG00000079215	protein_coding
ENSG00000079215	protein_coding
ENSG00000164190	protein_coding
ENSG00000164190	protein_coding
ENSG00000164190	protein_coding
ENSG00000177453	protein_coding
ENSG00000112996	protein_coding
ENSG00000112996	protein_coding
ENSG00000272335	lncRNA
ENSG00000016082	protein_coding
ENSG00000152684	protein_coding
ENSG00000152684	protein_coding
ENSG00000178996	protein_coding
ENSG00000262211	lncRNA
ENSG00000095015	protein_coding
ENSG00000095015	protein_coding
ENSG00000155542	protein_coding
ENSG00000062194	protein_coding
ENSG00000130449	protein_coding
ENSG00000153914	protein_coding
ENSG00000153914	protein_coding
ENSG00000145675	protein_coding
ENSG00000145675	protein_coding
ENSG00000152939	protein_coding
ENSG00000205571	protein_coding
ENSG00000145734	protein_coding
ENSG00000049883	protein_coding
ENSG00000157111	protein_coding
ENSG00000164338	protein_coding
ENSG00000122008	protein_coding
ENSG00000181104	protein_coding
ENSG00000250802	lncRNA
ENSG00000152409	protein_coding
ENSG00000251050	processed_pseudogene
ENSG00000131732	protein_coding
ENSG00000152348	protein_coding
ENSG00000038427	protein_coding
ENSG00000145715	protein_coding
ENSG00000247828	lncRNA
ENSG00000164199	protein_coding
ENSG00000164199	protein_coding
ENSG00000175745	protein_coding
ENSG00000175745	protein_coding
ENSG00000133302	protein_coding
ENSG00000164291	protein_coding
ENSG00000164291	protein_coding
ENSG00000164291	protein_coding
ENSG00000174136	protein_coding
ENSG00000174132	protein_coding
ENSG00000164209	protein_coding
ENSG00000152495	protein_coding
ENSG00000134982	protein_coding
ENSG00000172795	protein_coding
ENSG00000172795	protein_coding
ENSG00000047188	protein_coding
ENSG00000151304	protein_coding
ENSG00000064692	protein_coding
ENSG00000064692	protein_coding
ENSG00000061455	protein_coding
ENSG00000061455	protein_coding
ENSG00000164902	protein_coding
ENSG00000164902	protein_coding
ENSG00000113368	protein_coding
ENSG00000064651	protein_coding
ENSG00000064651	protein_coding
ENSG00000066583	protein_coding
ENSG00000198108	protein_coding
ENSG00000186687	protein_coding
ENSG00000158985	protein_coding
ENSG00000170606	protein_coding
ENSG00000043143	protein_coding
ENSG00000113615	protein_coding
ENSG00000164615	protein_coding
ENSG00000145833	protein_coding
ENSG00000145833	protein_coding
ENSG00000181904	protein_coding
ENSG00000113621	protein_coding
ENSG00000145832	protein_coding
ENSG00000164616	transcribed_unitary_pseudogene
ENSG00000113658	protein_coding
ENSG00000113658	protein_coding
ENSG00000120709	protein_coding
ENSG00000120733	protein_coding
ENSG00000120733	protein_coding
ENSG00000280987	protein_coding
ENSG00000015479	protein_coding
ENSG00000171604	protein_coding
ENSG00000131503	protein_coding
ENSG00000131503	protein_coding
ENSG00000254996	protein_coding
ENSG00000254996	protein_coding
ENSG00000176087	protein_coding
ENSG00000120314	protein_coding
ENSG00000112855	protein_coding
ENSG00000146007	protein_coding
ENSG00000253873	protein_coding
ENSG00000242419	protein_coding
ENSG00000081791	protein_coding
ENSG00000013561	protein_coding
ENSG00000013561	protein_coding
ENSG00000113649	protein_coding
ENSG00000145868	protein_coding
ENSG00000155846	protein_coding
ENSG00000155850	protein_coding
ENSG00000155850	protein_coding
ENSG00000113716	protein_coding
ENSG00000070614	protein_coding
ENSG00000070614	protein_coding
ENSG00000145907	protein_coding
ENSG00000155506	protein_coding
ENSG00000155506	protein_coding
ENSG00000113272	protein_coding
ENSG00000113312	protein_coding
ENSG00000164463	protein_coding
ENSG00000170085	protein_coding
ENSG00000170085	protein_coding
ENSG00000251667	processed_pseudogene
ENSG00000175414	protein_coding
ENSG00000113194	protein_coding
ENSG00000048140	protein_coding
ENSG00000165671	protein_coding
ENSG00000165671	protein_coding
ENSG00000131188	protein_coding
ENSG00000184840	protein_coding
ENSG00000184840	protein_coding
ENSG00000247679	lncRNA
ENSG00000251211	processed_pseudogene
ENSG00000197451	protein_coding
ENSG00000178338	protein_coding
ENSG00000178338	protein_coding
ENSG00000161011	protein_coding
ENSG00000245060	lncRNA
ENSG00000165810	protein_coding
ENSG00000233937	lncRNA
ENSG00000248275	lncRNA
ENSG00000164366	protein_coding
ENSG00000188242	lncRNA
ENSG00000066230	protein_coding
ENSG00000028310	protein_coding
ENSG00000028310	protein_coding
ENSG00000188002	transcribed_unprocessed_pseudogene
ENSG00000171421	protein_coding
ENSG00000133398	protein_coding
ENSG00000037474	protein_coding
ENSG00000150756	protein_coding
ENSG00000173545	protein_coding
ENSG00000145555	protein_coding
ENSG00000223361	transcribed_processed_pseudogene
ENSG00000113360	protein_coding
ENSG00000056097	protein_coding
ENSG00000152620	protein_coding
ENSG00000285967	lncRNA
ENSG00000285967	lncRNA
ENSG00000197603	protein_coding
ENSG00000197603	protein_coding
ENSG00000197603	protein_coding
ENSG00000145592	protein_coding
ENSG00000112972	protein_coding
ENSG00000151881	protein_coding
ENSG00000172244	protein_coding
ENSG00000251141	lncRNA
ENSG00000152669	protein_coding
ENSG00000067248	protein_coding
ENSG00000134352	protein_coding
ENSG00000113448	protein_coding
ENSG00000049192	protein_coding
ENSG00000269961	lncRNA
ENSG00000229666	lncRNA
ENSG00000280187	TEC
ENSG00000183323	protein_coding
ENSG00000251634	unprocessed_pseudogene
ENSG00000113048	protein_coding
ENSG00000272525	lncRNA
ENSG00000164331	protein_coding
ENSG00000171617	protein_coding
ENSG00000171530	protein_coding
ENSG00000245556	lncRNA
ENSG00000145685	protein_coding
ENSG00000152413	protein_coding
ENSG00000249042	lncRNA
ENSG00000189127	protein_coding
ENSG00000247572	lncRNA
ENSG00000174695	protein_coding
ENSG00000176018	protein_coding
ENSG00000113369	protein_coding
ENSG00000118985	protein_coding
ENSG00000058729	protein_coding
ENSG00000153922	protein_coding
ENSG00000153922	protein_coding
ENSG00000250682	lncRNA
ENSG00000145723	protein_coding
ENSG00000112874	protein_coding
ENSG00000184349	protein_coding
ENSG00000184349	protein_coding
ENSG00000198961	protein_coding
ENSG00000171444	protein_coding
ENSG00000152503	protein_coding
ENSG00000164219	protein_coding
ENSG00000145780	protein_coding
ENSG00000145782	protein_coding
ENSG00000092421	protein_coding
ENSG00000092421	protein_coding
ENSG00000164241	protein_coding
ENSG00000158987	protein_coding
ENSG00000273217	protein_coding
ENSG00000217128	protein_coding
ENSG00000164402	protein_coding
ENSG00000072364	protein_coding
ENSG00000072364	protein_coding
ENSG00000113583	protein_coding
ENSG00000272772	protein_coding
ENSG00000113575	protein_coding
ENSG00000113575	protein_coding
ENSG00000152700	protein_coding
ENSG00000069011	protein_coding
ENSG00000113648	protein_coding
ENSG00000250159	lncRNA
ENSG00000031003	protein_coding
ENSG00000158402	protein_coding
ENSG00000120725	protein_coding
ENSG00000113070	protein_coding
ENSG00000178913	protein_coding
ENSG00000113580	protein_coding
ENSG00000145817	protein_coding
ENSG00000113712	protein_coding
ENSG00000164296	protein_coding
ENSG00000086589	protein_coding
ENSG00000145908	protein_coding
ENSG00000145901	protein_coding
ENSG00000082516	protein_coding
ENSG00000082516	protein_coding
ENSG00000155868	protein_coding
ENSG00000155868	protein_coding
ENSG00000145860	protein_coding
ENSG00000170234	protein_coding
ENSG00000221886	protein_coding
ENSG00000221886	protein_coding
ENSG00000170584	protein_coding
ENSG00000170584	protein_coding
ENSG00000120137	protein_coding
ENSG00000072786	protein_coding
ENSG00000168246	protein_coding
ENSG00000120129	protein_coding
ENSG00000120129	protein_coding
ENSG00000113739	protein_coding
ENSG00000122203	protein_coding
ENSG00000048162	protein_coding
ENSG00000113758	protein_coding
ENSG00000183258	protein_coding
ENSG00000161010	protein_coding
ENSG00000161010	protein_coding
ENSG00000131446	protein_coding
ENSG00000131446	protein_coding
ENSG00000131446	protein_coding
ENSG00000196670	protein_coding
ENSG00000204628	protein_coding
ENSG00000183718	protein_coding
ENSG00000183718	protein_coding
ENSG00000280916	lncRNA
ENSG00000124535	protein_coding
ENSG00000137275	protein_coding
ENSG00000137275	protein_coding
ENSG00000145945	protein_coding
ENSG00000279926	TEC
ENSG00000112739	protein_coding
ENSG00000112739	protein_coding
ENSG00000153046	protein_coding
ENSG00000272142	lncRNA
ENSG00000124782	protein_coding
ENSG00000124782	protein_coding
ENSG00000124784	protein_coding
ENSG00000096696	protein_coding
ENSG00000224531	protein_coding
ENSG00000095951	protein_coding
ENSG00000124523	protein_coding
ENSG00000124523	protein_coding
ENSG00000180537	protein_coding
ENSG00000008083	protein_coding
ENSG00000008083	protein_coding
ENSG00000007944	protein_coding
ENSG00000272269	lncRNA
ENSG00000112304	protein_coding
ENSG00000112304	protein_coding
ENSG00000112343	protein_coding
ENSG00000272462	lncRNA
ENSG00000158373	protein_coding
ENSG00000274290	protein_coding
ENSG00000186470	protein_coding
ENSG00000124508	protein_coding
ENSG00000112763	protein_coding
ENSG00000228223	lncRNA
ENSG00000146109	protein_coding
ENSG00000196787	protein_coding
ENSG00000112812	protein_coding
ENSG00000278828	protein_coding
ENSG00000219891	transcribed_unprocessed_pseudogene
ENSG00000198315	protein_coding
ENSG00000226314	transcribed_unprocessed_pseudogene
ENSG00000197062	protein_coding
ENSG00000137338	protein_coding
ENSG00000137338	protein_coding
ENSG00000244349	lncRNA
ENSG00000204576	protein_coding
ENSG00000204574	protein_coding
ENSG00000204574	protein_coding
ENSG00000224328	lncRNA
ENSG00000224328	lncRNA
ENSG00000271581	unprocessed_pseudogene
ENSG00000204520	protein_coding
ENSG00000204469	protein_coding
ENSG00000204469	protein_coding
ENSG00000204469	protein_coding
ENSG00000263020	protein_coding
ENSG00000240053	protein_coding
ENSG00000204389	protein_coding
ENSG00000204388	protein_coding
ENSG00000204388	protein_coding
ENSG00000204261	lncRNA
ENSG00000112473	protein_coding
ENSG00000237649	protein_coding
ENSG00000197283	protein_coding
ENSG00000064999	protein_coding
ENSG00000064999	protein_coding
ENSG00000146197	protein_coding
ENSG00000096070	protein_coding
ENSG00000096070	protein_coding
ENSG00000112078	protein_coding
ENSG00000198663	protein_coding
ENSG00000198663	protein_coding
ENSG00000198663	protein_coding
ENSG00000065491	protein_coding
ENSG00000065491	protein_coding
ENSG00000112130	protein_coding
ENSG00000112578	protein_coding
ENSG00000024048	protein_coding
ENSG00000112624	protein_coding
ENSG00000146223	protein_coding
ENSG00000137161	protein_coding
ENSG00000170734	protein_coding
ENSG00000124688	protein_coding
ENSG00000001561	protein_coding
ENSG00000170915	protein_coding
ENSG00000096093	protein_coding
[truncated: 4,263 more rows]
