# Supplementary material for: Suppressed SF3B1 Expression Lowers METTL3 Transcription and m6A RNA Expression
Source: Int J Mol Sci. 2026 Jun 15;27(12):5396. doi: 10.3390/ijms27125396 (PMC13300658; doi:10.3390/ijms27125396)
Supplement: Supplementary file 1 [file ijms-27-05396-s001.zip › Supplementary Table S7.xlsx]

## Sheet: sig_diff_peak
chr	chromStart	chromEnd	name	score	strand	thickStart	thickEnd	itemRgb	blockCount	blockSizes	blockStarts	lg.p	lg.fdr	fold_enrchment	diff.lg.fdr	diff.lg.p	diff.log2.fc
1	853662	854622	ENSG00000228794	1e-121	+	853662	854622	0	1	960,	0	-121	-120	7.42	-2.49	-3.14	-0.544
1	911434	913815	ENSG00000230699	0	+	911434	913815	0	2	39,1871,	0,510	-390	#NAME?	31.9	-3.36	-4.12	-0.554
1	942718	943048	ENSG00000187634	1e-133	+	942718	943048	0	1	330,	0	-133	-132	6.42	-3.81	-4.61	0.717
1	944071	944431	ENSG00000187634	0	+	944071	944431	0	1	360,	0	-1170	#NAME?	4.6	-1.69	-2.22	-0.12
1	1046418	1046509	ENSG00000188157	1.2e-10	+	1046418	1046509	0	1	91,	0	-9.93	-9.03	1.48	-2.28	-2.9	0.703
1	1054948	1055728	ENSG00000188157	0	+	1054948	1055728	0	1	780,	0	-1550	#NAME?	13.8	-14.3	-15.7	0.526
1	1055032	1056030	ENSG00000242590	0	+	1055032	1056030	0	2	183,133,	0,865	-1310	#NAME?	15.7	-8.66	-9.84	0.792
1	1232554	1234232	ENSG00000176022	0	+	1232554	1234232	0	1	1678,	0	-3110	#NAME?	24.8	-5.04	-5.95	-0.28
1	1234441	1235041	ENSG00000176022	0	+	1234441	1235041	0	1	600,	0	-638	#NAME?	13.5	-3.16	-3.9	-0.483
1	1311526	1311677	ENSG00000169972	7.9e-65	+	1311526	1311677	0	1	151,	0	-64.1	-62.9	2.76	-6.19	-7.19	0.676
1	1325398	1326906	ENSG00000224051	1.6e-31	+	1325398	1326906	0	2	197,71,	0,1437	-30.8	-29.8	7.14	-3.55	-4.32	1.94
1	1327351	1328897	ENSG00000224051	0	+	1327351	1328897	0	1	1546,	0	-1770	#NAME?	17.8	-1.96	-2.54	-0.201
1	1333634	1333933	ENSG00000169962	7.9e-18	+	1333634	1333933	0	1	299,	0	-17.1	-16.2	4.82	-2.05	-2.65	1.61
1	1334201	1334530	ENSG00000169962	3e-05	+	1334201	1334530	0	1	329,	0	-4.52	-3.7	2.53	-1.89	-2.45	1.66
1	1400174	1401452	ENSG00000224870	0	+	1400174	1401452	0	1	1278,	0	-1210	#NAME?	27.1	-4.85	-5.75	-0.422
1	1401718	1402046	ENSG00000224870	1e-212	+	1401718	1402046	0	1	328,	0	-212	-211	5.13	-1.37	-1.84	0.247
1	1439944	1440605	ENSG00000179403	0	+	1439944	1440605	0	1	661,	0	-580	#NAME?	16.3	-4.51	-5.38	0.569
1	1615414	1615959	ENSG00000197530	1.3e-81	+	1615414	1615959	0	2	219,81,	0,464	-80.9	-79.8	32.1	-2.31	-2.94	-1.31
1	1662345	1662602	ENSG00000272004	1e-184	+	1662345	1662602	0	1	257,	0	-184	-182	5.93	-11.5	-12.8	1.55
1	2030010	2030579	ENSG00000187730	3.2e-53	+	2030010	2030579	0	1	569,	0	-52.5	-51.4	5.84	-2.33	-2.96	0.797
1	2055572	2055842	ENSG00000067606	4e-39	+	2055572	2055842	0	1	270,	0	-38.4	-37.3	6.97	-6.55	-7.59	2.32
1	2228934	2232546	ENSG00000157933	0	+	2228934	2232546	0	2	801,68,	0,3544	-1770	#NAME?	13	-6.28	-7.29	-0.353
1	2306854	2308442	ENSG00000157933	0	+	2306854	2308442	0	1	1588,	0	-11800	#NAME?	19.2	-2.12	-2.72	-0.0809
1	2402325	2403737	ENSG00000157916	0	+	2402325	2403737	0	2	17,703,	0,709	-458	#NAME?	4.19	-8.28	-9.44	0.383
1	2404335	2404516	ENSG00000157916	8.1e-10	+	2404335	2404516	0	1	181,	0	-9.09	-8.2	1.55	-1.38	-1.85	0.479
1	2404694	2404815	ENSG00000157916	1.3e-05	+	2404694	2404815	0	1	121,	0	-4.89	-4.06	1.43	-3.73	-4.52	0.961
1	2405173	2405444	ENSG00000157916	1.6e-62	+	2405173	2405444	0	1	271,	0	-61.8	-60.7	2.73	-3.72	-4.51	0.477
1	2589530	2589620	ENSG00000157870	0.00025	+	2589530	2589620	0	1	90,	0	-3.6	-2.8	1.49	-1.55	-2.06	1.16
1	2590573	2590664	ENSG00000157870	7.4e-05	+	2590573	2590664	0	1	91,	0	-4.13	-3.32	1.66	-2.56	-3.22	1.29
1	2591080	2591409	ENSG00000157870	2e-58	+	2591080	2591409	0	1	329,	0	-57.7	-56.6	1.91	-37	-39.1	1.52
1	3411404	3412574	ENSG00000142611	1e-276	+	3411404	3412574	0	1	1170,	0	-276	-275	17.5	-1.4	-1.88	-0.314
1	3433677	3434667	ENSG00000142611	1e-290	+	3433677	3434667	0	1	990,	0	-290	-289	25.5	-2.07	-2.66	0.545
1	3629769	3630127	ENSG00000158109	1e-244	+	3629769	3630127	0	1	358,	0	-244	-242	8.24	-3.01	-3.73	0.744
1	6098494	6098915	ENSG00000069424	2e-49	+	6098494	6098915	0	1	421,	0	-48.7	-47.7	5.25	-1.7	-2.23	-0.783
1	6210649	6210799	ENSG00000158286	4.1e-06	+	6210649	6210799	0	1	150,	0	-5.39	-4.55	2.94	-1.69	-2.22	2.3
1	6238727	6239265	ENSG00000225077	2e-59	+	6238727	6239265	0	1	538,	0	-58.7	-57.6	19.2	-1.95	-2.53	1.52
1	6580643	6582117	ENSG00000204859	0	+	6580643	6582117	0	2	656,60,	0,1414	-826	#NAME?	14	-4.94	-5.85	-0.522
1	6589011	6589280	ENSG00000204859	0	+	6589011	6589280	0	1	269,	0	-440	#NAME?	13.8	-1.94	-2.51	-0.588
1	6619847	6621999	ENSG00000116273	0	+	6619847	6621999	0	2	490,589,	0,1563	-1080	#NAME?	21.2	-18.1	-19.7	-0.728
1	6634537	6635586	ENSG00000041988	0	+	6634537	6635586	0	1	1049,	0	-849	#NAME?	13.9	-5.22	-6.15	0.237
1	6886322	6887960	ENSG00000171735	1e-205	+	6886322	6887960	0	2	24,307,	0,1331	-205	-203	4.06	-2.22	-2.84	-0.408
1	7738035	7738306	ENSG00000171735	1.6e-17	+	7738035	7738306	0	1	271,	0	-16.8	-15.8	3.08	-1.86	-2.42	-0.929
1	7751361	7766981	ENSG00000171735	0	+	7751361	7766981	0	4	31,75,31,523,	0,1097,4276,15097	-1030	#NAME?	12.4	-2.57	-3.24	-0.348
1	7771358	7773493	ENSG00000049245	0	+	7771358	7773493	0	3	27,492,52,	0,1348,2083	-344	#NAME?	12.8	-11	-12.3	1.14
1	7780861	7781162	ENSG00000049245	0	+	7780861	7781162	0	1	301,	0	-394	#NAME?	2.97	-130	-133	1.55
1	7984965	7985026	ENSG00000116288	1.3e-15	+	7984965	7985026	0	1	61,	0	-14.9	-14	1.18	-1.74	-2.28	-0.231
1	8004625	8005312	ENSG00000284747	1e-26	+	8004625	8005312	0	1	687,	0	-26	-25	8.33	-2.67	-3.35	-1.25
1	9264743	9265553	ENSG00000049239	1e-137	+	9264743	9265553	0	1	810,	0	-137	-135	6.45	-4.72	-5.61	-0.716
1	9269718	9270408	ENSG00000049239	1e-148	+	9269718	9270408	0	1	690,	0	-148	-147	10	-1.31	-1.77	0.433
1	9367621	9368249	ENSG00000171621	1e-123	+	9367621	9368249	0	1	628,	0	-123	-122	7.92	-1.83	-2.38	0.529
1	9582341	9582760	ENSG00000171612	1e-238	+	9582341	9582760	0	1	419,	0	-238	-237	3.33	-8.28	-9.44	-0.578
1	9601177	9601297	ENSG00000188807	3.7e-09	+	9601177	9601297	0	1	120,	0	-8.43	-7.55	1.54	-4.79	-5.68	1.13
1	9602179	9602658	ENSG00000188807	1e-140	+	9602179	9602658	0	1	479,	0	-140	-139	2.96	-17.7	-19.3	1.23
1	9604122	9604183	ENSG00000188807	0.00046	+	9604122	9604183	0	1	61,	0	-3.34	-2.55	1.39	-1.74	-2.28	1.48
1	9604481	9604811	ENSG00000188807	6.3e-48	+	9604481	9604811	0	1	330,	0	-47.2	-46.1	2.42	-2.27	-2.89	0.642
1	10033190	10033550	ENSG00000130939	3.2e-74	+	10033190	10033550	0	1	360,	0	-73.5	-72.4	3.53	-2.8	-3.5	0.532
1	10378004	10379354	ENSG00000054523	0	+	10378004	10379354	0	1	1350,	0	-534	#NAME?	12.1	-2.63	-3.3	0.275
1	10380613	10380823	ENSG00000054523	1.3e-71	+	10380613	10380823	0	1	210,	0	-70.9	-69.7	4.34	-1.55	-2.06	0.544
1	10431114	10431384	ENSG00000251503	1e-108	+	10431114	10431384	0	1	270,	0	-108	-107	5.52	-1.33	-1.8	-0.504
1	10431105	10431376	ENSG00000175279	1e-114	+	10431105	10431376	0	1	271,	0	-114	-113	5.9	-1.51	-2.01	-0.552
1	10474922	10517080	ENSG00000142655	1.4e-06	+	10474922	10517080	0	3	80,48,53,	0,20351,42105	-5.85	-5.01	2.02	-3.22	-3.97	-1.21
1	10629679	10630039	ENSG00000142655	0	+	10629679	10630039	0	1	360,	0	-536	#NAME?	18.6	-5.88	-6.87	0.842
1	10653674	10654124	ENSG00000272078	0	+	10653674	10654124	0	1	450,	0	-544	#NAME?	12.1	-15.9	-17.4	-1.21
1	11023279	11023998	ENSG00000120948	0	+	11023279	11023998	0	1	719,	0	-8730	#NAME?	12.5	-1.61	-2.13	-0.0739
1	11285834	11286194	ENSG00000120942	0	+	11285834	11286194	0	1	360,	0	-607	#NAME?	8.69	-2.84	-3.53	-0.344
1	11295600	11296049	ENSG00000120942	0	+	11295600	11296049	0	1	449,	0	-391	#NAME?	28.4	-1.83	-2.38	0.788
1	11840487	11840608	ENSG00000011021	8.7e-07	+	11840487	11840608	0	1	121,	0	-6.06	-5.21	1.8	-1.34	-1.81	1.09
1	11842283	11842494	ENSG00000011021	3.2e-24	+	11842283	11842494	0	1	211,	0	-23.5	-22.5	1.66	-5.79	-6.76	0.92
1	11842673	11842943	ENSG00000011021	1e-100	+	11842673	11842943	0	1	270,	0	-100	-99	12	-11	-12.3	2.82
1	11974670	11975538	ENSG00000083444	0	+	11974670	11975538	0	1	868,	0	-1380	#NAME?	10.9	-5.63	-6.59	-0.239
1	12011536	12012136	ENSG00000116688	0	+	12011536	12012136	0	1	600,	0	-4270	#NAME?	15.4	-10.4	-11.7	-0.33
1	12012255	12012825	ENSG00000116688	0	+	12012255	12012825	0	1	570,	0	-558	#NAME?	2.59	-15.5	-17	0.425
1	12021735	12021795	ENSG00000116691	4.3e-05	+	12021735	12021795	0	1	60,	0	-4.37	-3.55	1.44	-3.9	-4.71	1.77
1	12275947	12277266	ENSG00000048707	0	+	12275947	12277266	0	1	1319,	0	-1200	#NAME?	30.4	-3.43	-4.19	-0.502
1	13614474	13616732	ENSG00000162493	0	+	13614474	13616732	0	2	40,828,	0,1430	-2660	#NAME?	19.6	-1.36	-1.83	0.142
1	13749382	13769114	ENSG00000116731	4.5e-10	+	13749382	13769114	0	2	105,76,	0,19656	-9.35	-8.46	1.67	-6.61	-7.65	1.42
1	13778530	13780387	ENSG00000116731	0	+	13778530	13780387	0	1	1857,	0	-540	#NAME?	14.6	-4.41	-5.26	-0.29
1	15215421	15220450	ENSG00000171729	0	+	15215421	15220450	0	2	10,1125,	0,3904	-3030	#NAME?	33.5	-1.92	-2.5	-0.225
1	15428616	15428885	ENSG00000142634	2e-18	+	15428616	15428885	0	1	269,	0	-17.7	-16.7	1.55	-2.25	-2.87	0.375
1	15659874	15661883	ENSG00000197312	0	+	15659874	15661883	0	1	2009,	0	-3290	#NAME?	24.9	-8.73	-9.91	-0.263
1	15659868	15661722	ENSG00000215695	0	+	15659868	15661722	0	1	1854,	0	-3240	#NAME?	24.8	-7.98	-9.12	-0.268
1	15734051	15734441	ENSG00000116786	9.999987484956e-319	+	15734051	15734441	0	1	390,	0	-318	-317	3.12	-32.3	-34.3	0.945
1	15784564	15784983	ENSG00000162458	1.3e-39	+	15784564	15784983	0	1	419,	0	-38.9	-37.8	2.85	-1.53	-2.03	0.427
1	15847983	15876586	ENSG00000065526	0	+	15847983	15876586	0	4	167,321,894,385,	0,24832,25518,28218	-10900	#NAME?	38.6	-2.71	-3.39	-0.115
1	15922302	15929691	ENSG00000065526	0	+	15922302	15929691	0	2	47,1601,	0,5788	-9390	#NAME?	12.2	-13.6	-15.1	-0.178
1	15930079	15930918	ENSG00000065526	0	+	15930079	15930918	0	1	839,	0	-3740	#NAME?	6.18	-16	-17.5	0.243
1	15930977	15931218	ENSG00000065526	1e-261	+	15930977	15931218	0	1	241,	0	-261	-260	1.88	-3.02	-3.74	0.175
1	15931726	15933044	ENSG00000065526	0	+	15931726	15933044	0	1	1318,	0	-1150	#NAME?	3.65	-10.9	-12.2	0.184
1	15933252	15934152	ENSG00000065526	0	+	15933252	15934152	0	1	900,	0	-2760	#NAME?	4.42	-9.81	-11.1	0.144
1	15934540	15934810	ENSG00000065526	1e-106	+	15934540	15934810	0	1	270,	0	-106	-105	1.9	-8.6	-9.78	0.43
1	15935109	15935708	ENSG00000065526	0	+	15935109	15935708	0	1	599,	0	-2520	#NAME?	4.57	-12.1	-13.5	-0.203
1	15937322	15937818	ENSG00000065526	0	+	15937322	15937818	0	2	323,7,	0,489	-1590	#NAME?	2.62	-52.1	-54.5	-0.474
1	15939381	15940460	ENSG00000065526	0	+	15939381	15940460	0	1	1079,	0	-21800	#NAME?	20.1	-31.1	-33.1	-0.219
1	16395040	16395429	ENSG00000055070	0	+	16395040	16395429	0	1	389,	0	-8090	#NAME?	9.56	-7.75	-8.87	-0.231
1	16467647	16468035	ENSG00000226029	1e-201	+	16467647	16468035	0	1	388,	0	-201	-199	11.9	-3.37	-4.13	-0.952
1	16955486	16960785	ENSG00000058453	5.6e-07	+	16955486	16960785	0	4	64,160,168,28,	0,510,3096,5271	-6.25	-5.4	2.83	-2.2	-2.81	1.23
1	19258545	19259207	ENSG00000053372	0	+	19258545	19259207	0	2	8,527,	0,135	-6520	#NAME?	14.2	-5.08	-6	-0.244
1	19665967	19666086	ENSG00000158748	0.0019	+	19665967	19666086	0	1	119,	0	-2.73	-1.96	1.95	-1.89	-2.46	2.62
1	19906490	19906841	ENSG00000169914	2e-76	+	19906490	19906841	0	2	126,114,	0,237	-75.7	-74.5	3.65	-1.42	-1.9	0.384
1	19906900	19907945	ENSG00000169914	0	+	19906900	19907945	0	2	44,376,	0,669	-1330	#NAME?	14.6	-3.48	-4.25	-0.45
1	20618528	20618850	ENSG00000158825	1e-74	+	20618528	20618850	0	1	322,	0	-74	-72.8	7.02	-4.22	-5.06	-1.57
1	20648547	20649026	ENSG00000158828	0	+	20648547	20649026	0	1	479,	0	-634	#NAME?	23.9	-28.5	-30.4	1.55
1	21453504	21459873	ENSG00000142794	5e-93	+	21453504	21459873	0	2	802,125,	0,6244	-92.3	-91.2	11.2	-3.31	-4.06	1.13
1	22511681	22511952	ENSG00000184677	4e-85	+	22511681	22511952	0	1	271,	0	-84.4	-83.2	3.96	-1.94	-2.52	-0.546
1	22528699	22529419	ENSG00000184677	0	+	22528699	22529419	0	1	720,	0	-862	#NAME?	30.1	-14.1	-15.6	0.963
1	22530227	22530678	ENSG00000184677	0	+	22530227	22530678	0	1	451,	0	-651	#NAME?	12.4	-6.11	-7.11	0.779
1	23751127	23752492	ENSG00000011007	0	+	23751127	23752492	0	2	903,86,	0,1279	-3220	#NAME?	11.2	-16.8	-18.3	-0.304
1	23787303	23787514	ENSG00000057757	2.5e-100	+	23787303	23787514	0	1	211,	0	-99.6	-98.4	2.18	-6.74	-7.79	0.561
1	23961095	23961729	ENSG00000189266	1e-237	+	23961095	23961729	0	2	39,290,	0,344	-237	-236	2.26	-1.75	-2.3	-0.15
1	24466146	24469382	ENSG00000001461	1e-185	+	24466146	24469382	0	2	232,397,	0,2839	-185	-184	10.2	-4.28	-5.13	0.599
1	24643580	24643671	ENSG00000133226	3.7e-06	+	24643580	24643671	0	1	91,	0	-5.43	-4.59	1.5	-1.49	-1.98	-0.618
1	24649998	24650567	ENSG00000133226	1e-47	+	24649998	24650567	0	2	88,3,	0,566	-47	-45.9	1.32	-3.31	-4.06	-0.229
1	24669217	24669487	ENSG00000133226	1e-211	+	24669217	24669487	0	1	270,	0	-211	-210	1.32	-38.3	-40.4	-0.319
1	24840848	24840909	ENSG00000169504	7.4e-07	+	24840848	24840909	0	1	61,	0	-6.13	-5.28	1.16	-8.98	-10.2	0.919
1	25361283	25362182	ENSG00000183726	0	+	25361283	25362182	0	1	899,	0	-1790	#NAME?	5.21	-8.3	-9.46	0.218
1	25456775	25484187	ENSG00000204178	0	+	25456775	25484187	0	3	56,502,72,	0,1615,27340	-2930	#NAME?	15.3	-24.7	-26.5	-0.54
1	25498264	25498773	ENSG00000204178	1e-253	+	25498264	25498773	0	1	509,	0	-253	-251	3.16	-7.82	-8.95	-0.357
1	25815683	25816162	ENSG00000162430	0	+	25815683	25816162	0	1	479,	0	-1100	#NAME?	7.62	-4.9	-5.8	0.289
1	25832042	25832432	ENSG00000117640	9.999987484956e-319	+	25832042	25832432	0	1	390,	0	-318	-316	4.52	-3.13	-3.87	0.304
1	26123245	26123634	ENSG00000175087	1e-234	+	26123245	26123634	0	1	389,	0	-234	-233	7.69	-1.58	-2.09	0.399
1	26276700	26277432	ENSG00000130695	0	+	26276700	26277432	0	2	60,300,	0,432	-465	#NAME?	4.63	-4.94	-5.85	0.388
1	26472449	26473327	ENSG00000198830	0	+	26472449	26473327	0	2	178,122,	0,756	-461	#NAME?	2.46	-2.79	-3.48	0.133
1	26774583	26775004	ENSG00000117713	0	+	26774583	26775004	0	1	421,	0	-653	#NAME?	4.1	-2.04	-2.63	-0.181
1	26779080	26780880	ENSG00000117713	0	+	26779080	26780880	0	1	1800,	0	-8450	#NAME?	22.8	-2.45	-3.1	-0.0828
1	26794932	26798009	ENSG00000060642	1e-245	+	26794932	26798009	0	2	302,447,	0,2630	-245	-244	9.07	-1.99	-2.58	-0.508
1	26853205	26854198	ENSG00000204160	0	+	26853205	26854198	0	2	6,473,	0,520	-534	#NAME?	5.58	-3.77	-4.57	-0.448
1	26854973	26855183	ENSG00000204160	5e-41	+	26854973	26855183	0	1	210,	0	-40.3	-39.2	1.64	-2.14	-2.74	0.368
1	26863497	26863977	ENSG00000175793	1e-24	+	26863497	26863977	0	1	480,	0	-24	-23	23	-2.08	-2.67	1.79
1	26911206	26922177	ENSG00000090273	6.3e-42	+	26911206	26922177	0	3	29,204,36,	0,10519,10935	-41.2	-40.1	2.14	-2	-2.58	-0.275
1	27304614	27304794	ENSG00000142784	2.3e-10	+	27304614	27304794	0	1	180,	0	-9.64	-8.75	3.5	-7.57	-8.68	4.6
1	27335444	27335833	ENSG00000186501	1e-228	+	27335444	27335833	0	1	389,	0	-228	-226	5.11	-1.49	-1.99	0.308
1	27350458	27350608	ENSG00000142765	6.5e-08	+	27350458	27350608	0	1	150,	0	-7.19	-6.33	3.53	-2.11	-2.71	2.49
1	27822305	27822485	ENSG00000117758	2e-41	+	27822305	27822485	0	1	180,	0	-40.7	-39.7	1.73	-6.17	-7.17	0.658
1	27843329	27850477	ENSG00000117751	0	+	27843329	27850477	0	3	1,65,385,	0,3698,6763	-3950	#NAME?	6.37	-8.91	-10.1	-0.244
1	27881981	27883025	ENSG00000130775	0	+	27881981	27883025	0	1	1044,	0	-340	#NAME?	20.4	-4.21	-5.04	-0.818
1	27885879	27886655	ENSG00000130775	0	+	27885879	27886655	0	1	776,	0	-553	#NAME?	22.3	-9.3	-10.5	-1.17
1	27966635	27967679	ENSG00000158156	0	+	27966635	27967679	0	1	1044,	0	-1190	#NAME?	11	-2.38	-3.01	0.178
1	28236108	28236257	ENSG00000130770	1e-222	+	28236108	28236257	0	1	149,	0	-222	-220	2.2	-2.77	-3.46	0.196
1	28237325	28237385	ENSG00000130770	0.00037	+	28237325	28237385	0	1	60,	0	-3.43	-2.64	1.12	-2.25	-2.87	0.478
1	28237651	28237830	ENSG00000130770	1e-117	+	28237651	28237830	0	1	179,	0	-117	-116	2.03	-5.39	-6.33	0.408
1	28281925	28282372	ENSG00000130766	2.5e-56	+	28281925	28282372	0	1	447,	0	-55.6	-54.5	1.7	-14.1	-15.5	0.579
1	28330769	28335017	ENSG00000130772	0	+	28330769	28335017	0	2	23,601,	0,3647	-3610	#NAME?	25.7	-20.9	-22.6	-0.72
1	28466434	28466883	ENSG00000204138	0	+	28466434	28466883	0	1	449,	0	-2810	#NAME?	5.88	-6.27	-7.28	-0.231
1	28473553	28474062	ENSG00000204138	0	+	28473553	28474062	0	1	509,	0	-1250	#NAME?	5.28	-6.99	-8.06	-0.263
1	28494302	28496933	ENSG00000204138	0	+	28494302	28496933	0	2	20,400,	0,2231	-546	#NAME?	3.7	-13.3	-14.7	0.416
1	28537864	28538254	ENSG00000180198	1e-226	+	28537864	28538254	0	1	390,	0	-226	-225	1.93	-2.17	-2.78	0.118
1	28538402	28538822	ENSG00000180198	0	+	28538402	28538822	0	1	420,	0	-4610	#NAME?	5.01	-59.9	-62.4	0.488
1	28710630	28715406	ENSG00000162419	0	+	28710630	28715406	0	2	12,1334,	0,3442	-1850	#NAME?	18.4	-16.4	-17.9	-0.466
1	28716601	28716722	ENSG00000162419	4e-11	+	28716601	28716722	0	1	121,	0	-10.4	-9.45	1.54	-9.05	-10.3	1.82
1	28742439	28769207	ENSG00000198492	0	+	28742439	28769207	0	2	1547,279,	0,26489	-20800	#NAME?	16.3	-26.8	-28.7	-0.185
1	28870967	28871147	ENSG00000116329	3.4e-06	+	28870967	28871147	0	1	180,	0	-5.47	-4.63	3.27	-1.33	-1.79	1.78
1	28887090	28893491	ENSG00000159023	2.5e-95	+	28887090	28893491	0	2	120,121,	0,6280	-94.6	-93.4	10.3	-2.01	-2.6	-1.03
1	28914765	28987843	ENSG00000159023	0	+	28914765	28987843	0	2	8,413,	0,72665	-6750	#NAME?	14.3	-8.35	-9.51	-0.3
1	29112578	29112699	ENSG00000159023	1e-14	+	29112578	29112699	0	1	121,	0	-14	-13.1	2.74	-2.17	-2.78	1.29
1	29115703	29117169	ENSG00000159023	1.3e-88	+	29115703	29117169	0	2	100,351,	0,1115	-87.9	-86.7	1.88	-4.04	-4.86	0.236
1	29119326	29119656	ENSG00000159023	0	+	29119326	29119656	0	1	330,	0	-903	#NAME?	3.01	-10	-11.3	0.295
1	31348920	31364599	ENSG00000121766	0	+	31348920	31364599	0	2	54,568,	0,15111	-909	#NAME?	4.31	-2.24	-2.86	0.123
1	32102535	32102806	ENSG00000121775	6.3e-43	+	32102535	32102806	0	1	271,	0	-42.2	-41.1	1.75	-26.4	-28.3	1.28
1	32170823	32171303	ENSG00000025800	0	+	32170823	32171303	0	1	480,	0	-2570	#NAME?	11.5	-2.79	-3.48	-0.221
1	32175969	32176359	ENSG00000025800	0	+	32175969	32176359	0	1	390,	0	-1040	#NAME?	4.47	-8.95	-10.1	0.338
1	32170819	32176423	ENSG00000250135	0	+	32170819	32176423	0	2	387,48,	0,5556	-2520	#NAME?	12.1	-2.32	-2.95	-0.187
1	32179685	32180153	ENSG00000084652	2e-22	+	32179685	32180153	0	2	91,89,	0,379	-21.7	-20.8	1.95	-1.39	-1.87	0.464
1	32180450	32181566	ENSG00000084652	0	+	32180450	32181566	0	2	64,325,	0,791	-390	#NAME?	3.37	-3.93	-4.75	-0.28
1	32207105	32208389	ENSG00000160051	0	+	32207105	32208389	0	2	15,1150,	0,134	-2000	#NAME?	20.7	-1.32	-1.78	-0.16
1	32231425	32231604	ENSG00000084623	1e-140	+	32231425	32231604	0	1	179,	0	-140	-139	2.26	-2.35	-2.98	0.169
1	32332134	32332225	ENSG00000116478	7.9e-39	+	32332134	32332225	0	1	91,	0	-38.1	-37.1	1.26	-1.35	-1.81	0.146
1	32465056	32471554	ENSG00000254553	1e-195	+	32465056	32471554	0	2	49,971,	0,5527	-195	-194	33.4	-4.41	-5.27	-1.08
1	32593460	32593701	ENSG00000254553	4e-70	+	32593460	32593701	0	1	241,	0	-69.4	-68.3	2.37	-1.54	-2.05	-0.266
1	32465068	32471566	ENSG00000273274	1e-196	+	32465068	32471566	0	2	37,983,	0,5515	-196	-195	34.4	-4.59	-5.47	-1.09
1	32496205	32496416	ENSG00000273274	4.7e-08	+	32496205	32496416	0	1	211,	0	-7.33	-6.46	2.34	-2.04	-2.62	-1.39
1	32593451	32593692	ENSG00000160062	2e-69	+	32593451	32593692	0	1	241,	0	-68.7	-67.6	2.26	-1.46	-1.95	-0.253
1	32651201	32651385	ENSG00000162521	7.9e-11	+	32651201	32651385	0	2	121,30,	0,154	-10.1	-9.21	1.37	-1.5	-1.99	0.202
1	32769991	32770261	ENSG00000162522	5e-63	+	32769991	32770261	0	1	270,	0	-62.3	-61.2	2.78	-1.49	-1.98	0.41
1	32771369	32771550	ENSG00000162522	1e-307	+	32771369	32771550	0	1	181,	0	-307	-305	8.49	-3.59	-4.38	0.548
1	32771939	32773412	ENSG00000162522	0	+	32771939	32773412	0	2	502,548,	0,925	-1600	#NAME?	10.7	-8.29	-9.45	0.301
1	33493236	33495697	ENSG00000121903	0	+	33493236	33495697	0	2	379,1480,	0,981	-458	#NAME?	38.1	-2.82	-3.51	-0.362
1	35381268	35385454	ENSG00000146463	1e-180	+	35381268	35385454	0	3	165,213,13,	0,277,4173	-180	-179	3.64	-15.4	-16.9	-1.08
1	35419478	35420229	ENSG00000146463	0	+	35419478	35420229	0	1	751,	0	-2220	#NAME?	15.2	-2.26	-2.88	0.144
1	35350898	35351165	ENSG00000229994	1.3e-29	+	35350898	35351165	0	1	267,	0	-28.9	-27.9	6.46	-3.67	-4.45	1.9
1	35559233	35560911	ENSG00000020129	0	+	35559233	35560911	0	2	14,586,	0,1092	-1550	#NAME?	13.4	-10.2	-11.5	-0.658
1	35855198	35855408	ENSG00000134698	4e-17	+	35855198	35855408	0	1	210,	0	-16.4	-15.5	3.25	-1.96	-2.54	1.1
1	35919731	35920002	ENSG00000092847	1.3e-53	+	35919731	35920002	0	1	271,	0	-52.9	-51.8	4.24	-1.83	-2.39	0.63
1	36172408	36172528	ENSG00000116871	2.5e-11	+	36172408	36172528	0	1	120,	0	-10.6	-9.68	1.92	-1.59	-2.1	-0.611
1	36178198	36179156	ENSG00000116871	0	+	36178198	36179156	0	2	3,746,	0,212	-665	#NAME?	6.13	-8.84	-10	-0.396
1	36286541	36286812	ENSG00000054118	1e-278	+	36286541	36286812	0	1	271,	0	-278	-277	2.43	-5.01	-5.93	-0.313
1	36289079	36289560	ENSG00000054118	0	+	36289079	36289560	0	1	481,	0	-2910	#NAME?	5.82	-2.92	-3.63	-0.129
1	36300961	36304278	ENSG00000054118	0	+	36300961	36304278	0	3	123,144,483,	0,591,2834	-1820	#NAME?	6.01	-4.21	-5.05	0.124
1	37482922	37483339	ENSG00000163874	3.2e-27	+	37482922	37483339	0	1	417,	0	-26.5	-25.5	6.31	-1.53	-2.03	0.899
1	39004122	39004361	ENSG00000174574	1e-239	+	39004122	39004361	0	1	239,	0	-239	-238	1.75	-7.72	-8.84	0.304
1	39385458	39385849	ENSG00000127603	2e-98	+	39385458	39385849	0	1	391,	0	-97.7	-96.6	8.38	-3.36	-4.12	-0.97
1	39411159	39412930	ENSG00000127603	0	+	39411159	39412930	0	1	1771,	0	-450	#NAME?	24.4	-2.61	-3.28	-0.372
1	39485646	39485857	ENSG00000127603	2.5e-44	+	39485646	39485857	0	1	211,	0	-43.6	-42.5	1.53	-4.46	-5.32	0.412
1	39963142	39963375	ENSG00000228477	2e-48	+	39963142	39963375	0	1	233,	0	-47.7	-46.6	6.78	-3.31	-4.06	1.74
1	40235870	40237993	ENSG00000117000	0	+	40235870	40237993	0	1	2123,	0	-1450	#NAME?	10.4	-7.82	-8.95	-0.261
1	40238291	40239337	ENSG00000117000	0	+	40238291	40239337	0	1	1046,	0	-1930	#NAME?	11.1	-2.92	-3.63	-0.162
1	40416958	40422166	ENSG00000084070	0	+	40416958	40422166	0	2	138,191,	0,5017	-358	#NAME?	4.09	-1.87	-2.43	0.22
1	40457424	40463480	ENSG00000187801	0	+	40457424	40463480	0	2	15,1060,	0,4996	-1610	#NAME?	49.6	-2.69	-3.37	-0.405
1	40495031	40496254	ENSG00000187815	0	+	40495031	40496254	0	1	1223,	0	-782	#NAME?	11.7	-3.07	-3.79	-0.299
1	40514534	40515843	ENSG00000164002	1e-258	+	40514534	40515843	0	1	1309,	0	-258	-257	29.6	-1.79	-2.33	0.492
1	40545027	40547780	ENSG00000117010	0	+	40545027	40547780	0	2	10,1219,	0,1534	-785	#NAME?	28.2	-2.18	-2.79	-0.28
1	40770704	40770974	ENSG00000066136	4e-37	+	40770704	40770974	0	1	270,	0	-36.4	-35.4	1.42	-6.6	-7.64	0.444
1	40839378	40839499	ENSG00000117013	1.9e-07	+	40839378	40839499	0	1	121,	0	-6.71	-5.85	1.71	-2.19	-2.8	1.21
1	40839944	40840422	ENSG00000117013	1.3e-44	+	40839944	40840422	0	1	478,	0	-43.9	-42.8	5.57	-3.49	-4.26	1.03
1	42410169	42415873	ENSG00000177181	0	+	42410169	42415873	0	2	18,1390,	0,4314	-372	#NAME?	38.1	-3.22	-3.97	-0.464
1	42459784	42460232	ENSG00000127125	0	+	42459784	42460232	0	1	448,	0	-776	#NAME?	6.92	-3.71	-4.51	0.341
1	42682426	42682635	ENSG00000065978	0	+	42682426	42682635	0	1	209,	0	-5220	#NAME?	5.15	-5.32	-6.26	-0.158
1	42830087	42830837	ENSG00000164010	1.3e-80	+	42830087	42830837	0	1	750,	0	-79.9	-78.7	19.6	-1.67	-2.2	-0.817
1	42851429	42852208	ENSG00000164011	0	+	42851429	42852208	0	1	779,	0	-654	#NAME?	17.4	-2.67	-3.35	-0.518
1	43359888	43360194	ENSG00000117399	2e-43	+	43359888	43360194	0	2	209,2,	0,304	-42.7	-41.7	1.51	-20.4	-22	0.752
1	43409827	43410307	ENSG00000198198	3.2e-85	+	43409827	43410307	0	1	480,	0	-84.5	-83.4	6.17	-2.7	-3.38	-0.793
1	43448744	43449765	ENSG00000198198	1e-162	+	43448744	43449765	0	1	1021,	0	-162	-161	12	-6.2	-7.21	0.944
1	43451428	43451699	ENSG00000198198	2e-65	+	43451428	43451699	0	1	271,	0	-64.7	-63.6	5	-8.7	-9.88	1.85
1	43453047	43453318	ENSG00000198198	4e-45	+	43453047	43453318	0	1	271,	0	-44.4	-43.4	3.14	-3.74	-4.54	0.981
1	43588897	43591228	ENSG00000142949	1e-176	+	43588897	43591228	0	2	103,257,	0,2074	-176	-174	4.36	-1.47	-1.96	-0.31
1	43606337	43606873	ENSG00000142949	1.3e-36	+	43606337	43606873	0	2	121,60,	0,476	-35.9	-34.9	1.55	-7.67	-8.78	0.659
1	43667923	43667984	ENSG00000066135	6.6e-05	+	43667923	43667984	0	1	61,	0	-4.18	-3.37	1.24	-2.3	-2.93	-0.772
1	43972302	43972741	ENSG00000132768	1e-209	+	43972302	43972741	0	2	32,327,	0,112	-209	-208	5.16	-3.54	-4.31	0.6
1	43986180	43990691	ENSG00000117411	0	+	43986180	43990691	0	2	26,394,	0,4117	-3130	#NAME?	15.2	-2.25	-2.87	-0.173
1	44218166	44218317	ENSG00000178028	1e-14	+	44218166	44218317	0	1	151,	0	-14	-13.1	1.9	-1.55	-2.05	0.798
1	44636255	44636376	ENSG00000187147	7.9e-16	+	44636255	44636376	0	1	121,	0	-15.1	-14.1	2.24	-4.27	-5.12	1.46
1	45012206	45012852	ENSG00000126088	1e-22	+	45012206	45012852	0	2	79,162,	0,484	-22	-21	2.5	-1.94	-2.51	-0.843
1	45013476	45013537	ENSG00000126088	7.9e-28	+	45013476	45013537	0	1	61,	0	-27.1	-26.1	3.33	-6.85	-7.91	2.44
1	45015244	45015575	ENSG00000126088	1e-140	+	45015244	45015575	0	1	331,	0	-140	-139	3.56	-52.6	-55	1.38
1	45305258	45305559	ENSG00000281912	5e-17	+	45305258	45305559	0	1	301,	0	-16.3	-15.3	4.32	-3.61	-4.39	-2.08
1	45508834	45509373	ENSG00000132763	0	+	45508834	45509373	0	1	539,	0	-374	#NAME?	7.02	-1.79	-2.34	-0.27
1	45606535	45608285	ENSG00000132780	0	+	45606535	45608285	0	2	145,965,	0,785	-3440	#NAME?	7.3	-46.4	-48.6	-0.427
1	45693788	45693997	ENSG00000159596	2.5e-53	+	45693788	45693997	0	1	209,	0	-52.6	-51.5	1.99	-1.31	-1.77	-0.299
1	46034805	46036124	ENSG00000086015	0	+	46034805	46036124	0	1	1319,	0	-368	#NAME?	8.34	-6.04	-7.03	0.299
1	46203602	46220215	ENSG00000171357	1e-116	+	46203602	46220215	0	2	22,517,	0,16096	-116	-114	19.6	-2.46	-3.11	-1.07
1	46344849	46345090	ENSG00000117481	2e-33	+	46344849	46345090	0	1	241,	0	-32.7	-31.7	2.12	-11	-12.3	-1.35
1	46362129	46362310	ENSG00000117481	2.5e-36	+	46362129	46362310	0	1	181,	0	-35.6	-34.6	2.35	-2.61	-3.28	-0.655
1	47417283	47417550	ENSG00000186790	3.7e-09	+	47417283	47417550	0	1	267,	0	-8.43	-7.55	9.1	-1.3	-1.76	2.39
1	47438023	47438444	ENSG00000186564	1.3e-21	+	47438023	47438444	0	1	421,	0	-20.9	-19.9	14.1	-1.46	-1.95	3.19
1	50969579	50974245	ENSG00000123080	0	+	50969579	50974245	0	3	320,554,353,	0,364,4313	-2680	#NAME?	16.5	-17.9	-19.5	-0.447
1	51269992	51271434	ENSG00000123091	0	+	51269992	51271434	0	2	133,284,	0,1158	-2060	#NAME?	10.4	-7.03	-8.11	-0.345
1	52086211	52086301	ENSG00000134717	1.6e-30	+	52086211	52086301	0	1	90,	0	-29.8	-28.7	2.01	-1.33	-1.79	-0.497
1	52237594	52239451	ENSG00000157077	0	+	52237594	52239451	0	1	1857,	0	-982	#NAME?	24.7	-6.83	-7.89	-0.461
1	52179876	52180142	ENSG00000224255	2e-27	+	52179876	52180142	0	1	266,	0	-26.7	-25.7	9.71	-1.78	-2.33	2.04
1	52417695	52418175	ENSG00000134748	0	+	52417695	52418175	0	1	480,	0	-1210	#NAME?	8.84	-11.3	-12.6	0.467
1	52756599	52771744	ENSG00000162378	0	+	52756599	52771744	0	2	24,725,	0,14420	-1340	#NAME?	16.7	-4.9	-5.8	-0.317
1	52854629	52860785	ENSG00000203995	0	+	52854629	52860785	0	3	1,752,55,	0,2368,6101	-501	#NAME?	8.26	-2.27	-2.89	-0.237
1	52894250	52894550	ENSG00000203995	1e-258	+	52894250	52894550	0	1	300,	0	-258	-256	6.73	-5.65	-6.62	-0.663
1	52994725	52995760	ENSG00000226147	6.3e-75	+	52994725	52995760	0	1	1035,	0	-74.2	-73	51.4	-1.35	-1.82	0.725
1	53209969	53211108	ENSG00000157184	0	+	53209969	53211108	0	1	1139,	0	-426	#NAME?	5.41	-6.97	-8.04	-0.36
1	54088787	54097121	ENSG00000116205	0	+	54088787	54097121	0	2	3,837,	0,7497	-730	#NAME?	13.2	-10.5	-11.8	-0.501
1	54103144	54103744	ENSG00000116205	5e-70	+	54103144	54103744	0	1	600,	0	-69.3	-68.2	3.54	-2.07	-2.66	-0.468
1	54220909	54225464	ENSG00000116221	0	+	54220909	54225464	0	2	21,340,	0,4215	-1120	#NAME?	8.17	-3.41	-4.17	0.356
1	54741559	54742308	ENSG00000271723	0	+	54741559	54742308	0	1	749,	0	-7070	#NAME?	18.6	-26.3	-28.1	-0.423
1	54741580	54742508	ENSG00000243725	0	+	54741580	54742508	0	1	928,	0	-7050	#NAME?	18.7	-26.9	-28.8	-0.427
1	56712756	56712907	ENSG00000162409	6.3e-13	+	56712756	56712907	0	1	151,	0	-12.2	-11.3	1.4	-2.08	-2.68	-0.432
1	59873417	59873597	ENSG00000134709	3.2e-19	+	59873417	59873597	0	1	180,	0	-18.5	-17.5	2.05	-4.56	-5.43	1.07
1	61426507	61455785	ENSG00000162599	1e-207	+	61426507	61455785	0	3	49,68,483,	0,12943,28795	-207	-206	8.19	-3.95	-4.76	0.591
1	62436924	62437045	ENSG00000162607	6.2e-08	+	62436924	62437045	0	1	121,	0	-7.21	-6.34	1.4	-2.8	-3.5	-0.804
1	62437282	62439979	ENSG00000162607	0	+	62437282	62439979	0	2	118,181,	0,2516	-604	#NAME?	3.33	-65.6	-68.2	-1.01
1	62448555	62450820	ENSG00000162607	0	+	62448555	62450820	0	2	111,575,	0,1690	-3010	#NAME?	5.64	-21.1	-22.8	0.276
1	62864017	62864168	ENSG00000125703	1.3e-20	+	62864017	62864168	0	1	151,	0	-19.9	-18.9	1.31	-9.13	-10.3	0.587
1	63323040	63323935	ENSG00000187140	0	+	63323040	63323935	0	1	895,	0	-603	#NAME?	30.5	-2.83	-3.53	-0.557
1	63324231	63324798	ENSG00000187140	1e-274	+	63324231	63324798	0	1	567,	0	-274	-273	6.55	-1.45	-1.93	-0.27
1	63370830	63371160	ENSG00000088035	1e-203	+	63370830	63371160	0	1	330,	0	-203	-202	3.85	-7.89	-9.03	-0.654
1	63659706	63659887	ENSG00000079739	1e-184	+	63659706	63659887	0	1	181,	0	-184	-183	1.92	-4.15	-4.99	-0.277
1	64159126	64178351	ENSG00000185483	0	+	64159126	64178351	0	2	66,924,	0,18301	-815	#NAME?	37	-3.39	-4.15	-0.656
1	64178500	64179460	ENSG00000185483	0	+	64178500	64179460	0	1	960,	0	-1060	#NAME?	34	-2.1	-2.69	-0.37
1	64682072	64692338	ENSG00000158966	0	+	64682072	64692338	0	2	34,1016,	0,9250	-3080	#NAME?	20.9	-1.5	-2	-0.109
1	64777647	64778066	ENSG00000162437	0	+	64777647	64778066	0	1	419,	0	-1900	#NAME?	22.2	-11.5	-12.8	-0.688
1	65389599	65392703	ENSG00000116675	4e-99	+	65389599	65392703	0	2	28,273,	0,2831	-98.4	-97.3	5.06	-1.88	-2.44	-0.592
1	65432326	65432506	ENSG00000213625	6.3e-25	+	65432326	65432506	0	1	180,	0	-24.2	-23.2	1.5	-4.59	-5.47	-0.569
1	65565580	65570778	ENSG00000116678	1e-138	+	65565580	65570778	0	2	25,306,	0,4892	-138	-137	8.08	-2.17	-2.77	-0.758
1	67686576	67688068	ENSG00000116717	0	+	67686576	67688068	0	2	12,408,	0,1084	-7470	#NAME?	9.43	-6.15	-7.15	-0.198
1	70249923	70250194	ENSG00000116754	0	+	70249923	70250194	0	1	271,	0	-327	#NAME?	1.98	-3.45	-4.22	-0.116
1	70250313	70250867	ENSG00000116754	0	+	70250313	70250867	0	2	190,260,	0,294	-8340	#NAME?	4.53	-1.61	-2.13	-0.0476
1	70367687	70385309	ENSG00000197568	1e-155	+	70367687	70385309	0	2	336,52,	0,17570	-155	-154	2.24	-3.55	-4.33	-0.23
1	71223084	71237548	ENSG00000229956	2.5e-55	+	71223084	71237548	0	2	30,419,	0,14045	-54.6	-53.5	12.4	-1.32	-1.78	-1.39
1	74204728	74205267	ENSG00000254685	0	+	74204728	74205267	0	1	539,	0	-516	#NAME?	11	-6.26	-7.28	-0.707
1	74205474	74205714	ENSG00000254685	4e-53	+	74205474	74205714	0	1	240,	0	-52.4	-51.3	4.11	-1.4	-1.88	-0.578
1	75786226	75786920	ENSG00000137955	1e-185	+	75786226	75786920	0	2	48,222,	0,472	-185	-183	5.32	-12	-13.3	1.37
1	76628620	76629548	ENSG00000184005	1e-173	+	76628620	76629548	0	1	928,	0	-173	-171	21.4	-1.37	-1.84	-0.563
1	77847317	77847585	ENSG00000235613	7.9e-31	+	77847317	77847585	0	1	268,	0	-30.1	-29.1	3.48	-6.77	-7.83	1.9
1	77942144	77942786	ENSG00000162614	1e-225	+	77942144	77942786	0	2	64,326,	0,316	-225	-223	9.49	-2.72	-3.4	0.612
1	77943115	77943296	ENSG00000162614	7.9e-13	+	77943115	77943296	0	1	181,	0	-12.1	-11.2	1.85	-5.5	-6.46	-1.31
1	81936826	81943724	ENSG00000117114	0	+	81936826	81943724	0	3	11,12,756,	0,5207,6142	-2290	#NAME?	20.5	-20.3	-22	-0.553
1	81989659	81991718	ENSG00000117114	0	+	81989659	81991718	0	2	50,1328,	0,731	-7750	#NAME?	17.9	-20.8	-22.5	-0.31
1	85582854	85583334	ENSG00000142871	1e-139	+	85582854	85583334	0	1	480,	0	-139	-137	7.19	-7.78	-8.9	-1.19
1	86743128	86743398	ENSG00000097033	0	+	86743128	86743398	0	1	270,	0	-339	#NAME?	3.78	-2.04	-2.63	-0.24
1	87328826	87329186	ENSG00000143013	0	+	87328826	87329186	0	1	360,	0	-397	#NAME?	3.41	-6.22	-7.23	-0.428
1	87344825	87345095	ENSG00000143013	0	+	87344825	87345095	0	1	270,	0	-1080	#NAME?	7.18	-1.9	-2.47	-0.201
1	88684581	88741241	ENSG00000065243	0	+	88684581	88741241	0	2	47,254,	0,56406	-324	#NAME?	4.21	-3.14	-3.87	-0.403
1	88833049	88833676	ENSG00000065243	0	+	88833049	88833676	0	2	108,432,	0,195	-4190	#NAME?	12.3	-7.84	-8.97	0.301
1	89582779	89582960	ENSG00000197147	5e-16	+	89582779	89582960	0	1	181,	0	-15.3	-14.4	2.44	-2.11	-2.71	-1.02
1	89712815	89714045	ENSG00000171488	0	+	89712815	89714045	0	1	1230,	0	-594	#NAME?	44.2	-2.47	-3.12	-0.423
1	89714314	89715124	ENSG00000171488	0	+	89714314	89715124	0	1	810,	0	-1430	#NAME?	43	-2.23	-2.85	-0.362
1	89763984	89764075	ENSG00000171488	0.001	+	89763984	89764075	0	1	91,	0	-3	-2.22	1.83	-1.37	-1.84	-1.83
1	89934304	89935892	ENSG00000171492	0	+	89934304	89935892	0	1	1588,	0	-2630	#NAME?	22.6	-2.06	-2.65	0.15
1	91520150	91524389	ENSG00000097046	0	+	91520150	91524389	0	2	130,349,	0,3890	-11400	#NAME?	11.4	-2.28	-2.9	-0.101
1	92180312	92181212	ENSG00000189195	0	+	92180312	92181212	0	1	900,	0	-428	#NAME?	24.7	-1.95	-2.52	-0.491
1	92183916	92184426	ENSG00000189195	0	+	92183916	92184426	0	1	510,	0	-441	#NAME?	22.8	-1.67	-2.2	-0.654
1	92390128	92391867	ENSG00000122484	0	+	92390128	92391867	0	1	1739,	0	-751	#NAME?	13	-7.58	-8.69	-0.39
1	92392735	92394385	ENSG00000122484	0	+	92392735	92394385	0	1	1650,	0	-1860	#NAME?	21.4	-9.48	-10.7	-0.444
1	92395552	92395943	ENSG00000122484	5e-81	+	92395552	92395943	0	1	391,	0	-80.3	-79.1	3.67	-46.7	-49	-2.64
1	93134411	93137162	ENSG00000143033	0	+	93134411	93137162	0	2	48,493,	0,2258	-3050	#NAME?	10.2	-4.61	-5.49	-0.221
1	93270512	93270812	ENSG00000122483	1e-111	+	93270512	93270812	0	1	300,	0	-111	-109	6.16	-2.87	-3.57	-0.877
1	93346307	93346848	ENSG00000117505	0	+	93346307	93346848	0	1	541,	0	-2570	#NAME?	6.71	-1.77	-2.31	-0.0903
1	94927565	94928355	ENSG00000235501	3.2e-100	+	94927565	94928355	0	2	60,328,	0,462	-99.5	-98.3	11.2	-2.2	-2.82	-1.06
1	100022468	100022559	ENSG00000117620	8.1e-08	+	100022468	100022559	0	1	91,	0	-7.09	-6.22	1.38	-4.42	-5.29	-1.01
1	100027357	100027508	ENSG00000117620	1.2e-06	+	100027357	100027508	0	1	151,	0	-5.92	-5.08	2.21	-1.86	-2.42	-1.31
1	100147922	100148223	ENSG00000122435	1e-188	+	100147922	100148223	0	1	301,	0	-188	-187	4.03	-4.31	-5.16	0.53
1	100148670	100148940	ENSG00000122435	1e-102	+	100148670	100148940	0	1	270,	0	-102	-101	3.16	-4.55	-5.42	0.678
1	101238990	101239289	ENSG00000170989	1.6e-44	+	101238990	101239289	0	1	299,	0	-43.8	-42.7	12.2	-1.34	-1.81	-1.12
1	103525930	103527723	ENSG00000185946	1e-113	+	103525930	103527723	0	2	332,29,	0,1764	-113	-112	3.43	-3.16	-3.9	0.502
1	107056678	107058054	ENSG00000198890	0	+	107056678	107058054	0	1	1376,	0	-1140	#NAME?	21.2	-3	-3.72	0.348
1	108628801	108635605	ENSG00000162636	0	+	108628801	108635605	0	3	3,70,498,	0,786,6306	-489	#NAME?	6.83	-17.2	-18.8	0.899
1	108699254	108700124	ENSG00000134186	0	+	108699254	108700124	0	1	870,	0	-8430	#NAME?	7.48	-4.43	-5.29	-0.0857
1	108742025	108742383	ENSG00000143107	4e-23	+	108742025	108742383	0	1	358,	0	-22.4	-21.4	6.12	-2.84	-3.53	1.98
1	108885291	108885562	ENSG00000121957	1e-110	+	108885291	108885562	0	1	271,	0	-110	-109	3.46	-9.78	-11	-1.1
1	109093752	109095021	ENSG00000215717	0	+	109093752	109095021	0	2	24,605,	0,664	-554	#NAME?	8.13	-4.97	-5.88	0.48
1	109214127	109215115	ENSG00000031698	0	+	109214127	109215115	0	2	1,569,	0,419	-1910	#NAME?	39.2	-16.1	-17.6	0.527
1	109237779	109238169	ENSG00000031698	0	+	109237779	109238169	0	1	390,	0	-3170	#NAME?	6.18	-3.94	-4.75	0.142
1	109274131	109274911	ENSG00000143126	0	+	109274131	109274911	0	1	780,	0	-1650	#NAME?	28.7	-1.69	-2.22	0.181
1	109495899	109496499	ENSG00000174151	3.2e-48	+	109495899	109496499	0	1	600,	0	-47.5	-46.5	5.29	-2.38	-3.02	-0.777
1	109592168	109592738	ENSG00000065135	0	+	109592168	109592738	0	2	87,394,	0,176	-6620	#NAME?	13.2	-1.84	-2.39	0.0933
1	110338685	110342307	ENSG00000162775	0	+	110338685	110342307	0	1	3622,	0	-5390	#NAME?	26.9	-2.11	-2.71	0.0968
1	110347115	110347835	ENSG00000224699	0	+	110347115	110347835	0	1	720,	0	-988	#NAME?	20.2	-3.78	-4.58	0.425
1	110407552	110407823	ENSG00000224699	1.3e-11	+	110407552	110407823	0	1	271,	0	-10.9	-10	4.6	-1.58	-2.09	-0.697
1	110372582	110372823	ENSG00000273373	1e-100	+	110372582	110372823	0	1	241,	0	-100	-99	2.51	-8.21	-9.36	-0.837
1	111147861	111148012	ENSG00000134255	2e-35	+	111147861	111148012	0	1	151,	0	-34.7	-33.6	1.55	-11.6	-12.9	-0.811
1	111746111	111746792	ENSG00000227811	3.2e-66	+	111746111	111746792	0	1	681,	0	-65.5	-64.4	19.8	-2.83	-3.53	-1.37
1	111765799	111767238	ENSG00000064703	0	+	111765799	111767238	0	1	1439,	0	-4520	#NAME?	27.6	-35.6	-37.6	-0.372
1	112520332	112520633	ENSG00000134245	6.3e-55	+	112520332	112520633	0	1	301,	0	-54.2	-53.1	5.8	-1.91	-2.48	-1.02
1	112619172	112619741	ENSG00000116489	3.2e-37	+	112619172	112619741	0	1	569,	0	-36.5	-35.4	4.62	-1.69	-2.22	0.688
1	112688475	112688746	ENSG00000155363	1e-44	+	112688475	112688746	0	1	271,	0	-44	-43	2.11	-7.69	-8.81	0.893
1	112700625	112700746	ENSG00000155363	2e-15	+	112700625	112700746	0	1	121,	0	-14.7	-13.7	1.69	-6.4	-7.42	0.685
1	112968086	112968776	ENSG00000226419	1e-166	+	112968086	112968776	0	1	690,	0	-166	-165	3.72	-40.4	-42.6	-1.11
1	113119345	113124655	ENSG00000198799	0	+	113119345	113124655	0	2	178,781,	0,4529	-1700	#NAME?	18.9	-1.56	-2.07	-0.161
1	113911310	113912952	ENSG00000118655	0	+	113911310	113912952	0	1	1642,	0	-3140	#NAME?	23.2	-15.7	-17.2	-0.419
1	113933192	113941388	ENSG00000163349	0	+	113933192	113941388	0	2	42,1007,	0,7189	-952	#NAME?	8.84	-9.74	-11	-0.385
1	115659698	115663975	ENSG00000173218	1e-279	+	115659698	115663975	0	2	75,315,	0,3962	-279	-277	10.3	-1.55	-2.05	-0.45
1	115685425	115691884	ENSG00000173218	0	+	115685425	115691884	0	2	102,766,	0,5693	-1650	#NAME?	35.3	-3.66	-4.45	-0.369
1	115692511	115692602	ENSG00000173218	0.00013	+	115692511	115692602	0	1	91,	0	-3.9	-3.09	1.42	-4.3	-5.15	1.63
1	116910086	116942028	ENSG00000134247	1.6e-41	+	116910086	116942028	0	2	166,314,	0,31628	-40.8	-39.8	3.29	-10	-11.3	-1.14
1	116949201	116967252	ENSG00000134247	0	+	116949201	116967252	0	3	371,426,342,	0,12041,17709	-4070	#NAME?	21	-28.7	-30.6	-0.7
1	116984947	116987242	ENSG00000134247	0	+	116984947	116987242	0	2	38,442,	0,1853	-1780	#NAME?	13	-1.35	-1.82	-0.182
1	116990027	116990148	ENSG00000134247	7.9e-19	+	116990027	116990148	0	1	121,	0	-18.1	-17.1	1.4	-1.9	-2.47	0.367
1	117021729	117032952	ENSG00000134256	3.2e-24	+	117021729	117032952	0	3	254,396,9,	0,3779,11214	-23.5	-22.5	9.28	-1.53	-2.03	-1.21
1	117075015	117075735	ENSG00000116830	0	+	117075015	117075735	0	1	720,	0	-596	#NAME?	5.38	-3.19	-3.93	0.257
1	117623100	117624389	ENSG00000183508	1e-297	+	117623100	117624389	0	1	1289,	0	-297	-295	24	-3.83	-4.63	-0.883
1	117959322	117959653	ENSG00000065183	0	+	117959322	117959653	0	1	331,	0	-2560	#NAME?	7.12	-5.94	-6.93	-0.26
1	119182840	119183378	ENSG00000231365	0	+	119182840	119183378	0	1	538,	0	-496	#NAME?	14.6	-3.73	-4.53	-0.628
1	121391742	121392313	ENSG00000171943	1e-297	+	121391742	121392313	0	1	571,	0	-297	-296	4.02	-10.5	-11.8	0.555
1	145096508	145096719	ENSG00000215784	1.4e-08	+	145096508	145096719	0	1	211,	0	-7.86	-6.99	1.41	-6.67	-7.71	1.03
1	145669990	145670499	ENSG00000117262	2.5e-84	+	145669990	145670499	0	1	509,	0	-83.6	-82.5	4.78	-1.57	-2.08	0.301
1	145848249	145848480	ENSG00000186364	1.2e-06	+	145848249	145848480	0	2	15,104,	0,127	-5.93	-5.09	1.39	-15.6	-17.1	2.17
1	145977738	145978818	ENSG00000121851	0	+	145977738	145978818	0	1	1080,	0	-493	#NAME?	5.63	-20.7	-22.4	0.695
1	146058617	146059637	ENSG00000233396	0	+	146058617	146059637	0	1	1020,	0	-449	#NAME?	21.4	-3.41	-4.17	-0.755
1	147178678	147179007	ENSG00000180867	5e-26	+	147178678	147179007	0	1	329,	0	-25.3	-24.3	5.21	-1.86	-2.42	-1.08
1	147625435	147625526	ENSG00000116128	0.00035	+	147625435	147625526	0	1	91,	0	-3.46	-2.66	1.19	-1.93	-2.5	0.522
1	147992862	147993372	ENSG00000188092	7.9e-46	+	147992862	147993372	0	1	510,	0	-45.1	-44	4.96	-1.58	-2.09	-0.527
1	148459340	148459869	ENSG00000280649	5e-63	+	148459340	148459869	0	1	529,	0	-62.3	-61.2	9.37	-2.05	-2.64	-1.07
1	148952917	148953727	ENSG00000178104	1e-187	+	148952917	148953727	0	1	810,	0	-187	-185	11.4	-2.3	-2.93	-0.493
1	149677411	149677680	ENSG00000284842	1e-11	+	149677411	149677680	0	1	269,	0	-11	-10.1	9.63	-1.49	-1.98	-2.89
1	149852618	149853062	ENSG00000203852	0.00024	+	149852618	149853062	0	1	444,	0	-3.62	-2.82	5.89	-1.48	-1.97	-2.54
1	149853475	149854156	ENSG00000203852	1.6e-35	+	149853475	149854156	0	1	681,	0	-34.8	-33.8	16.7	-2.5	-3.15	-1.68
1	150158836	150159767	ENSG00000023902	0	+	150158836	150159767	0	1	931,	0	-3420	#NAME?	23.1	-15.9	-17.5	-0.544
1	150308233	150308532	ENSG00000266472	1e-130	+	150308233	150308532	0	1	299,	0	-130	-128	2.91	-2.21	-2.82	-0.17
1	150470671	150472706	ENSG00000163125	0	+	150470671	150472706	0	1	2035,	0	-1590	#NAME?	12.4	-5.54	-6.5	-0.134
1	150472765	150473424	ENSG00000163125	0	+	150472765	150473424	0	1	659,	0	-2580	#NAME?	11.3	-38.6	-40.7	0.645
1	150505619	150507579	ENSG00000143374	0	+	150505619	150507579	0	2	86,664,	0,1296	-1990	#NAME?	9.82	-5.63	-6.59	0.265
1	150930036	150930307	ENSG00000143379	1e-31	+	150930036	150930307	0	1	271,	0	-31	-30	2.47	-2.61	-3.28	-0.591
1	150960562	150961377	ENSG00000143379	0	+	150960562	150961377	0	2	629,61,	0,754	-8750	#NAME?	30.4	-2.28	-2.9	-0.203
1	151033837	151034999	ENSG00000143363	0	+	151033837	151034999	0	1	1162,	0	-2410	#NAME?	22.2	-10.4	-11.6	-0.308
1	151060333	151067628	ENSG00000213190	0	+	151060333	151067628	0	2	220,410,	0,6885	-1600	#NAME?	6.61	-4.16	-5	-0.311
1	151117439	151118479	ENSG00000143458	0	+	151117439	151118479	0	2	77,523,	0,517	-330	#NAME?	14.9	-3.65	-4.44	-0.571
1	151232646	151233675	ENSG00000143398	1e-236	+	151232646	151233675	0	3	57,70,54,	0,682,975	-236	-235	5.17	-3.15	-3.88	-0.346
1	151233733	151234415	ENSG00000143398	0	+	151233733	151234415	0	2	51,219,	0,463	-1200	#NAME?	6.27	-7.51	-8.61	-0.322
1	151247953	151248372	ENSG00000143398	0	+	151247953	151248372	0	1	419,	0	-6960	#NAME?	7.8	-4.23	-5.08	0.128
1	151267208	151267479	ENSG00000159352	1e-268	+	151267208	151267479	0	1	271,	0	-268	-266	2.78	-3.59	-4.37	0.169
1	151281617	151285274	ENSG00000143373	1e-192	+	151281617	151285274	0	3	462,129,69,	0,649,3588	-192	-190	21.2	-2.09	-2.69	0.621
1	151285991	151288199	ENSG00000143373	0	+	151285991	151288199	0	2	83,1925,	0,283	-3490	#NAME?	18.7	-14.2	-15.7	-0.336
1	151518628	151519317	ENSG00000143375	0	+	151518628	151519317	0	1	689,	0	-351	#NAME?	8.54	-8.05	-9.2	-0.869
1	151538302	151538572	ENSG00000143375	3.2e-29	+	151538302	151538572	0	1	270,	0	-28.5	-27.5	2.22	-8.64	-9.82	1.21
1	151612155	151613928	ENSG00000143376	2.5e-25	+	151612155	151613928	0	2	357,3,	0,1770	-24.6	-23.6	3.33	-2.3	-2.93	-0.914
1	151693640	151693731	ENSG00000143376	0.00011	+	151693640	151693731	0	1	91,	0	-3.94	-3.13	1.63	-2.65	-3.32	-1.68
1	151790861	151791461	ENSG00000203288	1e-199	+	151790861	151791461	0	2	384,27,	0,573	-199	-197	12.6	-1.9	-2.47	-0.802
1	151794138	151794402	ENSG00000203288	1.3e-54	+	151794138	151794402	0	1	264,	0	-53.9	-52.8	3.76	-7.33	-8.43	-1.89
1	153634011	153634221	ENSG00000160679	1e-138	+	153634011	153634221	0	1	210,	0	-138	-137	3.19	-1.72	-2.26	-0.198
1	153643204	153643444	ENSG00000160679	1e-110	+	153643204	153643444	0	1	240,	0	-110	-109	2.5	-2.58	-3.25	-0.394
1	153644371	153645498	ENSG00000160679	0	+	153644371	153645498	0	2	14,435,	0,692	-7210	#NAME?	14	-14.9	-16.4	-0.317
1	153773220	153773311	ENSG00000143624	1.3e-32	+	153773220	153773311	0	1	91,	0	-31.9	-30.9	1.77	-4.17	-5.01	0.773
1	153773520	153773760	ENSG00000143624	4e-71	+	153773520	153773760	0	1	240,	0	-70.4	-69.3	2.21	-6.22	-7.23	0.569
1	153977742	153978688	ENSG00000272654	0	+	153977742	153978688	0	1	946,	0	-410	#NAME?	16.1	-4.73	-5.62	-0.706
1	154220931	154221339	ENSG00000143569	1.9e-05	+	154220931	154221339	0	2	109,12,	0,396	-4.72	-3.9	1.49	-2.05	-2.64	0.895
1	154273020	154273230	ENSG00000143575	1.3e-16	+	154273020	154273230	0	1	210,	0	-15.9	-15	3.21	-3.28	-4.03	1.56
1	154962001	154962623	ENSG00000271380	2.5e-98	+	154962001	154962623	0	1	622,	0	-97.6	-96.4	12.4	-2.47	-3.12	-0.37
1	154983337	154983728	ENSG00000160688	7.9e-37	+	154983337	154983728	0	1	391,	0	-36.1	-35.1	3.32	-2.8	-3.5	0.634
1	154983997	154984058	ENSG00000160688	0.0017	+	154983997	154984058	0	1	61,	0	-2.76	-1.99	1.19	-2.27	-2.89	0.826
1	154987546	154988266	ENSG00000160688	0	+	154987546	154988266	0	1	720,	0	-433	#NAME?	17.2	-6.57	-7.61	0.493
1	154988355	154988926	ENSG00000160688	0	+	154988355	154988926	0	1	571,	0	-2050	#NAME?	7.84	-3.26	-4	0.204
1	155134259	155134648	ENSG00000169242	0	+	155134259	155134648	0	1	389,	0	-512	#NAME?	9.78	-1.63	-2.15	-0.37
1	155138346	155138527	ENSG00000169241	6.3e-48	+	155138346	155138527	0	1	181,	0	-47.2	-46.2	1.75	-5.36	-6.3	0.574
1	155289548	155289848	ENSG00000143630	1e-141	+	155289548	155289848	0	1	300,	0	-141	-140	3.33	-1.48	-1.98	0.333
1	155320545	155320666	ENSG00000160752	5e-39	+	155320545	155320666	0	1	121,	0	-38.3	-37.3	2.1	-7.89	-9.02	0.752
1	155563000	155563767	ENSG00000235919	0	+	155563000	155563767	0	1	767,	0	-529	#NAME?	56.1	-8.6	-9.78	-1.04
1	155689265	155689415	ENSG00000132676	1.3e-36	+	155689265	155689415	0	1	150,	0	-35.9	-34.9	3.41	-2.97	-3.68	1.08
1	155747832	155748455	ENSG00000203761	7.9e-11	+	155747832	155748455	0	3	64,151,56,	0,144,567	-10.1	-9.17	1.76	-8.36	-9.52	1.56
1	156055207	156055598	ENSG00000116586	5e-59	+	156055207	156055598	0	1	391,	0	-58.3	-57.2	3.93	-13.2	-14.6	0.653
1	156114673	156114944	ENSG00000160789	1e-215	+	156114673	156114944	0	1	271,	0	-215	-214	8.04	-4.36	-5.22	-0.702
1	156291502	156292277	ENSG00000163472	0	+	156291502	156292277	0	1	775,	0	-363	#NAME?	20.9	-2.6	-3.27	0.561
1	156292425	156293066	ENSG00000163472	5e-73	+	156292425	156293066	0	2	18,340,	0,301	-72.3	-71.2	1.84	-2.83	-3.53	-0.295
1	156594179	156594299	ENSG00000163382	3.2e-59	+	156594179	156594299	0	1	120,	0	-58.5	-57.4	1.99	-6.54	-7.58	0.879
1	156732095	156732306	ENSG00000143303	1.6e-39	+	156732095	156732306	0	1	211,	0	-38.8	-37.8	2.42	-8.58	-9.76	1.16
1	156734221	156734461	ENSG00000143303	1.6e-71	+	156734221	156734461	0	1	240,	0	-70.8	-69.6	4.66	-2.54	-3.21	0.779
1	156736284	156736495	ENSG00000143303	7.9e-12	+	156736284	156736495	0	1	211,	0	-11.1	-10.2	2.41	-2.17	-2.78	1.35
1	156768186	156787077	ENSG00000143294	0	+	156768186	156787077	0	3	53,48,470,	0,14095,18421	-12800	#NAME?	8.93	-77.2	-80	-0.466
1	160358295	160358415	ENSG00000162736	1e-12	+	160358295	160358415	0	1	120,	0	-12	-11	1.21	-8.13	-9.28	0.575
1	161118354	161118623	ENSG00000158793	2e-54	+	161118354	161118623	0	1	269,	0	-53.7	-52.6	4.18	-9.74	-11	1.74
1	161229039	161229429	ENSG00000158882	0	+	161229039	161229429	0	1	390,	0	-454	#NAME?	16.2	-5.8	-6.77	-0.924
1	161399730	161422424	ENSG00000283696	3.2e-27	+	161399730	161422424	0	2	182,493,	0,22201	-26.5	-25.5	10.6	-1.9	-2.47	-1.08
1	161756849	161756969	ENSG00000081721	1.2e-05	+	161756849	161756969	0	1	120,	0	-4.93	-4.1	1.25	-7.73	-8.84	-1.08
1	162384570	162384781	ENSG00000239887	2e-20	+	162384570	162384781	0	1	211,	0	-19.7	-18.7	2.98	-2.17	-2.78	1.07
1	162561654	162566325	ENSG00000117143	0	+	162561654	162566325	0	3	123,72,314,	0,818,4357	-1960	#NAME?	12.1	-20.7	-22.4	-0.688
1	165768928	165773505	ENSG00000224358	1e-43	+	165768928	165773505	0	2	447,32,	0,4545	-43	-42	20.3	-1.37	-1.84	-0.974
1	165827650	165827920	ENSG00000143179	2.5e-59	+	165827650	165827920	0	1	270,	0	-58.6	-57.5	2.91	-5.39	-6.34	-0.873
1	165907785	165908145	ENSG00000143179	0	+	165907785	165908145	0	1	360,	0	-1270	#NAME?	3.88	-6.41	-7.43	0.239
1	168243719	168243810	ENSG00000213064	3.5e-06	+	168243719	168243810	0	1	91,	0	-5.45	-4.61	1.21	-2.16	-2.77	0.488
1	170539348	170539589	ENSG00000120370	1.3e-13	+	170539348	170539589	0	1	241,	0	-12.9	-12	2.47	-4	-4.82	-1.39
1	170726265	170726985	ENSG00000116132	4e-71	+	170726265	170726985	0	1	720,	0	-70.4	-69.3	12.2	-1.95	-2.53	0.883
1	171532457	171535493	ENSG00000117523	0	+	171532457	171535493	0	2	504,66,	0,2970	-14300	#NAME?	5.91	-63.1	-65.7	-0.293
1	171536043	171536134	ENSG00000117523	1.6e-11	+	171536043	171536134	0	1	91,	0	-10.8	-9.93	1.16	-1.5	-1.99	-0.19
1	171540003	171541562	ENSG00000117523	0	+	171540003	171541562	0	1	1559,	0	-11900	#NAME?	13.2	-17.1	-18.6	-0.15
1	171541741	171542131	ENSG00000117523	0	+	171541741	171542131	0	1	390,	0	-2950	#NAME?	6.26	-6.59	-7.63	-0.23
1	171591592	171592013	ENSG00000117523	0	+	171591592	171592013	0	1	421,	0	-5440	#NAME?	7.34	-7.32	-8.42	-0.204
1	171787929	171790810	ENSG00000010165	1e-152	+	171787929	171790810	0	2	1,359,	0,2522	-152	-151	2.84	-54.7	-57.1	2.12
1	171794476	171796939	ENSG00000010165	0	+	171794476	171796939	0	2	51,458,	0,2005	-3330	#NAME?	12.9	-2.22	-2.83	-0.189
1	173733847	173734297	ENSG00000076321	0	+	173733847	173734297	0	1	450,	0	-851	#NAME?	25.9	-2.11	-2.71	0.464
1	173782152	173785893	ENSG00000076321	0	+	173782152	173785893	0	2	78,731,	0,3010	-405	#NAME?	10.8	-8.84	-10	0.484
1	173870405	173871066	ENSG00000185278	6.3e-92	+	173870405	173871066	0	1	661,	0	-91.2	-90.1	9.1	-3.61	-4.4	-1.03
1	174244332	174244723	ENSG00000152061	1e-187	+	174244332	174244723	0	1	391,	0	-187	-186	12.7	-6.33	-7.34	1.6
1	175009922	175010132	ENSG00000116161	1e-197	+	175009922	175010132	0	1	210,	0	-197	-195	1.51	-1.66	-2.18	-0.0991
1	176272755	176272991	ENSG00000227815	2.6e-05	+	176272755	176272991	0	1	236,	0	-4.59	-3.77	6.96	-1.98	-2.56	-4.52
1	178441593	178443161	ENSG00000075391	0	+	178441593	178443161	0	2	54,487,	0,1081	-390	#NAME?	9.59	-1.71	-2.25	-0.389
1	178457748	178458409	ENSG00000075391	0	+	178457748	178458409	0	1	661,	0	-458	#NAME?	13.5	-2.02	-2.6	-0.349
1	179043815	179044174	ENSG00000116199	1e-190	+	179043815	179044174	0	1	359,	0	-190	-189	4.76	-9.88	-11.1	-0.907
1	179095055	179095504	ENSG00000186283	0	+	179095055	179095504	0	1	449,	0	-5580	#NAME?	21	-9.18	-10.4	-0.381
1	179922094	179922454	ENSG00000143337	1e-110	+	179922094	179922454	0	1	360,	0	-110	-109	12.6	-2.44	-3.09	1.25
1	179996608	179997149	ENSG00000135837	0	+	179996608	179997149	0	1	541,	0	-539	#NAME?	17.5	-2.32	-2.96	-0.511
1	180012033	180014404	ENSG00000135837	1e-102	+	180012033	180014404	0	2	42,558,	0,1813	-102	-101	5.67	-18.5	-20.2	-1.16
1	180020084	180022762	ENSG00000135837	1e-125	+	180020084	180022762	0	2	925,65,	0,2613	-125	-124	6.22	-4.91	-5.82	-0.592
1	180093563	180094104	ENSG00000135837	0	+	180093563	180094104	0	1	541,	0	-808	#NAME?	11.9	-2.12	-2.72	-0.267
1	180094282	180094583	ENSG00000135837	1e-240	+	180094282	180094583	0	1	301,	0	-240	-238	3.09	-5.41	-6.36	-0.446
1	180111611	180112092	ENSG00000135837	1e-177	+	180111611	180112092	0	1	481,	0	-177	-176	3.84	-5.2	-6.14	0.549
1	180112241	180112692	ENSG00000135837	0	+	180112241	180112692	0	1	451,	0	-476	#NAME?	11	-4.06	-4.89	0.502
1	179968890	179969506	ENSG00000235145	7.9e-25	+	179968890	179969506	0	1	616,	0	-24.1	-23.1	8	-1.35	-1.81	0.965
1	180884106	180884586	ENSG00000143324	0	+	180884106	180884586	0	1	480,	0	-2210	#NAME?	16.2	-1.63	-2.15	-0.17
1	180946276	180946517	ENSG00000135835	1.8e-05	+	180946276	180946517	0	1	241,	0	-4.75	-3.93	2.7	-2.15	-2.76	-2.06
1	180950144	180950625	ENSG00000135835	1.6e-45	+	180950144	180950625	0	1	481,	0	-44.8	-43.7	6.23	-4.82	-5.72	-1.36
1	182887212	182887333	ENSG00000135829	6.3e-17	+	182887212	182887333	0	1	121,	0	-16.2	-15.2	1.27	-1.59	-2.1	0.265
1	183023698	183023968	ENSG00000135862	1e-121	+	183023698	183023968	0	1	270,	0	-121	-120	14.6	-2.13	-2.73	-0.483
1	183143378	183143648	ENSG00000135862	1e-246	+	183143378	183143648	0	1	270,	0	-246	-245	2.64	-2.1	-2.7	0.22
1	183243256	183243884	ENSG00000058085	4e-22	+	183243256	183243884	0	1	628,	0	-21.4	-20.4	7.56	-4.38	-5.24	2.14
1	183542334	183544365	ENSG00000116698	1e-143	+	183542334	183544365	0	2	168,13,	0,2018	-143	-142	1.94	-4.33	-5.18	-0.346
1	185166634	185180437	ENSG00000116668	0	+	185166634	185180437	0	4	18,59,742,47,	0,1705,7737,13756	-512	#NAME?	18.9	-6.79	-7.85	-0.673
1	186419371	186419582	ENSG00000157181	6.3e-58	+	186419371	186419582	0	1	211,	0	-57.2	-56.1	2.92	-3.31	-4.06	-0.687
1	186420509	186420749	ENSG00000157181	1.6e-49	+	186420509	186420749	0	1	240,	0	-48.8	-47.7	1.59	-3.15	-3.88	-0.304
1	186420958	186421318	ENSG00000157181	0	+	186420958	186421318	0	1	360,	0	-506	#NAME?	3.62	-1.85	-2.41	-0.182
1	192811222	192811924	ENSG00000116741	0	+	192811222	192811924	0	2	17,523,	0,179	-1600	#NAME?	23.4	-2.47	-3.13	-0.327
1	193084699	193085029	ENSG00000116747	1e-262	+	193084699	193085029	0	1	330,	0	-262	-261	3.18	-5.14	-6.07	0.364
1	198319692	198319993	ENSG00000151414	1e-289	+	198319692	198319993	0	1	301,	0	-289	-287	6.34	-3.15	-3.89	0.496
1	200029322	200039660	ENSG00000116833	1.6e-11	+	200029322	200039660	0	3	406,72,3,	0,9378,10335	-10.8	-9.88	7.85	-1.99	-2.57	-2
1	200847697	200849396	ENSG00000118200	0	+	200847697	200849396	0	2	12,1365,	0,334	-1430	#NAME?	12.5	-2.41	-3.06	-0.164
1	200849544	200852659	ENSG00000118200	0	+	200849544	200852659	0	2	690,119,	0,2996	-931	#NAME?	6.02	-3.99	-4.81	-0.206
1	201883545	201883815	ENSG00000198700	1e-188	+	201883545	201883815	0	1	270,	0	-188	-186	3.25	-1.77	-2.32	0.288
1	201965455	201969917	ENSG00000134375	0	+	201965455	201969917	0	2	88,449,	0,4013	-10800	#NAME?	8.49	-35.2	-37.3	-0.334
1	202585962	202586443	ENSG00000077157	1e-108	+	202585962	202586443	0	1	481,	0	-108	-106	6.35	-1.55	-2.05	0.452
1	202811101	202811250	ENSG00000228288	4.1e-10	+	202811101	202811250	0	1	149,	0	-9.39	-8.5	1.7	-1.78	-2.32	-0.755
1	202874110	202874587	ENSG00000234996	3.2e-88	+	202874110	202874587	0	1	477,	0	-87.5	-86.3	11.3	-3.93	-4.74	-1.57
1	203014928	203015018	ENSG00000163444	1.6e-44	+	203014928	203015018	0	1	90,	0	-43.8	-42.8	1.49	-20.8	-22.5	1.11
1	203038671	203039002	ENSG00000143847	2e-35	+	203038671	203039002	0	1	331,	0	-34.7	-33.7	4.46	-4.32	-5.17	-1.65
1	203305700	203307865	ENSG00000159388	0	+	203305700	203307865	0	2	48,762,	0,1403	-873	#NAME?	5.21	-2.01	-2.59	-0.159
1	203682979	203698157	ENSG00000058668	1e-232	+	203682979	203698157	0	2	419,1,	0,15177	-232	-231	17.5	-2.38	-3.02	-0.826
1	203800137	203800468	ENSG00000058673	1e-175	+	203800137	203800468	0	1	331,	0	-175	-173	11.1	-1.38	-1.85	0.498
1	203840359	203847559	ENSG00000058673	0	+	203840359	203847559	0	2	15,376,	0,6824	-349	#NAME?	2.56	-28.1	-30	-0.555
1	203853500	203853950	ENSG00000058673	0	+	203853500	203853950	0	1	450,	0	-4540	#NAME?	8.88	-2.2	-2.81	-0.139
1	203800142	203800473	ENSG00000257315	1e-173	+	203800142	203800473	0	1	331,	0	-173	-172	11.9	-1.42	-1.9	0.507
1	203840354	203847583	ENSG00000257315	0	+	203840354	203847583	0	2	20,400,	0,6829	-346	#NAME?	2.54	-30.1	-32	-0.553
1	203853502	203853952	ENSG00000257315	0	+	203853502	203853952	0	1	450,	0	-4540	#NAME?	8.88	-2.15	-2.76	-0.137
1	204551671	204551882	ENSG00000198625	1e-119	+	204551671	204551882	0	1	211,	0	-119	-118	1.92	-8.94	-10.1	-0.487
1	205228175	205228565	ENSG00000133069	0	+	205228175	205228565	0	1	390,	0	-391	#NAME?	9.58	-2.4	-3.04	-0.529
1	206455793	206458818	ENSG00000266028	0	+	206455793	206458818	0	3	366,39,196,	0,2577,2829	-339	#NAME?	12.7	-3.28	-4.02	0.484
1	206639016	206648737	ENSG00000143479	0	+	206639016	206648737	0	2	26,1350,	0,8371	-2530	#NAME?	22.4	-5.56	-6.52	-0.287
1	207035078	207053349	ENSG00000123836	0	+	207035078	207053349	0	5	2,44,143,172,90,	0,7090,14078,14385,18181	-812	#NAME?	11.2	-4.59	-5.47	-0.583
1	207079044	207079345	ENSG00000123836	1.6e-32	+	207079044	207079345	0	1	301,	0	-31.8	-30.8	4.96	-3.14	-3.87	-1.51
1	207336864	207337405	ENSG00000196352	0	+	207336864	207337405	0	1	541,	0	-480	#NAME?	4.13	-14.2	-15.7	0.531
1	209836842	209837142	ENSG00000117597	1e-290	+	209836842	209837142	0	1	300,	0	-290	-288	3.46	-10.2	-11.5	-0.573
1	209844576	209851718	ENSG00000117597	0	+	209844576	209851718	0	2	56,515,	0,6627	-398	#NAME?	5.22	-6.51	-7.54	-0.483
1	209856604	209856755	ENSG00000117597	3.2e-20	+	209856604	209856755	0	1	151,	0	-19.5	-18.6	2.21	-5.62	-6.58	1.77
1	211372218	211372908	ENSG00000082512	0	+	211372218	211372908	0	1	690,	0	-1840	#NAME?	46	-1.76	-2.3	0.372
1	212100447	212103074	ENSG00000143476	0	+	212100447	212103074	0	2	637,233,	0,2394	-1290	#NAME?	7.79	-3.43	-4.19	-0.151
1	212319510	212333534	ENSG00000066027	0	+	212319510	212333534	0	3	35,197,38,	0,9624,13986	-405	#NAME?	15.4	-2.99	-3.71	-0.558
1	212446025	212446350	ENSG00000117691	6.3e-36	+	212446025	212446350	0	1	325,	0	-35.2	-34.2	1.52	-7.05	-8.13	0.417
1	212618472	212619251	ENSG00000162772	1e-184	+	212618472	212619251	0	1	779,	0	-184	-183	5.44	-59.3	-61.8	2.01
1	212619340	212619909	ENSG00000162772	0	+	212619340	212619909	0	1	569,	0	-639	#NAME?	3.08	-21.6	-23.3	0.441
1	212620028	212620179	ENSG00000162772	6.3e-11	+	212620028	212620179	0	1	151,	0	-10.2	-9.27	1.22	-2.38	-3.02	0.284
1	212858254	212858884	ENSG00000162769	1e-140	+	212858254	212858884	0	1	630,	0	-140	-139	45.3	-4.45	-5.31	-0.801
1	212898134	212898344	ENSG00000162769	2e-48	+	212898134	212898344	0	1	210,	0	-47.7	-46.6	1.8	-2.5	-3.16	0.395
1	212969247	212972908	ENSG00000143494	1e-128	+	212969247	212972908	0	2	2,329,	0,3332	-128	-126	9.42	-1.64	-2.16	-0.78
1	214637992	214640631	ENSG00000117724	0	+	214637992	214640631	0	2	9,711,	0,1928	-1650	#NAME?	4.74	-34.3	-36.3	-0.463
1	214640810	214641501	ENSG00000117724	0	+	214640810	214641501	0	1	691,	0	-721	#NAME?	3.24	-23.1	-24.8	-0.358
1	214641589	214642430	ENSG00000117724	0	+	214641589	214642430	0	1	841,	0	-735	#NAME?	3.81	-17.1	-18.7	-0.317
1	214643058	214645400	ENSG00000117724	0	+	214643058	214645400	0	2	266,844,	0,1498	-3140	#NAME?	9.9	-87.5	-90.2	-0.588
1	214645459	214646389	ENSG00000117724	0	+	214645459	214646389	0	1	930,	0	-4780	#NAME?	13.1	-51.2	-53.6	-0.417
1	214646448	214646809	ENSG00000117724	0	+	214646448	214646809	0	1	361,	0	-808	#NAME?	3.02	-17.2	-18.8	-0.394
1	214646898	214651717	ENSG00000117724	0	+	214646898	214651717	0	5	502,13,14,153,8,	0,1068,1586,1776,4811	-3940	#NAME?	7.41	-23.1	-24.8	-0.319
1	214655229	214663869	ENSG00000117724	0	+	214655229	214663869	0	4	174,478,179,279,	0,1703,3620,8361	-2590	#NAME?	4.16	-54.6	-56.9	-0.367
1	215619219	215620702	ENSG00000136636	0	+	215619219	215620702	0	2	72,646,	0,837	-2010	#NAME?	10.3	-3.87	-4.68	-0.215
1	218307564	218331270	ENSG00000067533	0	+	218307564	218331270	0	2	68,323,	0,23383	-643	#NAME?	4.51	-9.08	-10.3	-0.495
1	220657790	220662396	ENSG00000116141	0	+	220657790	220662396	0	2	44,585,	0,4021	-1260	#NAME?	13.3	-2.84	-3.53	-0.323
1	220662934	220663234	ENSG00000116141	1e-103	+	220662934	220663234	0	1	300,	0	-103	-102	5.07	-1.33	-1.79	-0.449
1	220697809	220698469	ENSG00000162817	0	+	220697809	220698469	0	1	660,	0	-1220	#NAME?	9.49	-17	-18.6	0.721
1	220754958	220756385	ENSG00000117791	3.2e-34	+	220754958	220756385	0	2	162,108,	0,1319	-33.5	-32.4	2.29	-1.73	-2.26	0.5
1	220813305	220814295	ENSG00000186205	0	+	220813305	220814295	0	1	990,	0	-6560	#NAME?	20.4	-6.53	-7.56	0.245
1	222624834	222628213	ENSG00000154305	0	+	222624834	222628213	0	2	20,639,	0,2740	-953	#NAME?	10.7	-3.5	-4.28	-0.276
1	222628362	222629439	ENSG00000154305	1e-188	+	222628362	222629439	0	1	1077,	0	-188	-186	3.3	-12.7	-14.1	-0.497
1	222837086	222837384	ENSG00000228106	5e-28	+	222837086	222837384	0	1	298,	0	-27.3	-26.3	3.54	-3.47	-4.24	-0.909
1	222942975	222943126	ENSG00000154309	4.7e-09	+	222942975	222943126	0	1	151,	0	-8.33	-7.45	1.94	-5	-5.91	-1.78
1	223004858	223005397	ENSG00000154309	0	+	223004858	223005397	0	1	539,	0	-430	#NAME?	19	-2.79	-3.48	0.582
1	223757649	223757860	ENSG00000162909	7.9e-78	+	223757649	223757860	0	1	211,	0	-77.1	-75.9	6.01	-1.38	-1.85	0.721
1	224153335	224158038	ENSG00000143756	0	+	224153335	224158038	0	2	2,687,	0,4016	-4020	#NAME?	13.9	-7.4	-8.49	-0.288
1	224183187	224189848	ENSG00000143753	0	+	224183187	224189848	0	3	231,157,272,	0,487,6389	-2660	#NAME?	14.2	-8.75	-9.94	-0.416
1	224190026	224192812	ENSG00000143753	0	+	224190026	224192812	0	3	293,65,481,	0,1065,2305	-6660	#NAME?	11.9	-14.5	-15.9	-0.254
1	224376040	224376281	ENSG00000143771	2e-89	+	224376040	224376281	0	1	241,	0	-88.7	-87.5	2.43	-4.26	-5.11	-0.485
1	226965176	226965707	ENSG00000163050	4e-27	+	226965176	226965707	0	2	234,37,	0,494	-26.4	-25.4	1.28	-13.8	-15.2	-0.541
1	227661320	227662159	ENSG00000181450	1e-140	+	227661320	227662159	0	1	839,	0	-140	-139	6.76	-4.44	-5.3	-0.708
1	227733054	227733324	ENSG00000143740	1e-126	+	227733054	227733324	0	1	270,	0	-126	-125	8.18	-2.57	-3.24	-0.807
1	227733801	227734340	ENSG00000143740	1e-183	+	227733801	227734340	0	1	539,	0	-183	-182	9.4	-2.73	-3.41	0.391
1	227747966	227759326	ENSG00000143740	0	+	227747966	227759326	0	2	267,332,	0,11028	-433	#NAME?	5.19	-3.45	-4.21	0.207
1	227780602	227781201	ENSG00000143740	0	+	227780602	227781201	0	1	599,	0	-6010	#NAME?	15.5	-15.2	-16.7	-0.347
1	228060900	228061081	ENSG00000154342	5.9e-06	+	228060900	228061081	0	1	181,	0	-5.23	-4.39	2.12	-1.67	-2.2	1.41
1	228141535	228144329	ENSG00000143774	4e-65	+	228141535	228144329	0	2	298,2,	0,2792	-64.4	-63.3	6.11	-7.76	-8.88	1.8
1	228219381	228224691	ENSG00000154358	9.8e-07	+	228219381	228224691	0	2	218,233,	0,5077	-6.01	-5.16	3.82	-1.36	-1.83	1.22
1	228360518	228361119	ENSG00000154358	3.4e-09	+	228360518	228361119	0	1	601,	0	-8.47	-7.59	16.6	-1.57	-2.08	3.17
1	228394319	228396967	ENSG00000270094	0	+	228394319	228396967	0	3	129,96,225,	0,1391,2423	-1640	#NAME?	8.3	-10.1	-11.3	0.627
1	228488448	228493188	ENSG00000168159	1e-118	+	228488448	228493188	0	3	37,97,136,	0,511,4604	-118	-117	2.08	-3.44	-4.21	-0.268
1	228494063	228494512	ENSG00000168159	0	+	228494063	228494512	0	1	449,	0	-1160	#NAME?	2.7	-21.4	-23.1	0.27
1	228743435	228743825	ENSG00000116574	0	+	228743435	228743825	0	1	390,	0	-1150	#NAME?	13.5	-5.61	-6.57	0.566
1	228744243	228744483	ENSG00000116574	5e-81	+	228744243	228744483	0	1	240,	0	-80.3	-79.1	3.03	-11.6	-12.9	-0.997
1	228746399	228746549	ENSG00000116574	2e-13	+	228746399	228746549	0	1	150,	0	-12.7	-11.8	1.58	-2.95	-3.66	-0.657
1	229635074	229637463	ENSG00000135763	0	+	229635074	229637463	0	1	2389,	0	-1230	#NAME?	16.4	-10.1	-11.3	-0.322
1	229637850	229638239	ENSG00000135763	0	+	229637850	229638239	0	1	389,	0	-783	#NAME?	9.2	-16.7	-18.2	-1.04
1	230279343	230280121	ENSG00000143641	0	+	230279343	230280121	0	1	778,	0	-3770	#NAME?	9.51	-7.15	-8.23	-0.232
1	230999850	231000565	ENSG00000173409	0	+	230999850	231000565	0	2	17,428,	0,287	-5910	#NAME?	8.55	-5.6	-6.57	-0.202
1	231267680	231269961	ENSG00000116906	0	+	231267680	231269961	0	2	231,99,	0,2182	-659	#NAME?	3.97	-1.97	-2.54	-0.197
1	231277523	231277853	ENSG00000116906	0	+	231277523	231277853	0	1	330,	0	-1080	#NAME?	4.34	-148	-151	1.33
1	231337463	231337913	ENSG00000010072	0	+	231337463	231337913	0	1	450,	0	-364	#NAME?	21.6	-1.53	-2.04	-0.528
1	231338392	231338573	ENSG00000010072	2e-18	+	231338392	231338573	0	1	181,	0	-17.7	-16.8	1.8	-1.94	-2.51	-0.608
1	231352594	231353404	ENSG00000010072	0	+	231352594	231353404	0	1	810,	0	-1970	#NAME?	8.22	-6.88	-7.94	-0.246
1	231693995	231694265	ENSG00000270106	1e-08	+	231693995	231694265	0	1	270,	0	-7.99	-7.11	4.73	-1.42	-1.9	2.17
1	232036810	232037170	ENSG00000162946	1.4e-07	+	232036810	232037170	0	1	360,	0	-6.84	-5.98	4.46	-1.8	-2.35	1.83
1	232976414	232977194	ENSG00000135778	0	+	232976414	232977194	0	1	780,	0	-1540	#NAME?	12.2	-11.2	-12.6	0.712
1	232982353	232982653	ENSG00000135778	1e-154	+	232982353	232982653	0	1	300,	0	-154	-153	8.22	-4.58	-5.45	1.17
1	232983162	232983882	ENSG00000135778	9.88131291682493e-323	+	232983162	232983882	0	1	720,	0	-322	-320	16.4	-7.32	-8.42	0.869
1	233327767	233328068	ENSG00000143674	0	+	233327767	233328068	0	1	301,	0	-338	#NAME?	20.9	-3.26	-4.01	-1.25
1	234374326	234383989	ENSG00000168275	0	+	234374326	234383989	0	2	63,267,	0,9396	-491	#NAME?	2.38	-7.06	-8.13	-0.27
1	234607007	234609483	ENSG00000228830	0	+	234607007	234609483	0	2	630,63,	0,2413	-19700	#NAME?	22	-4.16	-4.99	-0.115
1	235329230	235329941	ENSG00000152904	0	+	235329230	235329941	0	2	199,221,	0,490	-417	#NAME?	5.85	-5.32	-6.26	-0.469
1	235342132	235342463	ENSG00000152904	0	+	235342132	235342463	0	1	331,	0	-2050	#NAME?	5.89	-5.05	-5.96	0.242
1	235342552	235342673	ENSG00000152904	7.9e-12	+	235342552	235342673	0	1	121,	0	-11.1	-10.1	1.17	-2.51	-3.17	0.255
1	235328569	235329110	ENSG00000285053	1.3e-52	+	235328569	235329110	0	2	209,152,	0,389	-51.9	-50.8	3.63	-1.75	-2.29	0.28
1	235329228	235330278	ENSG00000285053	0	+	235329228	235330278	0	1	1050,	0	-2670	#NAME?	28.4	-5.47	-6.42	-0.331
1	235342120	235359883	ENSG00000285053	0	+	235342120	235359883	0	3	226,48,57,	0,715,17706	-1930	#NAME?	5.68	-5.75	-6.72	0.271
1	235451722	235452143	ENSG00000284770	5e-89	+	235451722	235452143	0	1	421,	0	-88.3	-87.1	4.49	-4.39	-5.24	1.06
1	235615861	235616189	ENSG00000227236	2.5e-12	+	235615861	235616189	0	1	328,	0	-11.6	-10.7	6.96	-1.59	-2.1	1.56
1	236427431	236483580	ENSG00000186197	0	+	236427431	236483580	0	3	19,46,1314,	0,40799,54835	-373	#NAME?	23.3	-3.15	-3.89	-0.518
1	236483164	236483580	ENSG00000244457	0	+	236483164	236483580	0	1	416,	0	-374	#NAME?	14.8	-2.01	-2.6	-0.677
1	236542650	236548097	ENSG00000116977	0	+	236542650	236548097	0	4	998,166,40,86,	0,2099,2511,5361	-412	#NAME?	12.5	-5.68	-6.65	-0.545
1	236549084	236549415	ENSG00000116977	1e-148	+	236549084	236549415	0	1	331,	0	-148	-147	3.19	-1.8	-2.34	0.242
1	236897046	236898354	ENSG00000116984	0	+	236897046	236898354	0	2	72,797,	0,511	-1200	#NAME?	8.06	-2.85	-3.55	0.171
1	236898653	236898923	ENSG00000116984	2.5e-67	+	236898653	236898923	0	1	270,	0	-66.6	-65.5	1.57	-6.86	-7.92	0.4
1	236899012	236899462	ENSG00000116984	0	+	236899012	236899462	0	1	450,	0	-1770	#NAME?	5.04	-3.91	-4.72	0.202
1	236903351	236903981	ENSG00000116984	0	+	236903351	236903981	0	1	630,	0	-3050	#NAME?	27.1	-2.54	-3.2	0.215
1	241593729	241594596	ENSG00000117009	9.999987484956e-319	+	241593729	241594596	0	1	867,	0	-318	-316	14.3	-1.39	-1.86	-0.398
1	241872205	241879156	ENSG00000174371	0	+	241872205	241879156	0	2	73,408,	0,6543	-2350	#NAME?	4.18	-18.7	-20.3	-0.309
1	244552804	244560987	ENSG00000179397	5e-12	+	244552804	244560987	0	2	10,320,	0,7863	-11.3	-10.4	6.88	-1.34	-1.8	-1.72
1	244692005	244706049	ENSG00000121644	0	+	244692005	244706049	0	2	15,494,	0,13550	-5070	#NAME?	15.7	-7.41	-8.51	-0.297
1	245123175	245123446	ENSG00000203666	5.1e-07	+	245123175	245123446	0	1	271,	0	-6.29	-5.44	10.3	-1.84	-2.39	-2.46
1	246591643	246621431	ENSG00000162852	1e-58	+	246591643	246621431	0	2	298,3,	0,29785	-58	-56.9	6.48	-1.4	-1.87	-0.713
1	248847063	248848500	ENSG00000171161	0	+	248847063	248848500	0	1	1437,	0	-371	#NAME?	15.9	-1.8	-2.35	0.306
1	248848559	248848799	ENSG00000171161	1e-57	+	248848559	248848799	0	1	240,	0	-57	-55.9	3.83	-2.8	-3.49	0.853
1	248849277	248849517	ENSG00000171161	3.2e-31	+	248849277	248849517	0	1	240,	0	-30.5	-29.5	3.38	-7.18	-8.26	1.61
1	248916744	248917104	ENSG00000185220	1e-217	+	248916744	248917104	0	1	360,	0	-217	-216	37	-2.01	-2.6	-1.25
1	916958	918329	ENSG00000223764	0	-	916958	918329	0	2	762,308,	0,1063	-325	#NAME?	10.7	-1.95	-2.53	-0.29
1	944203	944443	ENSG00000188976	0	-	944203	944443	0	1	240,	0	-686	#NAME?	4.86	-5.7	-6.67	-0.287
1	998961	999168	ENSG00000188290	0	-	998961	999168	0	1	207,	0	-1680	#NAME?	7.8	-23.6	-25.4	-0.94
1	1083105	1084065	ENSG00000131591	1e-180	-	1083105	1084065	0	1	960,	0	-180	-179	8.7	-20.7	-22.4	1.32
1	1092573	1092784	ENSG00000131591	1.3e-16	-	1092573	1092784	0	1	211,	0	-15.9	-14.9	2.96	-1.64	-2.16	1.09
1	1254892	1255459	ENSG00000160087	0	-	1254892	1255459	0	1	567,	0	-341	#NAME?	5.18	-2.99	-3.71	-0.285
1	1273079	1273468	ENSG00000160087	1e-142	-	1273079	1273468	0	1	389,	0	-142	-140	6.32	-7.38	-8.48	1.59
1	1292675	1292915	ENSG00000131584	1e-110	-	1292675	1292915	0	1	240,	0	-110	-108	3.06	-36.1	-38.2	1.96
1	1303662	1303843	ENSG00000131584	1.4e-06	-	1303662	1303843	0	1	181,	0	-5.86	-5.01	2.31	-1.89	-2.45	1.76
1	1311584	1311765	ENSG00000127054	2.5e-36	-	1311584	1311765	0	1	181,	0	-35.6	-34.6	2.6	-3.1	-3.83	0.716
1	1312805	1316344	ENSG00000127054	0	-	1312805	1316344	0	3	787,1966,188,	0,926,3351	-2060	#NAME?	32.1	-138	-141	0.976
1	1317272	1319971	ENSG00000127054	0	-	1317272	1319971	0	2	178,1293,	0,1406	-2870	#NAME?	12.8	-55.5	-57.9	0.689
1	1320360	1320661	ENSG00000127054	1e-166	-	1320360	1320661	0	1	301,	0	-166	-165	3.58	-27.1	-29	1.16
1	1320810	1321922	ENSG00000127054	2.5e-34	-	1320810	1321922	0	2	286,15,	0,1097	-33.6	-32.5	3.96	-10.7	-11.9	1.78
1	1317580	1318630	ENSG00000240731	0	-	1317580	1318630	0	2	319,8,	0,1042	-780	#NAME?	8.56	-1.49	-1.98	0.324
1	1335513	1335723	ENSG00000107404	6.3e-69	-	1335513	1335723	0	1	210,	0	-68.2	-67.1	2.16	-11.5	-12.8	0.892
1	1336020	1336229	ENSG00000107404	1e-209	-	1336020	1336229	0	1	209,	0	-209	-208	4.07	-13.2	-14.6	0.98
1	1352688	1353347	ENSG00000162576	2e-21	-	1352688	1353347	0	1	659,	0	-20.7	-19.8	2.63	-7.49	-8.6	0.876
1	1354264	1354504	ENSG00000162576	1.3e-25	-	1354264	1354504	0	1	240,	0	-24.9	-23.9	3.26	-1.55	-2.06	-0.796
1	1391141	1391351	ENSG00000221978	1e-64	-	1391141	1391351	0	1	210,	0	-64	-62.9	1.66	-5.61	-6.57	-0.452
1	1391410	1391561	ENSG00000221978	4e-17	-	1391410	1391561	0	1	151,	0	-16.4	-15.5	1.43	-4.16	-5	-0.596
1	1401907	1402208	ENSG00000242485	0	-	1401907	1402208	0	1	301,	0	-683	#NAME?	2.68	-3.04	-3.76	0.17
1	1541672	1541853	ENSG00000160075	1e-101	-	1541672	1541853	0	1	181,	0	-101	-99.5	1.92	-1.3	-1.76	0.139
1	1544832	1545133	ENSG00000160075	0	-	1544832	1545133	0	1	301,	0	-591	#NAME?	2.59	-22	-23.7	-0.537
1	1564678	1574479	ENSG00000160075	1e-154	-	1564678	1574479	0	2	238,2,	0,9799	-154	-153	2.72	-26.3	-28.2	-0.631
1	1598011	1598697	ENSG00000228594	0	-	1598011	1598697	0	1	686,	0	-1810	#NAME?	8.61	-4.6	-5.47	-0.254
1	1598964	1599679	ENSG00000228594	0	-	1598964	1599679	0	1	715,	0	-856	#NAME?	8.32	-4.84	-5.73	-0.335
1	1615135	1615735	ENSG00000272106	7.9e-82	-	1615135	1615735	0	1	600,	0	-81.1	-80	27.6	-2.44	-3.09	-1.08
1	1641054	1641812	ENSG00000248333	2e-05	-	1641054	1641812	0	2	59,151,	0,607	-4.7	-3.88	2.24	-2.92	-3.63	1.28
1	1662393	1662694	ENSG00000189339	1e-187	-	1662393	1662694	0	1	301,	0	-187	-186	4.39	-36.2	-38.3	1.62
1	1662753	1663833	ENSG00000189339	1e-166	-	1662753	1663833	0	1	1080,	0	-166	-165	5.3	-41	-43.2	1.03
1	1665001	1665931	ENSG00000189339	0	-	1665001	1665931	0	1	930,	0	-3490	#NAME?	48.4	-6.25	-7.26	0.364
1	1725255	1727578	ENSG00000215790	1.6e-20	-	1725255	1727578	0	2	167,193,	0,2130	-19.8	-18.8	2.35	-2.99	-3.71	0.826
1	1728175	1728594	ENSG00000215790	1e-151	-	1728175	1728594	0	1	419,	0	-151	-150	8.06	-5.21	-6.14	-1.2
1	1751650	1751831	ENSG00000008130	0.00019	-	1751650	1751831	0	1	181,	0	-3.72	-2.92	1.58	-5.64	-6.61	1.44
1	1754753	1754874	ENSG00000008130	4e-29	-	1754753	1754874	0	1	121,	0	-28.4	-27.4	2.28	-13	-14.4	2.71
1	1953711	1954011	ENSG00000142609	1e-16	-	1953711	1954011	0	1	300,	0	-16	-15.1	9.51	-1.85	-2.41	2.25
1	2181972	2182601	ENSG00000182873	1e-39	-	2181972	2182601	0	1	629,	0	-39	-37.9	6.42	-5.95	-6.94	1.67
1	2183616	2183856	ENSG00000182873	1.3e-13	-	2183616	2183856	0	1	240,	0	-12.9	-12	3.76	-1.47	-1.96	1.16
1	2186857	2189555	ENSG00000162585	1.3e-26	-	2186857	2189555	0	2	349,12,	0,2686	-25.9	-24.9	3.58	-2.45	-3.1	0.969
1	2189944	2190185	ENSG00000162585	7.9e-19	-	2189944	2190185	0	1	241,	0	-18.1	-17.2	3.72	-4.63	-5.51	1.87
1	2190484	2191504	ENSG00000162585	1e-278	-	2190484	2191504	0	1	1020,	0	-278	-277	13.6	-31.3	-33.3	2.2
1	2191743	2192854	ENSG00000162585	0	-	2191743	2192854	0	1	1111,	0	-370	#NAME?	14.1	-7.35	-8.45	0.855
1	2386131	2386612	ENSG00000116151	1.4e-08	-	2386131	2386612	0	1	481,	0	-7.84	-6.96	2.54	-2.12	-2.72	1.03
1	2404351	2404531	ENSG00000157911	1.9e-09	-	2404351	2404531	0	1	180,	0	-8.72	-7.84	1.52	-1.42	-1.9	0.495
1	2404679	2404829	ENSG00000157911	6.8e-05	-	2404679	2404829	0	1	150,	0	-4.17	-3.36	1.41	-4.58	-5.46	0.981
1	2405186	2405694	ENSG00000157911	1e-168	-	2405186	2405694	0	1	508,	0	-168	-166	2.93	-8.83	-10	0.484
1	3631155	3631515	ENSG00000116213	0	-	3631155	3631515	0	1	360,	0	-401	#NAME?	10.3	-16.5	-18	1.65
1	3635424	3635665	ENSG00000116213	1.6e-46	-	3635424	3635665	0	1	241,	0	-45.8	-44.7	4.01	-5.57	-6.53	1.51
1	3636322	3636473	ENSG00000116213	4.1e-05	-	3636322	3636473	0	1	151,	0	-4.39	-3.58	2.35	-1.34	-1.8	1.85
1	3737993	3738862	ENSG00000227372	0	-	3737993	3738862	0	1	869,	0	-536	#NAME?	12.7	-1.36	-1.82	0.254
1	3740178	3740389	ENSG00000227372	6.3e-18	-	3740178	3740389	0	1	211,	0	-17.2	-16.3	1.96	-2.42	-3.07	0.821
1	3742783	3743328	ENSG00000227372	1e-19	-	3742783	3743328	0	3	200,201,49,	0,277,496	-19	-18.1	2.73	-10.5	-11.8	1.68
1	3785171	3796055	ENSG00000130764	1e-102	-	3785171	3796055	0	3	32,462,194,	0,1677,10690	-102	-100	3	-12.5	-13.9	-0.557
1	3815044	3815285	ENSG00000116198	1.3e-19	-	3815044	3815285	0	1	241,	0	-18.9	-18	2.15	-1.65	-2.18	0.526
1	3889751	3889901	ENSG00000198912	1.3e-08	-	3889751	3889901	0	1	150,	0	-7.87	-6.99	1.39	-4.67	-5.56	0.872
1	3890604	3890993	ENSG00000198912	0	-	3890604	3890993	0	1	389,	0	-1270	#NAME?	17.3	-1.89	-2.45	0.301
1	3892663	3892873	ENSG00000198912	7.9e-13	-	3892663	3892873	0	1	210,	0	-12.1	-11.2	2.71	-1.72	-2.25	1.21
1	5862960	5863111	ENSG00000131697	4e-12	-	5862960	5863111	0	1	151,	0	-11.4	-10.4	1.79	-1.82	-2.37	0.775
1	6468046	6468585	ENSG00000171680	1e-105	-	6468046	6468585	0	1	539,	0	-105	-104	3.85	-5.47	-6.42	0.647
1	6524275	6524933	ENSG00000162408	0	-	6524275	6524933	0	1	658,	0	-3340	#NAME?	22.6	-18.5	-20.1	0.684
1	6525410	6526791	ENSG00000162408	0	-	6525410	6526791	0	2	593,96,	0,1285	-1420	#NAME?	9.78	-53.8	-56.1	0.923
1	6529163	6532647	ENSG00000162408	0	-	6529163	6532647	0	3	8,112,419,	0,2804,3065	-1200	#NAME?	18.9	-52.1	-54.5	1.14
1	6590842	6591112	ENSG00000162413	4e-75	-	6590842	6591112	0	1	270,	0	-74.4	-73.2	2.13	-11.4	-12.7	0.921
1	6595472	6599797	ENSG00000162413	0	-	6595472	6599797	0	3	85,406,48,	0,3574,4277	-410	#NAME?	11.9	-1.43	-1.92	-0.293
1	6634526	6635693	ENSG00000007923	0	-	6634526	6635693	0	1	1167,	0	-890	#NAME?	10.1	-7.7	-8.82	0.259
1	6651121	6651560	ENSG00000007923	5e-28	-	6651121	6651560	0	2	59,32,	0,407	-27.3	-26.3	1.99	-8.15	-9.3	1.56
1	8012848	8014404	ENSG00000116285	0	-	8012848	8014404	0	1	1556,	0	-2210	#NAME?	13.5	-2.27	-2.89	-0.12
1	8878218	8878740	ENSG00000074800	4.7e-10	-	8878218	8878740	0	2	49,161,	0,361	-9.33	-8.44	1.26	-2.36	-2.99	-0.279
1	9680769	9687408	ENSG00000231789	1e-131	-	9680769	9687408	0	2	366,74,	0,6565	-131	-130	3.28	-1.9	-2.47	-0.401
1	10456671	10456941	ENSG00000160049	0	-	10456671	10456941	0	1	270,	0	-374	#NAME?	2.43	-12	-13.4	-0.445
1	10637120	10638763	ENSG00000130940	0	-	10637120	10638763	0	2	288,49,	0,1594	-340	#NAME?	8.09	-1.84	-2.4	0.535
1	11054583	11054762	ENSG00000116649	3.2e-81	-	11054583	11054762	0	1	179,	0	-80.5	-79.3	1.39	-45.6	-47.9	0.574
1	11106594	11107465	ENSG00000198793	0	-	11106594	11107465	0	1	871,	0	-1710	#NAME?	6.83	-4.55	-5.42	0.225
1	11790094	11790873	ENSG00000177000	0	-	11790094	11790873	0	1	779,	0	-461	#NAME?	36.4	-1.51	-2.01	-0.413
1	11805362	11805812	ENSG00000177000	4e-15	-	11805362	11805812	0	1	450,	0	-14.4	-13.4	7.81	-2.03	-2.61	-1.93
1	11922625	11922954	ENSG00000116685	0	-	11922625	11922954	0	1	329,	0	-374	#NAME?	3.08	-2.77	-3.46	-0.266
1	11923161	11926100	ENSG00000116685	0	-	11923161	11926100	0	2	328,896,	0,2043	-480	#NAME?	4.97	-3.61	-4.39	-0.246
1	15807317	15807527	ENSG00000233954	1e-106	-	15807317	15807527	0	1	210,	0	-106	-105	9.65	-9.94	-11.2	-1.39
1	15944383	15944504	ENSG00000116809	0.0013	-	15944383	15944504	0	1	121,	0	-2.89	-2.11	1.24	-4.58	-5.46	1.26
1	16148666	16149026	ENSG00000142627	0	-	16148666	16149026	0	1	360,	0	-524	#NAME?	11.5	-9.59	-10.8	-1.2
1	16231699	16232205	ENSG00000132881	5e-67	-	16231699	16232205	0	1	506,	0	-66.3	-65.1	9.79	-2.56	-3.22	1.02
1	16247437	16247707	ENSG00000037637	1e-137	-	16247437	16247707	0	1	270,	0	-137	-135	6.83	-3.41	-4.18	0.969
1	16250431	16251630	ENSG00000037637	0	-	16250431	16251630	0	1	1199,	0	-3020	#NAME?	25.7	-10	-11.3	-0.405
1	16467584	16468034	ENSG00000080947	1e-200	-	16467584	16468034	0	1	450,	0	-200	-199	12	-3.69	-4.48	-0.958
1	16602148	16604298	ENSG00000219481	1.00000023069254e-317	-	16602148	16604298	0	2	901,58,	0,2092	-317	-316	20.5	-2.43	-3.07	0.694
1	16605882	16606063	ENSG00000219481	3.2e-21	-	16605882	16606063	0	1	181,	0	-20.5	-19.6	3.06	-1.53	-2.03	-0.785
1	16607439	16607649	ENSG00000219481	1.3e-19	-	16607439	16607649	0	1	210,	0	-18.9	-18	2.49	-1.3	-1.76	-0.611
1	16625847	16626405	ENSG00000215908	7.9e-28	-	16625847	16626405	0	2	158,53,	0,505	-27.1	-26.1	2.53	-2.47	-3.12	-0.753
1	16627199	16628647	ENSG00000215908	3.2e-17	-	16627199	16628647	0	2	90,180,	0,1268	-16.5	-15.5	1.74	-1.5	-1.99	0.414
1	17407838	17408988	ENSG00000179051	0	-	17407838	17408988	0	2	716,9,	0,1141	-1990	#NAME?	5.34	-6.4	-7.43	0.175
1	18881857	18883178	ENSG00000159423	3.2e-26	-	18881857	18883178	0	3	30,113,68,	0,702,1253	-25.5	-24.5	3.08	-3.15	-3.88	1.69
1	19219020	19219587	ENSG00000127463	0	-	19219020	19219587	0	2	462,19,	0,548	-4010	#NAME?	13.7	-5.36	-6.31	-0.276
1	20483430	20484464	ENSG00000162545	1e-236	-	20483430	20484464	0	2	289,98,	0,936	-236	-235	4.9	-2.29	-2.91	0.541
1	20499833	20500785	ENSG00000090432	0	-	20499833	20500785	0	1	952,	0	-2700	#NAME?	19.2	-7.4	-8.5	-0.44
1	20500963	20501350	ENSG00000090432	0	-	20500963	20501350	0	1	387,	0	-673	#NAME?	13.8	-3.42	-4.18	-0.645
1	20648346	20649033	ENSG00000117242	0	-	20648346	20649033	0	1	687,	0	-602	#NAME?	24.3	-27.8	-29.7	1.38
1	20720119	20720808	ENSG00000189410	1e-281	-	20720119	20720808	0	1	689,	0	-281	-280	18.5	-3.56	-4.34	0.841
1	20929399	20929460	ENSG00000075151	1.8e-05	-	20929399	20929460	0	1	61,	0	-4.74	-3.92	1.29	-2.12	-2.73	-0.75
1	20941438	20942255	ENSG00000075151	0	-	20941438	20942255	0	2	46,765,	0,52	-2320	#NAME?	10.2	-6.05	-7.05	-0.242
1	21217815	21218594	ENSG00000117298	0	-	21217815	21218594	0	1	779,	0	-732	#NAME?	22.8	-4.58	-5.45	0.457
1	21218982	21219342	ENSG00000117298	0	-	21218982	21219342	0	1	360,	0	-331	#NAME?	5.89	-1.88	-2.45	0.334
1	21219461	21220090	ENSG00000117298	9.99999999963881e-315	-	21219461	21220090	0	1	629,	0	-314	-313	6.57	-5.43	-6.38	-0.463
1	21679166	21680834	ENSG00000090686	1e-137	-	21679166	21680834	0	2	273,27,	0,1641	-137	-136	2.88	-5.5	-6.45	0.494
1	23090853	23091685	ENSG00000169641	0	-	23090853	23091685	0	2	45,496,	0,336	-1040	#NAME?	16.5	-2.92	-3.62	-0.46
1	23092554	23094024	ENSG00000169641	0	-	23092554	23094024	0	1	1470,	0	-708	#NAME?	9.63	-3.64	-4.43	-0.22
1	23303770	23303980	ENSG00000125944	1.3e-54	-	23303770	23303980	0	1	210,	0	-53.9	-52.8	5.3	-1.39	-1.87	-0.671
1	23310304	23310903	ENSG00000125944	0	-	23310304	23310903	0	1	599,	0	-5600	#NAME?	5.76	-3.96	-4.77	0.105
1	23362285	23367091	ENSG00000125945	0	-	23362285	23367091	0	2	936,50,	0,4756	-512	#NAME?	14.2	-1.89	-2.46	-0.343
1	23509637	23516453	ENSG00000007968	0	-	23509637	23516453	0	2	511,119,	0,6697	-1210	#NAME?	30.3	-1.37	-1.84	-0.208
1	23800354	23800535	ENSG00000117308	0.00037	-	23800354	23800535	0	1	181,	0	-3.43	-2.64	3.85	-2.81	-3.5	2.66
1	23845373	23845818	ENSG00000179163	0	-	23845373	23845818	0	1	445,	0	-1090	#NAME?	6.34	-15.7	-17.2	-0.524
1	23967499	23967890	ENSG00000188529	1e-254	-	23967499	23967890	0	1	391,	0	-254	-252	2.49	-5.8	-6.78	-0.334
1	23978075	23978225	ENSG00000188529	4e-41	-	23978075	23978225	0	1	150,	0	-40.4	-39.4	1.54	-4.5	-5.37	-0.451
1	24156632	24157886	ENSG00000185436	1e-277	-	24156632	24157886	0	1	1254,	0	-277	-275	32.8	-1.93	-2.5	0.511
1	24358047	24358587	ENSG00000001460	0	-	24358047	24358587	0	1	540,	0	-1450	#NAME?	27.3	-2.6	-3.27	-0.374
1	25253246	25253457	ENSG00000117616	1.3e-09	-	25253246	25253457	0	1	211,	0	-8.89	-8.01	2.44	-6.21	-7.22	-2.17
1	25832023	25832134	ENSG00000272478	6.3e-27	-	25832023	25832134	0	1	111,	0	-26.2	-25.2	2.13	-1.31	-1.77	0.456
1	25832001	25834117	ENSG00000127423	1e-144	-	25832001	25834117	0	2	157,112,	0,2004	-144	-142	3.02	-7.03	-8.1	0.683
1	25900864	25901543	ENSG00000117632	0	-	25900864	25901543	0	2	223,137,	0,542	-4490	#NAME?	2.81	-5.93	-6.92	0.0958
1	25961084	25961265	ENSG00000158006	6.3e-28	-	25961084	25961265	0	1	181,	0	-27.2	-26.2	3.51	-2.26	-2.88	0.97
1	25961473	25962013	ENSG00000158006	0	-	25961473	25962013	0	1	540,	0	-1710	#NAME?	53.1	-1.46	-1.94	-0.404
1	26888898	26890297	ENSG00000142751	1e-109	-	26888898	26890297	0	3	42,157,612,	0,70,787	-109	-108	4.3	-25.1	-26.9	1.03
1	26890487	26890785	ENSG00000198746	6.3e-21	-	26890487	26890785	0	1	298,	0	-20.2	-19.2	3.21	-2.03	-2.62	1.01
1	26894330	26897696	ENSG00000198746	0	-	26894330	26897696	0	2	80,396,	0,2970	-1210	#NAME?	26.7	-4.08	-4.9	-0.629
1	27099322	27099682	ENSG00000090020	1e-137	-	27099322	27099682	0	1	360,	0	-137	-136	10.2	-10.1	-11.4	0.914
1	27355183	27355393	ENSG00000142733	1e-105	-	27355183	27355393	0	1	210,	0	-105	-104	3.67	-2.9	-3.6	0.604
1	27407242	27407392	ENSG00000158195	2.5e-72	-	27407242	27407392	0	1	150,	0	-71.6	-70.5	1.87	-13.4	-14.8	0.899
1	27409841	27410021	ENSG00000158195	6.3e-12	-	27409841	27410021	0	1	180,	0	-11.2	-10.3	1.13	-4.79	-5.68	0.264
1	27550751	27551920	ENSG00000126705	0	-	27550751	27551920	0	1	1169,	0	-1110	#NAME?	20.7	-6.49	-7.52	-0.549
1	29119427	29119638	ENSG00000253304	0	-	29119427	29119638	0	1	211,	0	-465	#NAME?	3.11	-2.68	-3.36	0.262
1	29148161	29154518	ENSG00000116350	0	-	29148161	29154518	0	3	1065,90,44,	0,1941,6313	-5250	#NAME?	4.88	-21.3	-23	0.168
1	29193201	29193980	ENSG00000116353	0	-	29193201	29193980	0	1	779,	0	-790	#NAME?	24.5	-1.69	-2.21	0.244
1	30869885	30870096	ENSG00000162512	1e-143	-	30869885	30870096	0	1	211,	0	-143	-141	2.92	-2.76	-3.45	0.434
1	30872700	30873240	ENSG00000162512	0	-	30872700	30873240	0	1	540,	0	-612	#NAME?	14.3	-9.21	-10.4	0.693
1	30873358	30874548	ENSG00000162512	1e-106	-	30873358	30874548	0	2	19,252,	0,938	-106	-105	5.93	-1.39	-1.86	-0.448
1	30876630	30877080	ENSG00000162512	1e-241	-	30876630	30877080	0	1	450,	0	-241	-240	6.22	-4.99	-5.9	0.741
1	30964703	30964854	ENSG00000134644	6.3e-34	-	30964703	30964854	0	1	151,	0	-33.2	-32.2	1.32	-34.1	-36.1	-0.891
1	31059213	31059454	ENSG00000134644	1e-108	-	31059213	31059454	0	1	241,	0	-108	-106	2.22	-2.28	-2.91	-0.308
1	31630039	31630129	ENSG00000162517	3.2e-22	-	31630039	31630129	0	1	90,	0	-21.5	-20.5	1.21	-54.7	-57.1	1.25
1	31630366	31630723	ENSG00000162517	0	-	31630366	31630723	0	1	357,	0	-2880	#NAME?	6.01	-13.6	-15.1	0.347
1	31727116	31727686	ENSG00000121753	0	-	31727116	31727686	0	1	570,	0	-1180	#NAME?	14	-4.56	-5.43	-0.396
1	31731046	31731287	ENSG00000121753	6.3e-84	-	31731046	31731287	0	1	241,	0	-83.2	-82.1	4.94	-2.77	-3.46	-0.888
1	31908669	31908880	ENSG00000184007	0	-	31908669	31908880	0	1	211,	0	-566	#NAME?	2.06	-6	-6.99	0.217
1	31919396	31924025	ENSG00000184007	0	-	31919396	31924025	0	2	262,8,	0,4621	-505	#NAME?	2.4	-22.4	-24.1	-0.516
1	31938120	31942570	ENSG00000184007	1e-149	-	31938120	31942570	0	2	259,42,	0,4408	-149	-148	13.9	-6.29	-7.3	-1.58
1	32214471	32214859	ENSG00000160055	2.5e-27	-	32214471	32214859	0	1	388,	0	-26.6	-25.6	2.39	-3.16	-3.9	0.7
1	32217056	32217295	ENSG00000160055	1.3e-20	-	32217056	32217295	0	1	239,	0	-19.9	-19	2.76	-9.21	-10.4	2.11
1	32335023	32336081	ENSG00000175130	1e-85	-	32335023	32336081	0	2	74,135,	0,923	-85	-83.8	1.42	-3.73	-4.52	-0.194
1	32366416	32366745	ENSG00000160058	2e-100	-	32366416	32366745	0	1	329,	0	-99.7	-98.5	2.02	-1.7	-2.23	-0.182
1	32621717	32621808	ENSG00000176261	5e-16	-	32621717	32621808	0	1	91,	0	-15.3	-14.3	2	-2.19	-2.8	-0.865
1	32695571	32696019	ENSG00000162520	7.9e-19	-	32695571	32696019	0	1	448,	0	-18.1	-17.1	5.83	-1.49	-1.99	-1.13
1	32775506	32775986	ENSG00000134684	0	-	32775506	32775986	0	1	480,	0	-1140	#NAME?	2.48	-12.6	-14	0.184
1	32811623	32817404	ENSG00000134684	1e-36	-	32811623	32817404	0	2	24,217,	0,5564	-36	-35	1.83	-1.48	-1.98	0.298
1	33013080	33013200	ENSG00000004455	3.2e-13	-	33013080	33013200	0	1	120,	0	-12.5	-11.6	1.18	-6.28	-7.3	0.474
1	33145580	33145850	ENSG00000116525	7.9e-33	-	33145580	33145850	0	1	270,	0	-32.1	-31.1	2.56	-3.13	-3.86	0.858
1	33145999	33146268	ENSG00000116525	4e-29	-	33145999	33146268	0	1	269,	0	-28.4	-27.4	2.54	-2.49	-3.14	0.72
1	33146656	33147404	ENSG00000116525	1e-121	-	33146656	33147404	0	1	748,	0	-121	-119	7.09	-2.55	-3.22	0.41
1	34855295	34856558	ENSG00000163866	0	-	34855295	34856558	0	2	687,3,	0,1260	-6680	#NAME?	18.4	-11.6	-12.9	-0.405
1	35187108	35188030	ENSG00000116560	7.9e-49	-	35187108	35188030	0	3	14,49,58,	0,94,864	-48.1	-47	1.28	-2.69	-3.37	-0.192
1	35433489	35434180	ENSG00000142687	2.5e-96	-	35433489	35434180	0	1	691,	0	-95.6	-94.5	2.14	-3.73	-4.52	0.354
1	35714144	35714924	ENSG00000142686	9.99999998481684e-316	-	35714144	35714924	0	1	780,	0	-315	-314	12.2	-2.08	-2.67	-0.42
1	35715613	35716598	ENSG00000142686	0	-	35715613	35716598	0	2	713,98,	0,887	-379	#NAME?	16.3	-9.4	-10.6	-1.08
1	35720606	35736504	ENSG00000092853	1e-193	-	35720606	35736504	0	2	374,224,	0,15674	-193	-192	16.4	-2.28	-2.91	-0.413
1	35753818	35760911	ENSG00000092853	0	-	35753818	35760911	0	2	118,570,	0,6523	-1220	#NAME?	7.46	-2.26	-2.89	-0.19
1	35763312	35765238	ENSG00000092853	0	-	35763312	35765238	0	3	9,449,21,	0,953,1905	-1210	#NAME?	6.04	-6.81	-7.86	-0.318
1	36322030	36322503	ENSG00000142694	0	-	36322030	36322503	0	1	473,	0	-1090	#NAME?	18.6	-2.86	-3.56	0.571
1	36340430	36340640	ENSG00000196182	4e-62	-	36340430	36340640	0	1	210,	0	-61.4	-60.3	1.8	-34.1	-36.2	1.31
1	36341566	36341776	ENSG00000196182	3.2e-64	-	36341566	36341776	0	1	210,	0	-63.5	-62.4	2.34	-4.51	-5.38	0.649
1	36455717	36456217	ENSG00000116898	0	-	36455717	36456217	0	2	208,31,	0,469	-1040	#NAME?	3.93	-11.6	-12.9	-0.293
1	37537586	37540867	ENSG00000163877	0	-	37537586	37540867	0	2	426,711,	0,2570	-2980	#NAME?	18.3	-11.5	-12.8	-0.464
1	37814745	37822643	ENSG00000188786	0	-	37814745	37822643	0	3	821,64,523,	0,2673,7375	-680	#NAME?	24.2	-3.78	-4.58	-0.372
1	37857311	37859560	ENSG00000188786	1e-285	-	37857311	37859560	0	3	398,52,30,	0,1176,2219	-285	-284	15	-2.32	-2.95	-0.599
1	37997068	37997458	ENSG00000183386	0	-	37997068	37997458	0	1	390,	0	-457	#NAME?	4.16	-9.5	-10.7	0.525
1	38838585	38839601	ENSG00000116954	0	-	38838585	38839601	0	1	1016,	0	-2310	#NAME?	14.5	-12.2	-13.6	-0.454
1	38839332	38839601	ENSG00000273637	1e-243	-	38839332	38839601	0	1	269,	0	-243	-242	8	-2.08	-2.68	-0.436
1	38856880	38857000	ENSG00000273637	2e-18	-	38856880	38857000	0	1	120,	0	-17.7	-16.8	1.48	-1.68	-2.21	-0.385
1	39522459	39523950	ENSG00000243970	4e-67	-	39522459	39523950	0	3	46,140,144,	0,1098,1347	-66.4	-65.2	3.37	-4.19	-5.02	0.914
1	39524457	39525788	ENSG00000243970	1e-272	-	39524457	39525788	0	2	1228,90,	0,1241	-272	-271	8.44	-6.83	-7.89	0.608
1	39624509	39626533	ENSG00000163909	0	-	39624509	39626533	0	1	2024,	0	-778	#NAME?	30.8	-2.84	-3.54	0.283
1	39757720	39758020	ENSG00000116985	6.3e-81	-	39757720	39758020	0	1	300,	0	-80.2	-79	4.8	-2.96	-3.68	-0.933
1	39758169	39759188	ENSG00000116985	4e-25	-	39758169	39759188	0	1	1019,	0	-24.4	-23.4	6.7	-1.66	-2.19	-0.518
1	39769522	39770510	ENSG00000198754	1.6e-51	-	39769522	39770510	0	1	988,	0	-50.8	-49.8	12.7	-2.72	-3.4	0.902
1	40861140	40861589	ENSG00000179862	0	-	40861140	40861589	0	1	449,	0	-439	#NAME?	28.9	-1.86	-2.42	-0.51
1	41510318	41510978	ENSG00000127124	1e-96	-	41510318	41510978	0	1	660,	0	-96	-94.8	20.9	-2.1	-2.7	1.03
1	41512976	41513396	ENSG00000127124	7.9e-79	-	41512976	41513396	0	1	420,	0	-78.1	-76.9	12.8	-4.08	-4.91	-1.53
1	41847772	41848917	ENSG00000127124	1.3e-32	-	41847772	41848917	0	2	673,47,	0,1098	-31.9	-30.9	9.63	-2.07	-2.67	-0.9
1	42179385	42181926	ENSG00000198815	0	-	42179385	42181926	0	2	440,10,	0,2531	-496	#NAME?	5.79	-1.36	-1.83	-0.202
1	42265160	42311086	ENSG00000198815	4e-59	-	42265160	42311086	0	3	29,325,37,	0,13187,45889	-58.4	-57.3	2.57	-3.14	-3.87	-0.505
1	42746334	42746754	ENSG00000117385	0	-	42746334	42746754	0	1	420,	0	-1320	#NAME?	10.3	-1.37	-1.84	-0.204
1	42926450	42927109	ENSG00000117394	0	-	42926450	42927109	0	1	659,	0	-2610	#NAME?	6.97	-12.3	-13.6	-0.328
1	43384807	43384927	ENSG00000159479	1e-10	-	43384807	43384927	0	1	120,	0	-9.99	-9.09	1.32	-3.02	-3.74	0.569
1	43451419	43451731	ENSG00000178922	7.9e-42	-	43451419	43451731	0	2	125,84,	0,228	-41.1	-40.1	3.2	-10.9	-12.2	1.86
1	43453035	43453334	ENSG00000178922	3.2e-44	-	43453035	43453334	0	1	299,	0	-43.5	-42.4	3.15	-4.16	-5	0.998
1	43997488	43997639	ENSG00000196517	0.00081	-	43997488	43997639	0	1	151,	0	-3.09	-2.31	1.5	-4.32	-5.17	1.88
1	44636280	44636370	ENSG00000126106	1e-17	-	44636280	44636370	0	1	90,	0	-17	-16.1	2.39	-2.55	-3.21	1.36
1	45002718	45002898	ENSG00000126107	7.9e-13	-	45002718	45002898	0	1	180,	0	-12.1	-11.2	1.2	-2.61	-3.28	0.264
1	45087887	45088218	ENSG00000162415	1e-13	-	45087887	45088218	0	1	331,	0	-13	-12.1	2.37	-4.84	-5.73	-1.48
1	45645815	45645992	ENSG00000225447	1e-12	-	45645815	45645992	0	1	177,	0	-12	-11.1	1.88	-1.81	-2.36	0.735
1	45651446	45651826	ENSG00000234329	2.5e-88	-	45651446	45651826	0	1	380,	0	-87.6	-86.4	4.92	-4.96	-5.87	1.09
1	45699792	45700181	ENSG00000197429	1e-264	-	45699792	45700181	0	1	389,	0	-264	-262	7.97	-1.37	-1.84	0.414
1	46198414	46220215	ENSG00000085998	1e-116	-	46198414	46220215	0	2	29,511,	0,21290	-116	-114	19.6	-1.45	-1.93	-0.85
1	46286474	46297077	ENSG00000132128	1e-137	-	46286474	46297077	0	2	25,336,	0,10267	-137	-136	6.98	-14.2	-15.7	-1.3
1	46608072	46608312	ENSG00000142961	1.2e-08	-	46608072	46608312	0	1	240,	0	-7.92	-7.04	3.03	-2.07	-2.66	1.6
1	47251184	47251902	ENSG00000123473	0	-	47251184	47251902	0	1	718,	0	-2860	#NAME?	11.5	-10.2	-11.5	-0.365
1	47272163	47281090	ENSG00000123473	0	-	47272163	47281090	0	2	78,850,	0,8077	-1480	#NAME?	8.65	-18.9	-20.6	-0.384
1	47432132	47434283	ENSG00000237424	0	-	47432132	47434283	0	1	2151,	0	-362	#NAME?	14.6	-2.29	-2.92	-0.222
1	47994116	47996715	ENSG00000269113	1e-121	-	47994116	47996715	0	2	481,28,	0,2571	-121	-120	21.8	-3.59	-4.37	-1.52
1	48298670	48298881	ENSG00000132122	7.9e-15	-	48298670	48298881	0	1	211,	0	-14.1	-13.1	3.92	-1.42	-1.9	-1.1
1	48399310	48400799	ENSG00000132122	1e-184	-	48399310	48400799	0	2	334,27,	0,1462	-184	-183	7.61	-2.62	-3.29	0.653
1	51878013	51878667	ENSG00000078618	0	-	51878013	51878667	0	2	27,393,	0,261	-642	#NAME?	6.78	-1.52	-2.02	-0.276
1	52055127	52056111	ENSG00000117862	1.6e-88	-	52055127	52056111	0	1	984,	0	-87.8	-86.7	8.38	-1.42	-1.91	-0.396
1	52030499	52033350	ENSG00000285839	0	-	52030499	52033350	0	2	49,663,	0,2188	-471	#NAME?	13.5	-1.94	-2.52	-0.304
1	52032102	52033521	ENSG00000198841	0	-	52032102	52033521	0	1	1419,	0	-3480	#NAME?	33.8	-8.46	-9.63	-0.443
1	52352539	52353170	ENSG00000154222	1e-287	-	52352539	52353170	0	1	631,	0	-287	-285	5.59	-6.24	-7.25	0.513
1	52389281	52396241	ENSG00000085840	0	-	52389281	52396241	0	3	40,361,196,	0,4161,6764	-3270	#NAME?	9.69	-18.2	-19.8	-0.438
1	52425374	52431330	ENSG00000134744	1e-119	-	52425374	52431330	0	2	133,318,	0,5638	-119	-118	2.21	-8.01	-9.15	0.373
1	52474863	52475463	ENSG00000134744	0	-	52474863	52475463	0	1	600,	0	-5120	#NAME?	23.7	-1.31	-1.77	-0.12
1	52525621	52525922	ENSG00000134744	1e-244	-	52525621	52525922	0	1	301,	0	-244	-242	3.06	-6.21	-7.22	-0.415
1	52526011	52529826	ENSG00000134744	0	-	52526011	52529826	0	2	362,59,	0,3756	-465	#NAME?	5.18	-10.6	-11.9	-0.63
1	52685199	52685589	ENSG00000162377	2.5e-36	-	52685199	52685589	0	1	390,	0	-35.6	-34.6	1.57	-4.9	-5.8	-0.371
1	52686787	52687057	ENSG00000162377	1e-186	-	52686787	52687057	0	1	270,	0	-186	-185	3.73	-3.43	-4.19	-0.514
1	52687446	52692814	ENSG00000162377	0	-	52687446	52692814	0	2	722,88,	0,5280	-2650	#NAME?	26.7	-7.38	-8.47	-0.429
1	52895969	52896330	ENSG00000121310	2.5e-91	-	52895969	52896330	0	1	361,	0	-90.6	-89.4	3.98	-5.83	-6.81	-0.99
1	52896748	52897918	ENSG00000121310	0	-	52896748	52897918	0	1	1170,	0	-1050	#NAME?	13.7	-15.3	-16.8	-0.641
1	52899986	52900347	ENSG00000121310	3.2e-46	-	52899986	52900347	0	1	361,	0	-45.5	-44.4	2.32	-3.21	-3.95	-0.549
1	53209991	53213297	ENSG00000236723	1e-299	-	53209991	53213297	0	4	221,120,89,110,	0,298,464,3196	-299	-298	4.95	-1.66	-2.18	-0.25
1	53766175	53766445	ENSG00000058804	1e-115	-	53766175	53766445	0	1	270,	0	-115	-114	2.9	-2.09	-2.69	0.413
1	54053233	54053474	ENSG00000116209	1.3e-26	-	54053233	54053474	0	1	241,	0	-25.9	-24.9	2.73	-2.18	-2.79	-0.79
1	54173244	54173724	ENSG00000215883	0	-	54173244	54173724	0	1	480,	0	-451	#NAME?	14.2	-2.31	-2.93	-0.514
1	54173933	54175644	ENSG00000215883	0	-	54173933	54175644	0	2	889,100,	0,1611	-496	#NAME?	24.5	-9.4	-10.6	-1.1
1	54226118	54226686	ENSG00000157216	1e-152	-	54226118	54226686	0	1	568,	0	-152	-151	2.43	-8.62	-9.79	0.374
1	54757580	54759006	ENSG00000162396	0	-	54757580	54759006	0	1	1426,	0	-2160	#NAME?	53.9	-6.38	-7.4	-0.467
1	54850135	54850346	ENSG00000116133	6.3e-69	-	54850135	54850346	0	1	211,	0	-68.2	-67.1	1.36	-17.5	-19.1	0.464
1	54850644	54851514	ENSG00000116133	0	-	54850644	54851514	0	1	870,	0	-815	#NAME?	3.32	-6.03	-7.03	0.174
1	55067227	55067557	ENSG00000162402	1e-267	-	55067227	55067557	0	1	330,	0	-267	-266	3.56	-2.33	-2.97	0.284
1	56496388	56496598	ENSG00000162407	4e-22	-	56496388	56496598	0	1	210,	0	-21.4	-20.4	2.67	-1.54	-2.05	0.684
1	58538940	58539300	ENSG00000162600	0	-	58538940	58539300	0	1	360,	0	-462	#NAME?	6.42	-3.75	-4.54	-0.444
1	58659956	58661181	ENSG00000162601	1e-154	-	58659956	58661181	0	2	199,12,	0,1213	-154	-153	2.97	-1.68	-2.2	-0.313
1	58681935	58685172	ENSG00000162601	0	-	58681935	58685172	0	2	610,20,	0,3217	-2090	#NAME?	11.6	-6.12	-7.12	-0.321
1	58781597	58782468	ENSG00000177606	0	-	58781597	58782468	0	1	871,	0	-85800	#NAME?	25.5	-10.6	-11.9	0.116
1	58782556	58784087	ENSG00000177606	0	-	58782556	58784087	0	1	1531,	0	-8850	#NAME?	5.34	-34	-36.1	0.238
1	59295200	59295559	ENSG00000224609	1.3e-19	-	59295200	59295559	0	1	359,	0	-18.9	-18	12.4	-2.04	-2.63	1.61
1	63320883	63321090	ENSG00000230798	1.3e-41	-	63320883	63321090	0	1	207,	0	-40.9	-39.8	2.59	-1.32	-1.78	-0.425
1	64834066	64834456	ENSG00000162434	1e-116	-	64834066	64834456	0	1	390,	0	-116	-115	1.62	-8.89	-10.1	0.338
1	67412936	67419863	ENSG00000142864	0	-	67412936	67419863	0	3	327,174,99,	0,2229,6828	-43300	#NAME?	8.3	-37.2	-39.3	-0.154
1	67426214	67430145	ENSG00000142864	1e-129	-	67426214	67430145	0	3	71,222,158,	0,3221,3773	-129	-127	1.26	-7.15	-8.23	-0.105
1	67705351	67707608	ENSG00000172380	1e-148	-	67705351	67707608	0	2	225,15,	0,2242	-148	-147	2.26	-3.9	-4.71	0.37
1	68161760	68162027	ENSG00000234383	6.3e-44	-	68161760	68162027	0	1	267,	0	-43.2	-42.1	6.45	-1.39	-1.87	1.01
1	68162173	68162529	ENSG00000234383	4e-43	-	68162173	68162529	0	1	356,	0	-42.4	-41.3	8.77	-3.12	-3.85	1.85
1	68476788	68477925	ENSG00000024526	6.3e-85	-	68476788	68477925	0	2	281,139,	0,998	-84.2	-83	1.63	-3.51	-4.28	0.192
1	68482023	68482744	ENSG00000024526	1e-270	-	68482023	68482744	0	1	721,	0	-270	-269	4.12	-1.6	-2.12	0.192
1	70262556	70262766	ENSG00000118454	1e-100	-	70262556	70262766	0	1	210,	0	-100	-99.2	1.99	-2.97	-3.69	0.323
1	74182555	74182766	ENSG00000162620	4e-12	-	74182555	74182766	0	1	211,	0	-11.4	-10.5	2.4	-1.68	-2.21	-0.895
1	77565497	77568333	ENSG00000036549	0	-	77565497	77568333	0	3	287,101,2,	0,583,2834	-4550	#NAME?	10.8	-7.72	-8.84	-0.315
1	77585011	77633298	ENSG00000036549	0	-	77585011	77633298	0	2	48,1449,	0,46838	-1880	#NAME?	8.9	-14.4	-15.9	-0.306
1	77728309	77728520	ENSG00000077254	1e-168	-	77728309	77728520	0	1	211,	0	-168	-166	2.13	-2.11	-2.7	-0.228
1	77881883	77888090	ENSG00000235927	1e-247	-	77881883	77888090	0	2	15,491,	0,5716	-247	-246	23.4	-1.93	-2.51	-1.06
1	77888893	77889221	ENSG00000235927	5e-17	-	77888893	77889221	0	1	328,	0	-16.3	-15.3	8.37	-2.67	-3.35	-2.85
1	84925732	84926181	ENSG00000153898	5e-35	-	84925732	84926181	0	1	449,	0	-34.3	-33.2	3.19	-2.29	-2.92	0.577
1	85158664	85164568	ENSG00000097096	0	-	85158664	85164568	0	2	585,43,	0,5861	-1160	#NAME?	36.2	-3.06	-3.79	-0.529
1	85252381	85258594	ENSG00000162642	0	-	85252381	85258594	0	3	321,29,71,	0,5061,6142	-766	#NAME?	5.82	-15.3	-16.7	-0.536
1	85267514	85275675	ENSG00000142867	0	-	85267514	85275675	0	4	468,161,289,732,	0,1539,3103,7429	-356	#NAME?	12.6	-1.84	-2.39	0.203
1	86350206	86351883	ENSG00000122417	0	-	86350206	86351883	0	1	1677,	0	-3410	#NAME?	25.1	-4.42	-5.28	-0.196
1	86703617	86704375	ENSG00000261737	1.6e-93	-	86703617	86704375	0	1	758,	0	-92.8	-91.7	24.6	-1.32	-1.78	-0.849
1	88853228	88853317	ENSG00000137947	2.6e-06	-	88853228	88853317	0	1	89,	0	-5.58	-4.74	1.16	-7.13	-8.21	0.696
1	89993592	89994059	ENSG00000228175	1e-161	-	89993592	89994059	0	1	467,	0	-161	-160	13.6	-2.02	-2.61	0.74
1	90711688	90717237	ENSG00000143032	1e-261	-	90711688	90717237	0	3	936,226,667,	0,2842,4882	-261	-259	21.8	-1.31	-1.77	0.218
1	90916854	90916914	ENSG00000122482	4e-06	-	90916854	90916914	0	1	60,	0	-5.4	-4.56	1.15	-1.57	-2.08	0.325
1	90939103	90940032	ENSG00000122482	0	-	90939103	90940032	0	1	929,	0	-778	#NAME?	9.21	-9.37	-10.6	-0.363
1	90940270	90972753	ENSG00000122482	0	-	90940270	90972753	0	2	1039,10,	0,32473	-1200	#NAME?	17.1	-2.11	-2.71	-0.195
1	91020763	91021183	ENSG00000122482	0	-	91020763	91021183	0	1	420,	0	-489	#NAME?	18.9	-1.65	-2.18	-0.496
1	92513582	92513913	ENSG00000067208	1e-140	-	92513582	92513913	0	1	331,	0	-140	-139	3.99	-1.78	-2.33	0.409
1	92842485	92844179	ENSG00000154511	0	-	92842485	92844179	0	1	1694,	0	-2910	#NAME?	22.2	-15.3	-16.8	-0.423
1	93154527	93154827	ENSG00000117500	0	-	93154527	93154827	0	1	300,	0	-1290	#NAME?	4.79	-14.9	-16.4	-0.451
1	93576045	93582846	ENSG00000137936	1e-304	-	93576045	93582846	0	2	84,546,	0,6255	-304	-303	21.4	-2.15	-2.76	-0.56
1	93876437	93876528	ENSG00000067334	7.9e-13	-	93876437	93876528	0	1	91,	0	-12.1	-11.2	1.22	-1.42	-1.9	-0.245
1	93876617	93877457	ENSG00000067334	0	-	93876617	93877457	0	1	840,	0	-3910	#NAME?	8.41	-16.8	-18.3	-0.281
1	93877725	93877846	ENSG00000067334	3.8e-05	-	93877725	93877846	0	1	121,	0	-4.42	-3.6	1.25	-4.52	-5.39	-0.781
1	100110366	100119021	ENSG00000156876	3.2e-30	-	100110366	100119021	0	2	117,4,	0,8651	-29.5	-28.5	1.4	-3.08	-3.81	-0.349
1	100148626	100148954	ENSG00000122477	1e-101	-	100148626	100148954	0	1	328,	0	-101	-100	3.18	-4.12	-4.95	0.632
1	100196092	100196422	ENSG00000137992	0	-	100196092	100196422	0	1	330,	0	-671	#NAME?	7.88	-9.04	-10.2	-0.714
1	100876852	100885611	ENSG00000162694	0	-	100876852	100885611	0	4	12,428,54,14,	0,623,1541,8745	-1910	#NAME?	16.7	-8.84	-10	0.601
1	108136424	108139063	ENSG00000085491	0	-	108136424	108139063	0	2	413,6,	0,2633	-1620	#NAME?	7.41	-11.3	-12.7	0.435
1	108932287	108937353	ENSG00000121940	0	-	108932287	108937353	0	3	214,318,277,	0,2337,4789	-464	#NAME?	3.2	-1.99	-2.57	-0.138
1	109010988	109011407	ENSG00000085433	0	-	109010988	109011407	0	1	419,	0	-661	#NAME?	7.87	-3.97	-4.79	-0.491
1	109088089	109088269	ENSG00000273382	2.2e-09	-	109088089	109088269	0	1	180,	0	-8.66	-7.77	2.15	-1.48	-1.97	-0.967
1	109279644	109280121	ENSG00000134222	0	-	109279644	109280121	0	1	477,	0	-1120	#NAME?	5.89	-1.89	-2.45	0.177
1	109736500	109736919	ENSG00000134202	0	-	109736500	109736919	0	1	419,	0	-366	#NAME?	12.9	-2.58	-3.24	0.607
1	109737306	109737397	ENSG00000134202	3.2e-41	-	109737306	109737397	0	1	91,	0	-40.5	-39.5	9.08	-2.49	-3.15	2.71
1	110407553	110407823	ENSG00000134248	1.3e-10	-	110407553	110407823	0	1	270,	0	-9.87	-8.98	4.6	-3.12	-3.85	-1.01
1	110672703	110673480	ENSG00000177272	7.9e-17	-	110672703	110673480	0	1	777,	0	-16.1	-15.1	45	-1.85	-2.4	2.81
1	110951355	110952702	ENSG00000121931	0	-	110951355	110952702	0	1	1347,	0	-866	#NAME?	12.6	-17.1	-18.6	-0.616
1	112610477	112610568	ENSG00000007341	8.3e-05	-	112610477	112610568	0	1	91,	0	-4.08	-3.27	1.55	-1.36	-1.83	-0.936
1	112619155	112619754	ENSG00000007341	1.3e-37	-	112619155	112619754	0	1	599,	0	-36.9	-35.8	4.8	-1.47	-1.96	0.612
1	112913636	112918022	ENSG00000155380	0	-	112913636	112918022	0	2	529,845,	0,3541	-28400	#NAME?	11.3	-21.6	-23.3	-0.156
1	112955334	112955752	ENSG00000155380	1e-144	-	112955334	112955752	0	1	418,	0	-144	-142	13.2	-3.95	-4.76	1.58
1	113697160	113697521	ENSG00000116793	1.6e-53	-	113697160	113697521	0	1	361,	0	-52.8	-51.7	4.27	-3.55	-4.33	-1.14
1	113765838	113766407	ENSG00000081019	0	-	113765838	113766407	0	1	569,	0	-3560	#NAME?	19.9	-3.92	-4.73	-0.329
1	113796278	113811728	ENSG00000081019	0	-	113796278	113811728	0	3	25,674,19,	0,1084,15431	-2260	#NAME?	16.8	-3.37	-4.13	-0.268
1	113894987	113895348	ENSG00000134262	0	-	113894987	113895348	0	1	361,	0	-509	#NAME?	9.85	-2.39	-3.03	0.41
1	114396257	114397838	ENSG00000197323	0	-	114396257	114397838	0	2	248,107,	0,1474	-404	#NAME?	3.97	-1.99	-2.57	0.217
1	114567969	114570029	ENSG00000116752	0	-	114567969	114570029	0	2	287,38,	0,2022	-3000	#NAME?	7.72	-2.23	-2.85	-0.132
1	114774115	114776418	ENSG00000052723	0	-	114774115	114776418	0	2	257,73,	0,2230	-908	#NAME?	9.44	-2.55	-3.21	-0.338
1	115837328	115837627	ENSG00000177551	1e-49	-	115837328	115837627	0	1	299,	0	-49	-47.9	4.6	-2.47	-3.12	-0.93
1	116405585	116406066	ENSG00000203865	7.9e-45	-	116405585	116406066	0	1	481,	0	-44.1	-43	11.8	-2.14	-2.75	-1.32
1	116576315	116577035	ENSG00000143061	0	-	116576315	116577035	0	1	720,	0	-1510	#NAME?	14.5	-2.77	-3.46	-0.299
1	116600024	116600205	ENSG00000143061	1.1e-06	-	116600024	116600205	0	1	181,	0	-5.95	-5.1	1.68	-5.34	-6.28	-1.38
1	116614029	116616144	ENSG00000143061	2e-12	-	116614029	116616144	0	2	146,65,	0,2050	-11.7	-10.8	2.14	-3.77	-4.57	-1.11
1	116666404	116666944	ENSG00000143061	0	-	116666404	116666944	0	1	540,	0	-350	#NAME?	10.5	-3.5	-4.27	-0.561
1	116909148	116909531	ENSG00000272715	6.3e-12	-	116909148	116909531	0	1	383,	0	-11.2	-10.3	4.43	-1.4	-1.87	1.31
1	117112166	117113401	ENSG00000134253	1e-120	-	117112166	117113401	0	2	287,43,	0,1192	-120	-119	6.97	-4.82	-5.72	-1.17
1	117118121	117120756	ENSG00000134253	0	-	117118121	117120756	0	2	646,43,	0,2592	-475	#NAME?	23.3	-3.24	-3.99	-0.677
1	117870171	117870502	ENSG00000196505	2e-70	-	117870171	117870502	0	1	331,	0	-69.7	-68.5	2.73	-2.18	-2.79	-0.413
1	117896705	117896886	ENSG00000196505	7.9e-33	-	117896705	117896886	0	1	181,	0	-32.1	-31.1	7	-5.52	-6.48	1.94
1	119914488	119915957	ENSG00000134250	0	-	119914488	119915957	0	1	1469,	0	-4260	#NAME?	40.4	-2.71	-3.4	0.142
1	119916135	119916586	ENSG00000134250	1.6e-39	-	119916135	119916586	0	1	451,	0	-38.8	-37.7	1.7	-1.74	-2.28	0.224
1	119923806	119923956	ENSG00000134250	1.6e-41	-	119923806	119923956	0	1	150,	0	-40.8	-39.7	2.63	-3.36	-4.11	-0.984
1	121183610	121183759	ENSG00000188610	4.6e-05	-	121183610	121183759	0	1	149,	0	-4.34	-3.53	1.39	-1.38	-1.85	0.519
1	144422584	144424721	ENSG00000266338	0	-	144422584	144424721	0	3	672,106,32,	0,1285,2105	-1910	#NAME?	13.2	-7.23	-8.32	0.344
1	144891943	144893450	ENSG00000196369	1e-219	-	144891943	144893450	0	2	438,43,	0,1464	-219	-217	9.8	-1.58	-2.09	-0.451
1	145164428	145164728	ENSG00000272419	1.6e-95	-	145164428	145164728	0	1	300,	0	-94.8	-93.6	14	-1.38	-1.86	-0.896
1	145291247	145292488	ENSG00000162825	0	-	145291247	145292488	0	2	522,108,	0,1133	-439	#NAME?	14.8	-2.35	-2.98	0.493
1	145746736	145748033	ENSG00000265491	0	-	145746736	145748033	0	2	261,39,	0,1258	-393	#NAME?	3.53	-1.35	-1.82	-0.183
1	145849386	145849656	ENSG00000131788	1e-100	-	145849386	145849656	0	1	270,	0	-100	-98.8	2.43	-1.44	-1.92	0.234
1	145993333	145993393	ENSG00000265972	2e-11	-	145993333	145993393	0	1	60,	0	-10.7	-9.83	1.3	-2.97	-3.68	0.56
1	147082337	147082751	ENSG00000230832	4.4e-05	-	147082337	147082751	0	1	414,	0	-4.36	-3.55	5.35	-1.4	-1.87	-1.56
1	147630250	147631001	ENSG00000162836	0	-	147630250	147631001	0	1	751,	0	-486	#NAME?	18.7	-5.32	-6.26	-0.757
1	148433225	148433346	ENSG00000274020	3.5e-07	-	148433225	148433346	0	1	121,	0	-6.46	-5.61	1.54	-4.72	-5.61	-1.54
1	149082425	149090380	ENSG00000269713	4e-22	-	149082425	149090380	0	2	5,176,	0,7779	-21.4	-20.5	2.16	-5.42	-6.37	-1.19
1	149677416	149677626	ENSG00000234232	2e-11	-	149677416	149677626	0	1	210,	0	-10.7	-9.75	10.7	-1.36	-1.83	-2.85
1	149854133	149860111	ENSG00000270276	1e-233	-	149854133	149860111	0	3	84,497,160,	0,5051,5818	-233	-232	28.5	-4.08	-4.91	-1.16
1	149886532	149886652	ENSG00000184678	1.3e-18	-	149886532	149886652	0	1	120,	0	-17.9	-17	2.67	-2.23	-2.84	-1.24
1	149926509	149927175	ENSG00000143368	0	-	149926509	149927175	0	2	409,10,	0,656	-1760	#NAME?	5.42	-4.25	-5.09	-0.184
1	150265937	150266207	ENSG00000117362	1e-181	-	150265937	150266207	0	1	270,	0	-181	-179	2.05	-10.5	-11.8	0.433
1	150578744	150579678	ENSG00000143384	0	-	150578744	150579678	0	2	33,836,	0,98	-1180	#NAME?	18.7	-1.36	-1.82	0.182
1	150625480	150625720	ENSG00000143420	1e-166	-	150625480	150625720	0	1	240,	0	-166	-165	2.56	-5.35	-6.3	-0.326
1	150627125	150627395	ENSG00000143420	1e-146	-	150627125	150627395	0	1	270,	0	-146	-144	7.34	-1.99	-2.57	0.479
1	150629129	150629612	ENSG00000143420	1e-217	-	150629129	150629612	0	2	11,199,	0,284	-217	-216	2.35	-4.19	-5.03	0.277
1	150648023	150648743	ENSG00000143457	0	-	150648023	150648743	0	1	720,	0	-3380	#NAME?	23.9	-3.88	-4.69	0.208
1	150974644	150974824	ENSG00000143418	2.5e-11	-	150974644	150974824	0	1	180,	0	-10.6	-9.67	3.01	-3.84	-4.65	-1.52
1	151002220	151002639	ENSG00000143409	1e-203	-	151002220	151002639	0	1	419,	0	-203	-202	6.48	-1.37	-1.85	0.359
1	151052942	151054294	ENSG00000197622	0	-	151052942	151054294	0	2	385,64,	0,1288	-2440	#NAME?	11.6	-18.4	-20	-0.483
1	151160732	151165948	ENSG00000163155	0	-	151160732	151165948	0	3	288,365,870,	0,1003,4346	-402	#NAME?	11.6	-1.58	-2.09	0.155
1	151310243	151316460	ENSG00000143393	0	-	151310243	151316460	0	2	12,888,	0,5329	-4110	#NAME?	8.92	-21	-22.7	-0.389
1	151327474	151327685	ENSG00000143393	1.6e-10	-	151327474	151327685	0	1	211,	0	-9.8	-8.91	1.93	-2.65	-3.33	1.2
1	151402753	151403862	ENSG00000143442	0	-	151402753	151403862	0	1	1109,	0	-1390	#NAME?	6.29	-3.71	-4.5	-0.151
1	151790906	151791296	ENSG00000182134	1e-197	-	151790906	151791296	0	1	390,	0	-197	-196	12.3	-1.82	-2.38	-0.805
1	153626576	153627175	ENSG00000189171	0	-	153626576	153627175	0	1	599,	0	-650	#NAME?	21.3	-2.22	-2.84	0.499
1	153819655	153886434	ENSG00000143614	0	-	153819655	153886434	0	4	80,53,336,11,	0,7902,8357,66768	-993	#NAME?	7.32	-13.8	-15.2	-0.61
1	153947877	153948146	ENSG00000160741	1.6e-46	-	153947877	153948146	0	1	269,	0	-45.8	-44.7	1.8	-12.6	-14	0.755
1	153951506	153951567	ENSG00000160741	0.00012	-	153951506	153951567	0	1	61,	0	-3.91	-3.11	1.08	-1.43	-1.92	-0.205
1	153977650	153982092	ENSG00000285641	1e-111	-	153977650	153982092	0	2	366,54,	0,4388	-111	-110	9.3	-1.72	-2.25	-0.278
1	153981765	153982125	ENSG00000143545	0	-	153981765	153982125	0	1	360,	0	-446	#NAME?	2.43	-1.33	-1.8	-0.107
1	154178130	154183235	ENSG00000143549	1e-180	-	154178130	154183235	0	2	53,248,	0,4857	-180	-178	5.18	-1.76	-2.31	0.228
1	154207235	154207536	ENSG00000143612	0	-	154207235	154207536	0	1	301,	0	-1680	#NAME?	2.99	-1.36	-1.83	-0.0657
1	154549564	154549744	ENSG00000160714	1.6e-08	-	154549564	154549744	0	1	180,	0	-7.8	-6.93	2.39	-1.58	-2.09	1.28
1	154549953	154551238	ENSG00000160714	0	-	154549953	154551238	0	3	516,67,16,	0,984,1269	-32600	#NAME?	19.8	-42.2	-44.3	-0.385
1	154582056	154582236	ENSG00000160710	1.6e-52	-	154582056	154582236	0	1	180,	0	-51.8	-50.7	1.6	-1.31	-1.76	0.169
1	154600925	154602571	ENSG00000160710	0	-	154600925	154602571	0	1	1646,	0	-11700	#NAME?	14.2	-18.7	-20.3	-0.212
1	154944761	154945061	ENSG00000163346	1.3e-75	-	154944761	154945061	0	1	300,	0	-74.9	-73.7	4.16	-6.97	-8.04	1.13
1	154945782	154946679	ENSG00000163346	1e-206	-	154945782	154946679	0	1	897,	0	-206	-205	9.51	-2.16	-2.77	0.33
1	154957895	154959695	ENSG00000163348	0	-	154957895	154959695	0	1	1800,	0	-847	#NAME?	12.4	-25.6	-27.5	0.452
1	154970092	154970333	ENSG00000160691	2e-54	-	154970092	154970333	0	1	241,	0	-53.7	-52.7	4.03	-3.94	-4.75	1.34
1	155250520	155250791	ENSG00000160767	0	-	155250520	155250791	0	1	271,	0	-408	#NAME?	2.48	-13.6	-15	0.487
1	155262250	155262430	ENSG00000116521	3.2e-47	-	155262250	155262430	0	1	180,	0	-46.5	-45.4	6.29	-1.49	-1.98	0.684
1	155289561	155289891	ENSG00000143627	1e-142	-	155289561	155289891	0	1	330,	0	-142	-141	3.39	-1.7	-2.23	0.367
1	155320528	155320708	ENSG00000225855	6.3e-33	-	155320528	155320708	0	1	180,	0	-32.2	-31.2	2.06	-10.2	-11.5	0.787
1	155335716	155335807	ENSG00000116539	6.6e-06	-	155335716	155335807	0	1	91,	0	-5.18	-4.34	1.4	-7.84	-8.97	2.16
1	155337573	155341984	ENSG00000116539	1e-210	-	155337573	155341984	0	4	178,302,41,49,	0,515,1754,4362	-210	-208	2.97	-19.3	-20.9	0.816
1	155438336	155478460	ENSG00000116539	0	-	155438336	155478460	0	3	732,102,575,	0,21460,39549	-1140	#NAME?	10.4	-26	-27.8	-0.525
1	155478848	155479208	ENSG00000116539	0	-	155478848	155479208	0	1	360,	0	-546	#NAME?	4.68	-2.99	-3.71	-0.274
1	155479746	155480107	ENSG00000116539	1e-195	-	155479746	155480107	0	1	361,	0	-195	-194	4.1	-5.86	-6.84	-0.593
1	155480255	155480376	ENSG00000116539	2.8e-10	-	155480255	155480376	0	1	121,	0	-9.56	-8.66	1.36	-3.57	-4.34	-0.672
1	155481154	155562183	ENSG00000116539	0	-	155481154	155562183	0	4	1295,132,519,31,	0,39070,39945,80998	-4480	#NAME?	24.9	-25.9	-27.8	-0.516
1	155562452	155562572	ENSG00000116539	0.00033	-	155562452	155562572	0	1	120,	0	-3.48	-2.69	1.73	-1.68	-2.21	-1.47
1	155650131	155660185	ENSG00000246203	0	-	155650131	155660185	0	2	139,517,	0,9537	-1480	#NAME?	27.8	-2.18	-2.79	0.149
1	155659592	155660162	ENSG00000163374	0	-	155659592	155660162	0	1	570,	0	-1470	#NAME?	7.31	-2.75	-3.44	0.166
1	155660340	155661000	ENSG00000163374	1e-160	-	155660340	155661000	0	1	660,	0	-160	-159	3.33	-6.71	-7.76	0.219
1	155749661	155750082	ENSG00000116580	1e-240	-	155749661	155750082	0	1	421,	0	-240	-239	14.1	-1.91	-2.48	0.801
1	155750141	155750682	ENSG00000116580	0	-	155750141	155750682	0	1	541,	0	-1290	#NAME?	35	-2.89	-3.6	-0.486
1	155757080	155757261	ENSG00000116580	2e-29	-	155757080	155757261	0	1	181,	0	-28.7	-27.7	2.61	-13.4	-14.8	2.24
1	155832919	155853755	ENSG00000116580	1e-227	-	155832919	155853755	0	2	31,480,	0,20356	-227	-225	4.92	-2.64	-3.31	-0.382
1	155913132	155913552	ENSG00000132680	0	-	155913132	155913552	0	1	420,	0	-3310	#NAME?	13.3	-8.8	-9.99	-0.398
1	155913941	155914212	ENSG00000132680	0	-	155913941	155914212	0	1	271,	0	-1070	#NAME?	4.07	-5.68	-6.65	-0.262
1	155947659	155950302	ENSG00000116584	0	-	155947659	155950302	0	2	356,34,	0,2609	-1250	#NAME?	10.6	-2.45	-3.1	0.293
1	156009047	156009617	ENSG00000163479	0	-	156009047	156009617	0	1	570,	0	-4350	#NAME?	5.12	-19.4	-21	-0.209
1	156035986	156036375	ENSG00000160803	0	-	156035986	156036375	0	1	389,	0	-757	#NAME?	3.64	-61.1	-63.6	0.892
1	156074372	156074462	ENSG00000254726	6.3e-16	-	156074372	156074462	0	1	90,	0	-15.2	-14.3	1.52	-2.23	-2.84	-0.586
1	156076313	156077539	ENSG00000254726	0	-	156076313	156077539	0	1	1226,	0	-1130	#NAME?	32.8	-2.09	-2.69	-0.24
1	156249223	156249314	ENSG00000198952	5e-17	-	156249223	156249314	0	1	91,	0	-16.3	-15.3	1.24	-10.5	-11.8	-0.674
1	156266045	156266316	ENSG00000198952	0	-	156266045	156266316	0	1	271,	0	-549	#NAME?	4.02	-5.95	-6.94	-0.395
1	156291491	156293077	ENSG00000198715	1e-75	-	156291491	156293077	0	2	59,391,	0,1195	-75	-73.9	2.09	-2.44	-3.09	-0.252
1	156526033	156526364	ENSG00000183856	0	-	156526033	156526364	0	1	331,	0	-913	#NAME?	3.53	-12.2	-13.6	0.427
1	156539028	156539358	ENSG00000183856	1e-302	-	156539028	156539358	0	1	330,	0	-302	-301	16.4	-37.1	-39.2	2.69
1	156594576	156595746	ENSG00000160818	0	-	156594576	156595746	0	1	1170,	0	-2680	#NAME?	5.68	-8.28	-9.43	0.157
1	156671809	156672079	ENSG00000132688	6.3e-72	-	156671809	156672079	0	1	270,	0	-71.2	-70	5.19	-5.51	-6.47	-1.66
1	156723175	156724030	ENSG00000143319	0	-	156723175	156724030	0	2	287,73,	0,782	-1630	#NAME?	8.11	-5.73	-6.7	-0.368
1	156725847	156728351	ENSG00000143319	0	-	156725847	156728351	0	2	20,1446,	0,1058	-5990	#NAME?	15.8	-9.17	-10.4	-0.171
1	156743753	156744520	ENSG00000143321	0	-	156743753	156744520	0	3	125,186,20,	0,409,747	-632	#NAME?	2.11	-4.44	-5.3	0.154
1	156938915	156939425	ENSG00000132694	6.3e-14	-	156938915	156939425	0	1	510,	0	-13.2	-12.3	3.14	-3.44	-4.2	1.09
1	157045159	157045370	ENSG00000132694	2e-41	-	157045159	157045370	0	1	211,	0	-40.7	-39.6	6.48	-5.18	-6.11	1.58
1	159920441	159923520	ENSG00000158710	1.6e-94	-	159920441	159923520	0	2	96,85,	0,2994	-93.8	-92.6	1.81	-5.81	-6.79	0.347
1	160030133	160030553	ENSG00000143315	0	-	160030133	160030553	0	1	420,	0	-1060	#NAME?	14	-5.48	-6.44	-0.512
1	160093099	160093308	ENSG00000162729	4e-14	-	160093099	160093308	0	1	209,	0	-13.4	-12.5	2.13	-6.67	-7.72	-1.68
1	160217273	160217896	ENSG00000132716	0	-	160217273	160217896	0	2	435,46,	0,577	-2730	#NAME?	7.71	-3.12	-3.85	-0.211
1	160239368	160239759	ENSG00000132716	1.6e-52	-	160239368	160239759	0	1	391,	0	-51.8	-50.8	8.13	-5.67	-6.64	-1.62
1	160239908	160243978	ENSG00000132716	0	-	160239908	160243978	0	2	462,19,	0,4051	-723	#NAME?	13.9	-3.24	-3.98	-0.373
1	160217315	160217705	ENSG00000258465	0	-	160217315	160217705	0	1	390,	0	-2660	#NAME?	7.73	-2.84	-3.54	-0.202
1	160239905	160243974	ENSG00000258465	0	-	160239905	160243974	0	2	465,15,	0,4054	-712	#NAME?	13.7	-3.05	-3.77	-0.362
1	160289583	160289674	ENSG00000122218	5e-21	-	160289583	160289674	0	1	91,	0	-20.3	-19.3	1.31	-1.69	-2.22	0.296
1	160998057	160998478	ENSG00000158769	0	-	160998057	160998478	0	1	421,	0	-554	#NAME?	5.98	-5.86	-6.84	0.512
1	160998045	160998493	ENSG00000270149	0	-	160998045	160998493	0	1	448,	0	-553	#NAME?	5.9	-6.3	-7.32	0.521
1	161122012	161123008	ENSG00000158796	0	-	161122012	161123008	0	2	511,24,	0,972	-4270	#NAME?	12	-3.72	-4.51	-0.193
1	161171548	161172255	ENSG00000158850	1e-203	-	161171548	161172255	0	2	541,29,	0,678	-203	-202	3.82	-4.24	-5.08	0.198
1	167533377	167541172	ENSG00000143162	1.3e-83	-	167533377	167541172	0	2	20,160,	0,7635	-82.9	-81.7	2.82	-6.86	-7.92	-0.657
1	168080021	168080291	ENSG00000143147	1e-64	-	168080021	168080291	0	1	270,	0	-64	-62.9	4.44	-1.68	-2.21	0.621
1	168090560	168097028	ENSG00000143147	0	-	168090560	168097028	0	2	108,521,	0,5947	-491	#NAME?	14.6	-9.71	-11	-1.12
1	169465521	169465881	ENSG00000117479	0	-	169465521	169465881	0	1	360,	0	-326	#NAME?	4.57	-1.53	-2.03	-0.263
1	169793212	169794847	ENSG00000171806	0	-	169793212	169794847	0	3	685,57,33,	0,1420,1602	-922	#NAME?	22.2	-1.74	-2.27	0.354
1	173800178	173806484	ENSG00000120334	0	-	173800178	173806484	0	3	341,543,46,	0,2784,6260	-3460	#NAME?	18.4	-9.31	-10.5	-0.418
1	173823493	173823763	ENSG00000120334	4e-35	-	173823493	173823763	0	1	270,	0	-34.4	-33.3	3.82	-5.24	-6.17	-1.55
1	173992827	174022177	ENSG00000135870	1e-217	-	173992827	174022177	0	2	308,82,	0,29268	-217	-216	13.6	-11.4	-12.7	-1.24
1	175159616	175159976	ENSG00000235750	1.9e-10	-	175159616	175159976	0	1	360,	0	-9.72	-8.82	3.52	-4.59	-5.46	2.39
1	175944830	175944891	ENSG00000143207	9.8e-09	-	175944830	175944891	0	1	61,	0	-8.01	-7.13	1.39	-1.91	-2.48	0.665
1	179107424	179109404	ENSG00000143322	0	-	179107424	179109404	0	1	1980,	0	-1330	#NAME?	26.7	-10.8	-12.1	-0.389
1	179846018	179846708	ENSG00000169905	0	-	179846018	179846708	0	1	690,	0	-5100	#NAME?	24.6	-23.4	-25.2	-0.745
1	179850921	179851101	ENSG00000169905	4e-16	-	179850921	179851101	0	1	180,	0	-15.4	-14.5	1.4	-1.85	-2.41	-0.338
1	179865178	179867600	ENSG00000169905	0	-	179865178	179867600	0	2	676,74,	0,2348	-6330	#NAME?	27.7	-33.1	-35.2	-0.562
1	180269802	180270222	ENSG00000230124	1.3e-39	-	180269802	180270222	0	1	420,	0	-38.9	-37.9	3.59	-1.78	-2.32	-0.62
1	180271657	180272677	ENSG00000230124	5e-11	-	180271657	180272677	0	2	314,76,	0,944	-10.3	-9.35	2.06	-1.54	-2.04	0.558
1	180273938	180275285	ENSG00000230124	1e-204	-	180273938	180275285	0	2	174,635,	0,712	-204	-202	8.41	-2.01	-2.59	0.399
1	180502175	180502595	ENSG00000230124	0	-	180502175	180502595	0	1	420,	0	-630	#NAME?	4.6	-2.23	-2.85	-0.242
1	180944131	180944491	ENSG00000243155	2e-77	-	180944131	180944491	0	1	360,	0	-76.7	-75.6	8.61	-3.65	-4.43	-1.48
1	180950118	180950658	ENSG00000232586	1.6e-46	-	180950118	180950658	0	1	540,	0	-45.8	-44.8	6.4	-5.1	-6.02	-1.34
1	182384305	182384724	ENSG00000135821	0	-	182384305	182384724	0	1	419,	0	-642	#NAME?	2.09	-1.36	-1.83	0.0538
1	183627548	183630339	ENSG00000162704	4.2e-06	-	183627548	183630339	0	2	46,15,	0,2776	-5.38	-4.54	1.11	-9.06	-10.3	0.675
1	183633061	183633271	ENSG00000162704	4e-43	-	183633061	183633271	0	1	210,	0	-42.4	-41.3	1.71	-1.38	-1.85	-0.249
1	183633929	183635757	ENSG00000162704	1e-254	-	183633929	183635757	0	2	29,241,	0,1587	-254	-253	3.04	-4.14	-4.97	-0.333
1	184385841	184386496	ENSG00000271387	1e-67	-	184385841	184386496	0	1	655,	0	-67	-65.9	16.7	-1.56	-2.07	-0.913
1	184693877	184701500	ENSG00000116406	0	-	184693877	184701500	0	2	595,4,	0,7619	-2170	#NAME?	19.9	-3.44	-4.2	-0.325
1	186325791	186326221	ENSG00000047410	6.3e-59	-	186325791	186326221	0	2	63,118,	0,312	-58.2	-57.1	1.58	-2.35	-2.98	-0.235
1	193016161	193018410	ENSG00000116750	0	-	193016161	193018410	0	2	234,6,	0,2243	-384	#NAME?	2.65	-2.37	-3.01	0.191
1	196258142	196259594	ENSG00000162687	1e-113	-	196258142	196259594	0	2	352,8,	0,1444	-113	-111	6.31	-4.42	-5.28	-1.13
1	197100569	197100750	ENSG00000066279	2e-35	-	197100569	197100750	0	1	181,	0	-34.7	-33.7	1.5	-8.63	-9.81	-0.617
1	197100929	197101830	ENSG00000066279	0	-	197100929	197101830	0	1	901,	0	-5900	#NAME?	17.6	-2.07	-2.66	-0.116
1	197102009	197102190	ENSG00000066279	3.2e-31	-	197102009	197102190	0	1	181,	0	-30.5	-29.5	1.6	-4.62	-5.5	-0.546
1	197102369	197102759	ENSG00000066279	0	-	197102369	197102759	0	1	390,	0	-545	#NAME?	4.91	-15	-16.5	-0.672
1	197103118	197103509	ENSG00000066279	2e-57	-	197103118	197103509	0	1	391,	0	-56.7	-55.7	2.23	-7.08	-8.16	-0.633
1	197104108	197104739	ENSG00000066279	0	-	197104108	197104739	0	1	631,	0	-750	#NAME?	7.99	-3.16	-3.9	-0.286
1	197142618	197142829	ENSG00000066279	1e-107	-	197142618	197142829	0	1	211,	0	-107	-106	2.1	-5.2	-6.13	0.449
1	197159187	197172201	ENSG00000177888	0	-	197159187	197172201	0	2	827,42,	0,12972	-2220	#NAME?	39.5	-3.22	-3.96	-0.374
1	200366686	200366927	ENSG00000203721	2.3e-08	-	200366686	200366927	0	1	241,	0	-7.63	-6.76	3.06	-2.56	-3.23	-1.76
1	200406938	200410056	ENSG00000162702	0	-	200406938	200410056	0	2	2785,111,	0,3007	-5390	#NAME?	16.8	-3.72	-4.52	-0.099
1	200552963	200553114	ENSG00000118193	7.1e-06	-	200552963	200553114	0	1	151,	0	-5.15	-4.31	1.43	-2.26	-2.88	0.682
1	200553173	200554533	ENSG00000118193	0	-	200553173	200554533	0	2	594,66,	0,1294	-1250	#NAME?	7.23	-34.7	-36.7	0.814
1	200617634	200618833	ENSG00000118193	0	-	200617634	200618833	0	1	1199,	0	-1640	#NAME?	11.3	-8.21	-9.36	-0.335
1	200644270	200644511	ENSG00000118197	1e-136	-	200644270	200644511	0	1	241,	0	-136	-135	2.18	-4.26	-5.11	0.385
1	200971369	200971730	ENSG00000116852	4e-70	-	200971369	200971730	0	1	361,	0	-69.4	-68.3	8.7	-3.53	-4.3	1.17
1	201465786	201466146	ENSG00000174307	0	-	201465786	201466146	0	1	360,	0	-324	#NAME?	6.42	-2.77	-3.46	-0.349
1	201900005	201946498	ENSG00000163431	1e-149	-	201900005	201946498	0	2	746,419,	0,46074	-149	-147	7.97	-1.49	-1.98	-0.449
1	202728723	202729263	ENSG00000117139	0	-	202728723	202729263	0	1	540,	0	-6520	#NAME?	16.6	-1.66	-2.19	-0.114
1	202729712	202730073	ENSG00000117139	0	-	202729712	202730073	0	1	361,	0	-639	#NAME?	3.52	-2.61	-3.28	-0.217
1	202731841	202732052	ENSG00000117139	2e-79	-	202731841	202732052	0	1	211,	0	-78.7	-77.5	3.07	-2.65	-3.33	-0.368
1	202733341	202733792	ENSG00000117139	0	-	202733341	202733792	0	1	451,	0	-681	#NAME?	6.53	-7.29	-8.39	-0.454
1	202880785	202888985	ENSG00000183155	0	-	202880785	202888985	0	2	438,13,	0,8187	-2410	#NAME?	25	-5.28	-6.22	-0.431
1	202891905	202891995	ENSG00000117153	7.9e-31	-	202891905	202891995	0	1	90,	0	-30.1	-29.1	1.46	-1.62	-2.14	-0.311
1	204410566	204411612	ENSG00000158615	0	-	204410566	204411612	0	1	1046,	0	-2800	#NAME?	11	-3.53	-4.3	-0.189
1	204618305	204620189	ENSG00000170382	1e-143	-	204618305	204620189	0	1	1884,	0	-143	-142	16.2	-2.97	-3.68	-0.636
1	205147273	205148213	ENSG00000133059	0	-	205147273	205148213	0	2	472,9,	0,931	-1080	#NAME?	20.6	-6.71	-7.75	-0.769
1	205169193	205173088	ENSG00000133059	0	-	205169193	205173088	0	2	639,52,	0,3843	-1200	#NAME?	33.5	-10.5	-11.8	-0.941
1	205616186	205619412	ENSG00000158711	0	-	205616186	205619412	0	3	458,117,145,	0,2770,3081	-746	#NAME?	10.9	-4.77	-5.67	-0.387
1	205619891	205620821	ENSG00000158711	0	-	205619891	205620821	0	1	930,	0	-2870	#NAME?	10.7	-4.08	-4.91	-0.188
1	205718227	205720528	ENSG00000069275	0	-	205718227	205720528	0	3	252,200,28,	0,1299,2273	-435	#NAME?	1.54	-5.01	-5.92	0.111
1	205810070	205810551	ENSG00000133065	1e-108	-	205810070	205810551	0	1	481,	0	-108	-106	4.36	-4.22	-5.06	-0.6
1	207048274	207049711	ENSG00000180667	0	-	207048274	207049711	0	1	1437,	0	-3040	#NAME?	26.8	-2.58	-3.25	-0.176
1	208217491	208230279	ENSG00000076356	2e-77	-	208217491	208230279	0	2	511,89,	0,12699	-76.7	-75.6	6.82	-2.27	-2.89	-0.954
1	209782727	209784410	ENSG00000162757	0	-	209782727	209784410	0	2	982,33,	0,1650	-608	#NAME?	23.7	-1.42	-1.91	-0.351
1	211575216	211578084	ENSG00000170385	0	-	211575216	211578084	0	2	1073,94,	0,2774	-3710	#NAME?	19.4	-12.1	-13.5	-0.576
1	211578173	211578383	ENSG00000170385	7.9e-12	-	211578173	211578383	0	1	210,	0	-11.1	-10.1	2.23	-1.61	-2.13	0.887
1	211941711	211944831	ENSG00000143493	0	-	211941711	211944831	0	2	400,48,	0,3072	-3470	#NAME?	9.13	-6.88	-7.95	-0.286
1	212364851	212365328	ENSG00000065600	0	-	212364851	212365328	0	1	477,	0	-2510	#NAME?	11.9	-1.46	-1.95	-0.136
1	212726212	212727168	ENSG00000117697	1e-286	-	212726212	212727168	0	1	956,	0	-286	-285	17.3	-2.62	-3.29	-0.549
1	212738316	212739552	ENSG00000117697	0	-	212738316	212739552	0	2	370,19,	0,1217	-5120	#NAME?	7.51	-5.94	-6.93	-0.189
1	212856632	212857880	ENSG00000198468	1e-33	-	212856632	212857880	0	2	540,115,	0,1133	-33	-31.9	4.69	-2.26	-2.88	-0.73
1	213001736	213002126	ENSG00000174606	1e-105	-	213001736	213002126	0	1	390,	0	-105	-104	6.39	-8.73	-9.92	-1.5
1	214357833	214364564	ENSG00000152104	2e-82	-	214357833	214364564	0	2	217,53,	0,6678	-81.7	-80.6	2.03	-7.28	-8.38	0.601
1	214378037	214383696	ENSG00000152104	0	-	214378037	214383696	0	2	65,386,	0,5273	-333	#NAME?	12.7	-4.37	-5.22	-0.611
1	214383934	214384774	ENSG00000152104	0	-	214383934	214384774	0	1	840,	0	-390	#NAME?	5.93	-2.28	-2.91	-0.258
1	217614187	217620456	ENSG00000092978	0	-	217614187	217620456	0	2	15,674,	0,5595	-4100	#NAME?	25.4	-19.7	-21.3	-0.616
1	219997026	219997236	ENSG00000136628	1e-206	-	219997026	219997236	0	1	210,	0	-206	-204	1.92	-10.3	-11.6	-0.419
1	220266236	220267436	ENSG00000118873	1e-280	-	220266236	220267436	0	1	1200,	0	-280	-279	23.5	-5.22	-6.15	0.896
1	220266705	220267444	ENSG00000213033	1e-272	-	220266705	220267444	0	1	739,	0	-272	-271	23.4	-2.89	-3.59	0.826
1	223221208	223223257	ENSG00000143502	1e-158	-	223221208	223223257	0	2	1012,9,	0,2040	-158	-157	20.3	-2.24	-2.86	-0.637
1	223780317	223784197	ENSG00000143514	0	-	223780317	223784197	0	2	577,83,	0,3797	-6830	#NAME?	18.1	-17.9	-19.5	-0.438
1	223795886	223798260	ENSG00000143514	0	-	223795886	223798260	0	2	704,46,	0,2328	-2520	#NAME?	6.94	-88.9	-91.7	-0.673
1	223798319	223799930	ENSG00000143514	0	-	223798319	223799930	0	2	358,32,	0,1579	-331	#NAME?	2.4	-48.6	-50.8	-0.732
1	223951542	223952378	ENSG00000272645	1e-215	-	223951542	223952378	0	1	836,	0	-215	-214	4.47	-8.78	-9.97	0.392
1	224385502	224385653	ENSG00000162923	1.6e-12	-	224385502	224385653	0	1	151,	0	-11.8	-10.9	1.35	-1.72	-2.26	-0.342
1	224389460	224393908	ENSG00000162923	0	-	224389460	224393908	0	2	400,81,	0,4367	-25900	#NAME?	26	-12.3	-13.7	-0.259
1	224433952	224434132	ENSG00000162923	3.2e-24	-	224433952	224434132	0	1	180,	0	-23.5	-22.5	1.63	-9.82	-11.1	-0.876
1	225403114	225403354	ENSG00000143815	1e-221	-	225403114	225403354	0	1	240,	0	-221	-219	1.86	-47.1	-49.4	0.812
1	225497412	225501073	ENSG00000154380	0	-	225497412	225501073	0	3	400,58,82,	0,934,3579	-8590	#NAME?	7.51	-2.12	-2.71	0.0639
1	225517549	225517850	ENSG00000154380	2.5e-48	-	225517549	225517850	0	1	301,	0	-47.6	-46.6	1.45	-1.53	-2.03	-0.152
1	225841142	225846522	ENSG00000242861	1.3e-06	-	225841142	225846522	0	2	45,43,	0,5337	-5.88	-5.04	1.79	-1.38	-1.85	-1.04
1	225862042	225862163	ENSG00000196187	0.00011	-	225862042	225862163	0	1	121,	0	-3.94	-3.14	1.65	-1.41	-1.89	1.15
1	225985241	225991304	ENSG00000143751	0	-	225985241	225991304	0	3	282,493,62,	0,2654,6001	-15300	#NAME?	16.6	-7.91	-9.04	-0.175
1	226232221	226232775	ENSG00000183814	0	-	226232221	226232775	0	2	385,63,	0,491	-1790	#NAME?	6.76	-11	-12.3	-0.415
1	226308788	226309057	ENSG00000183814	7.9e-88	-	226308788	226309057	0	1	269,	0	-87.1	-86	8.21	-9.48	-10.7	-2.03
1	226309689	226309869	ENSG00000183814	7.9e-50	-	226309689	226309869	0	1	180,	0	-49.1	-48	5.55	-1.68	-2.2	-1.07
1	227026144	227029248	ENSG00000143776	0	-	227026144	227029248	0	2	8,592,	0,2512	-1190	#NAME?	12.9	-4.26	-5.1	0.365
1	227101077	227112061	ENSG00000143776	4e-45	-	227101077	227112061	0	2	162,78,	0,10906	-44.4	-43.3	1.82	-8.84	-10	-0.744
1	227733804	227735081	ENSG00000081692	0	-	227733804	227735081	0	3	573,166,70,	0,846,1207	-330	#NAME?	10.3	-32.7	-34.7	0.951
1	228102035	228103138	ENSG00000143793	1e-142	-	228102035	228103138	0	3	653,151,5,	0,863,1098	-142	-140	2.68	-1.91	-2.48	-0.173
1	228103705	228105022	ENSG00000143793	0	-	228103705	228105022	0	1	1317,	0	-4170	#NAME?	38.3	-2.97	-3.69	-0.307
1	228106678	228106888	ENSG00000162910	1e-107	-	228106678	228106888	0	1	210,	0	-107	-106	2.41	-1.34	-1.8	0.192
1	228108593	228108803	ENSG00000162910	6.3e-54	-	228108593	228108803	0	1	210,	0	-53.2	-52.1	1.54	-3.03	-3.75	0.324
1	228394031	228394092	ENSG00000154370	1.5e-06	-	228394031	228394092	0	1	61,	0	-5.83	-4.98	1.27	-6.29	-7.31	1.32
1	228394390	228396197	ENSG00000154370	0	-	228394390	228396197	0	2	862,664,	0,1143	-3320	#NAME?	14.1	-35.5	-37.6	0.526
1	228396315	228397064	ENSG00000154370	0	-	228396315	228397064	0	1	749,	0	-1160	#NAME?	7.62	-3.52	-4.29	0.346
1	228404736	228404887	ENSG00000154370	8.1e-10	-	228404736	228404887	0	1	151,	0	-9.09	-8.21	1.81	-1.91	-2.48	0.883
1	229092814	229094815	ENSG00000236975	1e-138	-	229092814	229094815	0	2	474,35,	0,1966	-138	-137	25	-3.99	-4.81	1.01
1	229259079	229270998	ENSG00000177788	1e-194	-	229259079	229270998	0	3	41,262,23,	0,10286,11896	-194	-193	16.2	-2.79	-3.48	-0.98
1	229324989	229327095	ENSG00000154429	0	-	229324989	229327095	0	2	422,358,	0,1748	-3390	#NAME?	19.5	-3.35	-4.1	-0.206
1	229599456	229599577	ENSG00000135801	3.8e-07	-	229599456	229599577	0	1	121,	0	-6.42	-5.56	1.48	-3.1	-3.83	0.839
1	229601942	229602872	ENSG00000135801	0	-	229601942	229602872	0	1	930,	0	-2080	#NAME?	11.1	-17.9	-19.4	-0.403
1	230322216	230322457	ENSG00000177614	1.6e-66	-	230322216	230322457	0	1	241,	0	-65.8	-64.7	4.22	-2.06	-2.66	0.67
1	230838818	230839445	ENSG00000119280	0	-	230838818	230839445	0	1	627,	0	-450	#NAME?	6.81	-2.81	-3.51	-0.254
1	231019047	231019137	ENSG00000182118	7.9e-22	-	231019047	231019137	0	1	90,	0	-21.1	-20.1	1.31	-1.31	-1.77	0.228
1	231224151	231224540	ENSG00000143633	0	-	231224151	231224540	0	1	389,	0	-364	#NAME?	3.3	-5.04	-5.96	0.336
1	231335541	231337402	ENSG00000116903	0	-	231335541	231337402	0	1	1861,	0	-4260	#NAME?	31.8	-2.83	-3.52	-0.165
1	231337461	231337852	ENSG00000116903	0	-	231337461	231337852	0	1	391,	0	-363	#NAME?	22.3	-1.58	-2.09	-0.543
1	231421575	231422234	ENSG00000135766	1e-274	-	231421575	231422234	0	1	659,	0	-274	-273	7.06	-2.06	-2.66	-0.402
1	232514798	232515219	ENSG00000116991	1.3e-65	-	232514798	232515219	0	1	421,	0	-64.9	-63.8	5.9	-1.97	-2.55	-0.788
1	234606928	234608778	ENSG00000168264	0	-	234606928	234608778	0	3	924,61,332,	0,1105,1518	-19000	#NAME?	18.8	-1.72	-2.25	-0.0532
1	235131601	235135702	ENSG00000188739	0	-	235131601	235135702	0	2	396,54,	0,4047	-8700	#NAME?	7.6	-12	-13.3	-0.241
1	235131633	235135707	ENSG00000054267	0	-	235131633	235135707	0	2	364,56,	0,4018	-8720	#NAME?	7.61	-12.1	-13.5	-0.243
1	235168224	235168644	ENSG00000054267	0	-	235168224	235168644	0	1	420,	0	-975	#NAME?	5	-16	-17.5	-0.494
1	235181850	235182630	ENSG00000054267	0	-	235181850	235182630	0	1	780,	0	-5490	#NAME?	20	-1.68	-2.2	-0.0933
1	235759245	235762786	ENSG00000143669	1e-180	-	235759245	235762786	0	2	354,67,	0,3474	-180	-179	14	-4.84	-5.74	-1.26
1	235977534	235977924	ENSG00000116962	0	-	235977534	235977924	0	1	390,	0	-518	#NAME?	1.88	-4.52	-5.39	0.144
1	236042169	236045483	ENSG00000116962	6.3e-45	-	236042169	236045483	0	2	123,27,	0,3287	-44.2	-43.1	1.66	-2.54	-3.2	0.359
1	236549064	236549424	ENSG00000119285	1e-152	-	236549064	236549424	0	1	360,	0	-152	-151	3.18	-2.02	-2.6	0.255
1	241633610	241639203	ENSG00000203668	0	-	241633610	241639203	0	2	2463,21,	0,5572	-2030	#NAME?	26.2	-2.04	-2.63	0.161
1	243126375	243128305	ENSG00000143702	1e-105	-	243126375	243128305	0	2	363,57,	0,1873	-105	-104	2.28	-14.9	-16.4	0.58
1	243185781	243186291	ENSG00000143702	1e-138	-	243185781	243186291	0	1	510,	0	-138	-136	3.52	-8.59	-9.76	0.708
1	243191018	243191468	ENSG00000143702	0	-	243191018	243191468	0	1	450,	0	-657	#NAME?	6.83	-11.9	-13.3	-0.602
1	244854325	244854626	ENSG00000153187	0	-	244854325	244854626	0	1	301,	0	-1810	#NAME?	2.56	-9.78	-11	-0.212
1	244855854	244855945	ENSG00000153187	2e-32	-	244855854	244855945	0	1	91,	0	-31.7	-30.7	1.22	-1.44	-1.93	0.174
1	244862640	244862851	ENSG00000153187	1e-165	-	244862640	244862851	0	1	211,	0	-165	-164	1.69	-27	-28.8	-0.611
1	246849655	246850136	ENSG00000153207	0	-	246849655	246850136	0	1	481,	0	-2120	#NAME?	8.23	-6.19	-7.19	-0.273
1	246860946	246861127	ENSG00000153207	7.9e-30	-	246860946	246861127	0	1	181,	0	-29.1	-28.1	1.69	-11.7	-13	-1.05
1	246967977	246968486	ENSG00000135747	1e-34	-	246967977	246968486	0	1	509,	0	-34	-33	8.56	-2.31	-2.94	1.48
1	247037259	247038361	ENSG00000277462	0	-	247037259	247038361	0	1	1102,	0	-797	#NAME?	36.1	-9.8	-11	0.757
1	247298757	247299267	ENSG00000162714	1e-161	-	247298757	247299267	0	1	510,	0	-161	-159	3.64	-16.3	-17.9	0.873
1	248825025	248825445	ENSG00000175137	0	-	248825025	248825445	0	1	420,	0	-383	#NAME?	6.36	-2.8	-3.5	-0.465
1	248850005	248850276	ENSG00000171163	0	-	248850005	248850276	0	1	271,	0	-439	#NAME?	6.87	-14.9	-16.4	0.95
2	3449290	3449471	ENSG00000171853	9.5e-08	+	3449290	3449471	0	1	181,	0	-7.02	-6.16	2.3	-1.45	-1.94	1.17
2	3467988	3477791	ENSG00000171853	1.6e-66	+	3467988	3477791	0	3	18,182,100,	0,4432,9703	-65.8	-64.7	5	-1.36	-1.82	0.564
2	3479406	3484944	ENSG00000171853	1.3e-12	+	3479406	3484944	0	2	165,225,	0,5313	-11.9	-11	5.11	-2.96	-3.67	1.29
2	3561447	3561597	ENSG00000234171	1e-10	+	3561447	3561597	0	1	150,	0	-10	-9.14	1.89	-2.08	-2.68	-0.931
2	8682911	8684096	ENSG00000115738	0	+	8682911	8684096	0	2	96,412,	0,773	-6510	#NAME?	13.6	-6.8	-7.86	0.248
2	9919736	9934207	ENSG00000115750	0	+	9919736	9934207	0	2	84,425,	0,14046	-1270	#NAME?	9.06	-1.37	-1.84	0.186
2	10210354	10210772	ENSG00000163009	0	+	10210354	10210772	0	1	418,	0	-758	#NAME?	24.3	-3.69	-4.49	-0.797
2	10210831	10211517	ENSG00000163009	0	+	10210831	10211517	0	1	686,	0	-1440	#NAME?	16.5	-1.87	-2.43	-0.298
2	10425741	10426250	ENSG00000115756	4e-34	+	10425741	10426250	0	2	240,31,	0,478	-33.4	-32.4	8.13	-2.02	-2.61	1.45
2	10690908	10691385	ENSG00000243819	3.2e-29	+	10690908	10691385	0	1	477,	0	-28.5	-27.5	3.49	-1.4	-1.88	-0.693
2	10691473	10692069	ENSG00000243819	1e-126	+	10691473	10692069	0	1	596,	0	-126	-125	22.3	-3.12	-3.85	-1.46
2	10913303	10913601	ENSG00000162975	1e-07	+	10913303	10913601	0	1	298,	0	-7	-6.13	6.12	-1.53	-2.03	2.4
2	12717817	12718478	ENSG00000071575	3.2e-93	+	12717817	12718478	0	1	661,	0	-92.5	-91.3	8.94	-1.84	-2.4	0.686
2	17780707	17782025	ENSG00000178295	0	+	17780707	17782025	0	1	1318,	0	-974	#NAME?	8.15	-24.5	-26.3	-0.539
2	17783701	17784390	ENSG00000178295	0	+	17783701	17784390	0	1	689,	0	-16000	#NAME?	42.2	-7.87	-9	-0.299
2	20447073	20448348	ENSG00000143878	0	+	20447073	20448348	0	1	1275,	0	-9130	#NAME?	13.8	-26	-27.8	0.316
2	20448407	20448882	ENSG00000143878	0	+	20448407	20448882	0	1	475,	0	-11000	#NAME?	12.2	-2.46	-3.11	0.126
2	20677444	20678045	ENSG00000143869	0	+	20677444	20678045	0	1	601,	0	-368	#NAME?	21.4	-1.31	-1.76	-0.55
2	20678344	20678885	ENSG00000143869	1e-156	+	20678344	20678885	0	1	541,	0	-156	-155	5.88	-1.68	-2.2	0.507
2	23707114	23707414	ENSG00000119771	7.9e-72	+	23707114	23707414	0	1	300,	0	-71.1	-70	6.75	-2.13	-2.73	-0.755
2	23984803	24000152	ENSG00000173960	0	+	23984803	24000152	0	2	28,481,	0,14868	-3440	#NAME?	20.4	-8.64	-9.81	-0.388
2	24097039	24124250	ENSG00000219626	0	+	24097039	24124250	0	3	429,54,88,	0,26440,27123	-489	#NAME?	14.5	-2.36	-2.99	0.556
2	24707148	24707839	ENSG00000084676	0	+	24707148	24707839	0	1	691,	0	-1490	#NAME?	17.2	-1.54	-2.04	-0.196
2	24768843	24769203	ENSG00000084676	0	+	24768843	24769203	0	1	360,	0	-370	#NAME?	8.01	-1.46	-1.95	0.336
2	24819497	24820907	ENSG00000138092	0	+	24819497	24820907	0	1	1410,	0	-1000	#NAME?	7.81	-44.9	-47.1	0.623
2	24821715	24821926	ENSG00000138092	1e-127	+	24821715	24821926	0	1	211,	0	-127	-125	4.12	-4.68	-5.57	0.752
2	26244916	26245097	ENSG00000138029	7.6e-09	+	26244916	26245097	0	1	181,	0	-8.12	-7.24	1.39	-6.02	-7.02	0.813
2	26778103	26778670	ENSG00000213699	0	+	26778103	26778670	0	1	567,	0	-928	#NAME?	27.4	-1.92	-2.49	0.207
2	26793270	26794111	ENSG00000115163	0	+	26793270	26794111	0	2	56,300,	0,541	-509	#NAME?	4.12	-1.97	-2.55	-0.216
2	26947141	26947472	ENSG00000157851	1e-221	+	26947141	26947472	0	1	331,	0	-221	-220	2.86	-17.5	-19	0.783
2	26948131	26948192	ENSG00000157851	1.9e-09	+	26948131	26948192	0	1	61,	0	-8.71	-7.83	1.39	-7.02	-8.09	1.37
2	27040462	27040917	ENSG00000119777	0	+	27040462	27040917	0	2	34,207,	0,248	-377	#NAME?	6.19	-8.56	-9.73	0.723
2	27041514	27041695	ENSG00000119777	7.9e-26	+	27041514	27041695	0	1	181,	0	-25.1	-24.1	1.98	-6.73	-7.77	0.628
2	27055914	27056124	ENSG00000084693	2e-69	+	27055914	27056124	0	1	210,	0	-68.7	-67.6	1.78	-6.18	-7.19	0.554
2	27070442	27070622	ENSG00000084693	5e-71	+	27070442	27070622	0	1	180,	0	-70.3	-69.2	1.35	-5.67	-6.64	-0.218
2	27082631	27083951	ENSG00000138080	2.5e-63	+	27082631	27083951	0	1	1320,	0	-62.6	-61.5	30	-1.62	-2.13	0.925
2	27086986	27087999	ENSG00000138030	1e-26	+	27086986	27087999	0	2	365,56,	0,957	-26	-25	2.87	-8.97	-10.2	1.39
2	27212056	27212324	ENSG00000138085	7.9e-91	+	27212056	27212324	0	1	268,	0	-90.1	-88.9	6.1	-3.72	-4.52	-1.07
2	27359676	27360186	ENSG00000234072	0	+	27359676	27360186	0	1	510,	0	-378	#NAME?	20.7	-1.55	-2.05	-0.577
2	27377203	27377533	ENSG00000115234	0	+	27377203	27377533	0	1	330,	0	-1510	#NAME?	22.5	-4.2	-5.03	-0.696
2	27621210	27621450	ENSG00000243943	1.6e-74	+	27621210	27621450	0	1	240,	0	-73.8	-72.7	1.8	-1.36	-1.83	0.212
2	27650998	27651208	ENSG00000198522	1.3e-21	+	27650998	27651208	0	1	210,	0	-20.9	-20	1.91	-2.69	-3.37	0.665
2	27685069	27687935	ENSG00000163798	5e-54	+	27685069	27687935	0	2	208,2,	0,2864	-53.3	-52.2	1.59	-1.59	-2.1	-0.211
2	27774486	27779656	ENSG00000243147	1e-294	+	27774486	27779656	0	2	44,224,	0,4946	-294	-292	2.3	-5.47	-6.42	-0.345
2	28412161	28413569	ENSG00000075426	0	+	28412161	28413569	0	1	1408,	0	-938	#NAME?	30.3	-1.99	-2.57	-0.385
2	28414107	28414408	ENSG00000075426	4e-61	+	28414107	28414408	0	1	301,	0	-60.4	-59.3	5.66	-4.95	-5.86	2.06
2	30158658	30159076	ENSG00000119801	0	+	30158658	30159076	0	1	418,	0	-337	#NAME?	3.64	-2.57	-3.23	-0.244
2	32222167	32222496	ENSG00000152683	1e-117	+	32222167	32222496	0	1	329,	0	-117	-116	3.04	-2.29	-2.91	0.356
2	32201599	32202140	ENSG00000229816	1e-74	+	32201599	32202140	0	1	541,	0	-74	-72.8	6.53	-2.48	-3.13	0.826
2	32414801	32429162	ENSG00000115760	0	+	32414801	32429162	0	2	1362,17,	0,14344	-586	#NAME?	29.2	-4.29	-5.14	-0.429
2	32499657	32499838	ENSG00000115760	2e-18	+	32499657	32499838	0	1	181,	0	-17.7	-16.7	2.27	-1.57	-2.08	-0.693
2	32526890	32527723	ENSG00000276517	1.3e-81	+	32526890	32527723	0	1	833,	0	-80.9	-79.7	5.52	-6.29	-7.31	1.09
2	32527930	32528110	ENSG00000276517	2.6e-08	+	32527930	32528110	0	1	180,	0	-7.59	-6.72	2.02	-1.8	-2.35	1.16
2	36547118	36548981	ENSG00000150938	0	+	36547118	36548981	0	2	53,457,	0,1406	-591	#NAME?	9.84	-2.3	-2.93	0.303
2	37247626	37248551	ENSG00000003509	0	+	37247626	37248551	0	2	3,417,	0,508	-1040	#NAME?	5.25	-6.61	-7.65	-0.373
2	37253163	37253403	ENSG00000003509	4e-74	+	37253163	37253403	0	1	240,	0	-73.4	-72.2	1.77	-3.94	-4.76	0.389
2	38733940	38734181	ENSG00000143891	1.6e-27	+	38733940	38734181	0	1	241,	0	-26.8	-25.8	2.46	-1.83	-2.38	0.496
2	38734240	38734721	ENSG00000143891	0	+	38734240	38734721	0	1	481,	0	-651	#NAME?	9.74	-1.32	-1.78	-0.303
2	38778992	38782073	ENSG00000152147	0	+	38778992	38782073	0	3	126,184,557,	0,265,2524	-7950	#NAME?	21	-8.61	-9.79	-0.3
2	42328955	42330212	ENSG00000143924	0	+	42328955	42330212	0	2	61,479,	0,778	-1110	#NAME?	4.7	-1.31	-1.77	-0.107
2	42330301	42330721	ENSG00000143924	0	+	42330301	42330721	0	1	420,	0	-2020	#NAME?	7.29	-23.4	-25.2	0.619
2	43699769	43703982	ENSG00000152527	0	+	43699769	43703982	0	2	839,2,	0,4211	-470	#NAME?	16.8	-2.15	-2.76	-0.385
2	44168894	44202035	ENSG00000138032	0	+	44168894	44202035	0	2	380,850,	0,32291	-7810	#NAME?	45.1	-12.4	-13.8	-0.411
2	44230513	44230724	ENSG00000138032	1e-11	+	44230513	44230724	0	1	211,	0	-11	-10.1	1.67	-2.08	-2.68	0.553
2	44168850	44169148	ENSG00000285542	4e-14	+	44168850	44169148	0	1	298,	0	-13.4	-12.5	2.8	-4.05	-4.88	-1.53
2	44169207	44202011	ENSG00000285542	0	+	44169207	44202011	0	2	67,826,	0,31978	-7930	#NAME?	44.7	-11.3	-12.6	-0.402
2	45651344	45652044	ENSG00000171132	1e-114	+	45651344	45652044	0	2	359,271,	0,429	-114	-112	16.2	-1.4	-1.87	-0.855
2	45652132	45652283	ENSG00000171132	9.8e-06	+	45652132	45652283	0	1	151,	0	-5.01	-4.18	1.68	-2.17	-2.78	-1.24
2	46378658	46379830	ENSG00000116016	1e-48	+	46378658	46379830	0	2	109,131,	0,1041	-48	-46.9	4.87	-3.05	-3.78	1.11
2	46576580	46576941	ENSG00000119729	0	+	46576580	46576941	0	1	361,	0	-343	#NAME?	5.04	-6.73	-7.78	0.508
2	46758545	46760105	ENSG00000171150	0	+	46758545	46760105	0	1	1560,	0	-2390	#NAME?	43.3	-5.18	-6.11	-0.415
2	46858291	46858977	ENSG00000239332	5e-23	+	46858291	46858977	0	1	686,	0	-22.3	-21.3	13.2	-4.49	-5.35	-4.33
2	46916246	46917212	ENSG00000068724	1e-110	+	46916246	46917212	0	2	331,29,	0,937	-110	-109	11.6	-3.71	-4.51	-1.37
2	47796025	47798933	ENSG00000116062	0	+	47796025	47798933	0	2	38,323,	0,2585	-561	#NAME?	3.13	-16	-17.5	-0.444
2	47799081	47800041	ENSG00000116062	0	+	47799081	47800041	0	1	960,	0	-4000	#NAME?	10.8	-2.02	-2.61	-0.0979
2	47800549	47801269	ENSG00000116062	0	+	47800549	47801269	0	1	720,	0	-16700	#NAME?	22.2	-9.45	-10.7	-0.216
2	48328652	48346690	ENSG00000170802	0	+	48328652	48346690	0	2	50,490,	0,17548	-1930	#NAME?	54.4	-7.4	-8.5	-0.795
2	48375011	48375611	ENSG00000170802	0	+	48375011	48375611	0	1	600,	0	-2240	#NAME?	28	-1.94	-2.51	-0.358
2	48581492	48591692	ENSG00000243244	0	+	48581492	48591692	0	2	1071,40,	0,10160	-473	#NAME?	25.7	-5.59	-6.55	-0.929
2	48591841	48595394	ENSG00000243244	2.5e-25	+	48591841	48595394	0	2	14,167,	0,3386	-24.6	-23.6	3.37	-1.62	-2.14	-1.07
2	48581498	48591692	ENSG00000068781	0	+	48581498	48591692	0	2	1065,40,	0,10154	-474	#NAME?	26	-5.48	-6.43	-0.923
2	53774198	53774609	ENSG00000143942	0	+	53774198	53774609	0	1	411,	0	-1390	#NAME?	9.02	-1.5	-1.99	-0.187
2	54115416	54115746	ENSG00000170634	4e-34	+	54115416	54115746	0	1	330,	0	-33.4	-32.4	5.35	-3.34	-4.1	-1.53
2	54629053	54629654	ENSG00000115306	4e-58	+	54629053	54629654	0	1	601,	0	-57.4	-56.3	2.13	-3.03	-3.75	-0.338
2	54630926	54632570	ENSG00000115306	0	+	54630926	54632570	0	2	685,5,	0,1639	-545	#NAME?	3.93	-9.3	-10.5	-0.37
2	54649140	54649979	ENSG00000115306	0	+	54649140	54649979	0	3	50,6,365,	0,431,474	-1240	#NAME?	4.58	-2.49	-3.15	-0.165
2	54659244	54660184	ENSG00000115306	1e-264	+	54659244	54660184	0	2	22,249,	0,691	-264	-263	8.47	-31.6	-33.6	0.981
2	54664463	54664614	ENSG00000115306	3.2e-25	+	54664463	54664614	0	1	151,	0	-24.5	-23.5	1.35	-4.01	-4.84	0.386
2	55224279	55224983	ENSG00000227799	1e-303	+	55224279	55224983	0	2	231,278,	0,426	-303	-301	23.5	-1.78	-2.33	-0.7
2	55282437	55282885	ENSG00000162997	4e-67	+	55282437	55282885	0	1	448,	0	-66.4	-65.3	13.9	-1.55	-2.06	-0.965
2	55283926	55284492	ENSG00000162997	5e-99	+	55283926	55284492	0	1	566,	0	-98.3	-97.1	14.7	-17	-18.5	-2.36
2	55617908	55618286	ENSG00000272606	1e-111	+	55617908	55618286	0	1	378,	0	-111	-110	10.3	-3.17	-3.91	-1.11
2	60921800	60922791	ENSG00000162924	0	+	60921800	60922791	0	1	991,	0	-1060	#NAME?	19.4	-3.28	-4.03	-0.395
2	61031438	61032039	ENSG00000162928	0	+	61031438	61032039	0	1	601,	0	-481	#NAME?	11.5	-1.62	-2.14	-0.382
2	61177657	61178077	ENSG00000173209	1e-100	+	61177657	61178077	0	1	420,	0	-100	-98.8	4.12	-3.7	-4.49	-0.855
2	61187965	61188775	ENSG00000173209	0	+	61187965	61188775	0	1	810,	0	-3710	#NAME?	14.7	-7.53	-8.64	-0.241
2	61190722	61191053	ENSG00000173209	7.9e-73	+	61190722	61191053	0	1	331,	0	-72.1	-70.9	3.68	-23.6	-25.4	-1.64
2	62706723	62707286	ENSG00000115504	0	+	62706723	62707286	0	2	31,390,	0,173	-532	#NAME?	11.3	-2.41	-3.05	0.504
2	62942870	62948995	ENSG00000115504	0	+	62942870	62948995	0	3	26,49,736,	0,931,5389	-954	#NAME?	18.2	-5.3	-6.23	-0.528
2	64458364	64458872	ENSG00000119862	0	+	64458364	64458872	0	1	508,	0	-3110	#NAME?	18.7	-3.07	-3.8	-0.257
2	64524573	64553376	ENSG00000119844	0	+	64524573	64553376	0	2	39,1934,	0,26869	-1120	#NAME?	29.8	-2.68	-3.36	-0.222
2	64591958	64592139	ENSG00000119844	2e-28	+	64591958	64592139	0	1	181,	0	-27.7	-26.7	1.64	-2.46	-3.1	-0.448
2	64990034	64999551	ENSG00000115902	7.9e-48	+	64990034	64999551	0	2	136,104,	0,9413	-47.1	-46	5.35	-2.3	-2.93	-1.13
2	65020963	65021532	ENSG00000115902	0	+	65020963	65021532	0	1	569,	0	-768	#NAME?	33	-1.59	-2.1	-0.472
2	66433511	66435496	ENSG00000143995	4e-81	+	66433511	66435496	0	2	56,364,	0,1621	-80.4	-79.3	18.2	-1.88	-2.44	-0.632
2	67404462	67405210	ENSG00000143971	0	+	67404462	67405210	0	1	748,	0	-721	#NAME?	4.39	-10	-11.3	-0.511
2	67409934	67410294	ENSG00000143971	1e-302	+	67409934	67410294	0	1	360,	0	-302	-300	8.23	-1.47	-1.97	-0.353
2	68173316	68174991	ENSG00000115946	0	+	68173316	68174991	0	2	101,257,	0,1418	-1360	#NAME?	6.38	-9.11	-10.3	-0.497
2	69146052	69146383	ENSG00000169604	7.9e-99	+	69146052	69146383	0	1	331,	0	-98.1	-97	7.37	-2.94	-3.66	1.16
2	69644424	69720816	ENSG00000196975	7.9e-51	+	69644424	69720816	0	3	481,285,43,	0,8573,76349	-50.1	-49	7.97	-1.76	-2.3	-0.742
2	69937270	69938602	ENSG00000059728	4e-47	+	69937270	69938602	0	2	124,506,	0,826	-46.4	-45.3	6.21	-5.68	-6.65	0.991
2	69939649	69939950	ENSG00000059728	1e-171	+	69939649	69939950	0	1	301,	0	-171	-170	7.33	-2.15	-2.75	0.743
2	69940248	69940549	ENSG00000059728	1e-232	+	69940248	69940549	0	1	301,	0	-232	-231	14	-4.45	-5.31	1.17
2	70087512	70087928	ENSG00000169564	0	+	70087512	70087928	0	1	416,	0	-6850	#NAME?	46	-4.84	-5.73	-0.206
2	70275631	70277568	ENSG00000116005	0	+	70275631	70277568	0	2	35,835,	0,1102	-2890	#NAME?	17.2	-7.95	-9.09	-0.357
2	71130642	71133534	ENSG00000124383	0	+	71130642	71133534	0	2	203,637,	0,2255	-1810	#NAME?	13.8	-10.1	-11.3	-0.399
2	71365436	71365617	ENSG00000075292	1e-46	+	71365436	71365617	0	1	181,	0	-46	-44.9	1.85	-3.76	-4.55	-0.482
2	71426463	71428600	ENSG00000075292	0	+	71426463	71428600	0	2	951,70,	0,2067	-1160	#NAME?	5.62	-1.4	-1.87	0.0781
2	72891802	72891981	ENSG00000116096	2e-13	+	72891802	72891981	0	1	179,	0	-12.7	-11.8	1.64	-2.86	-3.56	0.636
2	72916289	72916915	ENSG00000135638	3.2e-30	+	72916289	72916915	0	1	626,	0	-29.5	-28.5	8.46	-1.75	-2.29	1.19
2	73225647	73226190	ENSG00000135632	1e-177	+	73225647	73226190	0	2	54,395,	0,148	-177	-176	3.37	-1.39	-1.86	0.249
2	73226548	73226699	ENSG00000135632	6.3e-14	+	73226548	73226699	0	1	151,	0	-13.2	-12.3	1.87	-11.9	-13.3	2.49
2	73424513	73424843	ENSG00000116127	1e-190	+	73424513	73424843	0	1	330,	0	-190	-189	12.7	-1.86	-2.41	-0.699
2	73447974	73449653	ENSG00000116127	0	+	73447974	73449653	0	1	1679,	0	-370	#NAME?	19.2	-3.09	-3.82	-0.389
2	73451000	73451661	ENSG00000116127	1e-306	+	73451000	73451661	0	1	661,	0	-306	-304	11.6	-1.84	-2.4	-0.408
2	73490567	73519833	ENSG00000116127	1e-303	+	73490567	73519833	0	2	931,59,	0,29207	-303	-302	8.9	-2.2	-2.81	-0.221
2	73559134	73573543	ENSG00000116127	0	+	73559134	73573543	0	2	8,1282,	0,13127	-1500	#NAME?	19.2	-4.82	-5.72	-0.274
2	73986103	73986343	ENSG00000235499	1e-116	+	73986103	73986343	0	1	240,	0	-116	-115	35.2	-1.67	-2.19	-1.24
2	74047813	74048382	ENSG00000187605	6.3e-37	+	74047813	74048382	0	1	569,	0	-36.2	-35.2	3.95	-1.7	-2.23	0.543
2	74102220	74102460	ENSG00000187605	5e-16	+	74102220	74102460	0	1	240,	0	-15.3	-14.4	2.77	-1.75	-2.29	0.99
2	74120679	74121691	ENSG00000257800	0	+	74120679	74121691	0	1	1012,	0	-941	#NAME?	54.1	-4.92	-5.83	-0.649
2	74529940	74530417	ENSG00000115317	1e-263	+	74529940	74530417	0	1	477,	0	-263	-261	7.06	-2.06	-2.65	0.44
2	74532961	74533229	ENSG00000115317	6.3e-78	+	74532961	74533229	0	1	268,	0	-77.2	-76.1	2.02	-3.55	-4.33	0.372
2	74556388	74557285	ENSG00000115325	1e-252	+	74556388	74557285	0	1	897,	0	-252	-250	16.3	-1.47	-1.96	-0.385
2	74679631	74680560	ENSG00000135622	1e-112	+	74679631	74680560	0	1	929,	0	-112	-111	8.25	-1.72	-2.25	0.389
2	74889442	74891418	ENSG00000159399	0	+	74889442	74891418	0	2	36,622,	0,1354	-1950	#NAME?	14.1	-1.39	-1.87	0.143
2	75655098	75655249	ENSG00000115364	2.5e-28	+	75655098	75655249	0	1	151,	0	-27.6	-26.6	1.38	-2.76	-3.45	0.315
2	84906441	84906529	ENSG00000034510	3.2e-53	+	84906441	84906529	0	1	88,	0	-52.5	-51.4	1.15	-6.82	-7.88	-0.195
2	85309492	85309702	ENSG00000152284	2e-33	+	85309492	85309702	0	1	210,	0	-32.7	-31.6	1.79	-36.7	-38.8	1.92
2	85544531	85545250	ENSG00000168906	0	+	85544531	85545250	0	1	719,	0	-3360	#NAME?	5.73	-28.5	-30.4	-0.365
2	86137539	86137750	ENSG00000132300	1e-77	+	86137539	86137750	0	1	211,	0	-77	-75.9	1.81	-5.65	-6.62	0.456
2	86140687	86141647	ENSG00000132300	0	+	86140687	86141647	0	1	960,	0	-414	#NAME?	8.39	-6.15	-7.15	-0.494
2	86212238	86212837	ENSG00000132313	0	+	86212238	86212837	0	1	599,	0	-3110	#NAME?	36.8	-1.31	-1.77	-0.228
2	86464193	86470208	ENSG00000115548	0	+	86464193	86470208	0	4	23,512,30,5,	0,2178,3145,6010	-2960	#NAME?	17.1	-35.3	-37.4	-0.83
2	86771670	86773636	ENSG00000153561	0	+	86771670	86773636	0	2	42,289,	0,1677	-778	#NAME?	3.96	-1.4	-1.88	-0.135
2	88574603	88575373	ENSG00000225420	0	+	88574603	88575373	0	1	770,	0	-602	#NAME?	21.3	-7.05	-8.12	-0.552
2	88628076	88628614	ENSG00000234028	5e-72	+	88628076	88628614	0	1	538,	0	-71.3	-70.2	18.5	-1.52	-2.02	-1.17
2	95181812	95182498	ENSG00000275111	0	+	95181812	95182498	0	1	686,	0	-766	#NAME?	25.6	-3.96	-4.77	-0.614
2	95183958	95184317	ENSG00000275111	1e-117	+	95183958	95184317	0	1	359,	0	-117	-116	22.9	-2.22	-2.83	0.776
2	95413948	95415207	ENSG00000115042	0	+	95413948	95415207	0	1	1259,	0	-394	#NAME?	18.1	-8.04	-9.18	-0.858
2	96021797	96023380	ENSG00000231584	0	+	96021797	96023380	0	2	37,707,	0,876	-1300	#NAME?	38	-2.36	-3	-0.559
2	96208415	96208892	ENSG00000204685	1e-229	+	96208415	96208892	0	1	477,	0	-229	-227	14.1	-24.5	-26.3	-1.15
2	96272811	96273140	ENSG00000144021	0	+	96272811	96273140	0	1	329,	0	-309	-307	5.7	-4.36	-5.22	0.544
2	96326284	96328353	ENSG00000198885	0	+	96326284	96328353	0	2	24,1712,	0,357	-2760	#NAME?	24	-5.37	-6.31	-0.29
2	96335786	96341598	ENSG00000121152	9.1e-09	+	96335786	96341598	0	2	62,207,	0,5605	-8.04	-7.16	2.12	-2.13	-2.73	0.822
2	96551229	96552638	ENSG00000196843	0	+	96551229	96552638	0	1	1409,	0	-639	#NAME?	13.7	-3.78	-4.58	0.325
2	96809562	96810399	ENSG00000158158	0	+	96809562	96810399	0	1	837,	0	-1130	#NAME?	13.7	-9.27	-10.5	0.572
2	96817079	96817498	ENSG00000168763	0	+	96817079	96817498	0	1	419,	0	-737	#NAME?	33.8	-2.12	-2.72	-0.364
2	96833761	96833911	ENSG00000168763	3.2e-11	+	96833761	96833911	0	1	150,	0	-10.5	-9.57	1.67	-7.33	-8.42	1.62
2	98581782	98587707	ENSG00000040933	1.00000023069254e-317	+	98581782	98587707	0	2	39,232,	0,5693	-317	-315	5.32	-2.84	-3.54	0.494
2	99162017	99163127	ENSG00000144182	0	+	99162017	99163127	0	1	1110,	0	-883	#NAME?	13.1	-4.66	-5.54	-0.406
2	99337352	99364371	ENSG00000158417	0	+	99337352	99364371	0	6	237,126,85,673,218,101,	0,22883,23112,23795,26292,26918	-4610	#NAME?	8.51	-42.8	-45	-0.244
2	99399178	99399738	ENSG00000158417	0	+	99399178	99399738	0	2	19,432,	0,128	-3570	#NAME?	6.48	-3.15	-3.88	0.149
2	101002490	101002610	ENSG00000071082	6.3e-44	+	101002490	101002610	0	1	120,	0	-43.2	-42.2	2.74	-1.33	-1.79	1.07
2	101019061	101019300	ENSG00000071082	6.3e-80	+	101019061	101019300	0	1	239,	0	-79.2	-78	1.64	-3.22	-3.97	-0.276
2	101023703	101024002	ENSG00000071082	4e-38	+	101023703	101024002	0	1	299,	0	-37.4	-36.4	2.34	-8.64	-9.82	-1.29
2	101152196	101154308	ENSG00000272902	2.5e-27	+	101152196	101154308	0	2	563,274,	0,1838	-26.6	-25.6	14	-1.89	-2.46	-1.23
2	101269327	101269627	ENSG00000158435	1e-271	+	101269327	101269627	0	1	300,	0	-271	-270	3.31	-5.38	-6.32	-0.458
2	101891541	101891841	ENSG00000071054	1.3e-76	+	101891541	101891841	0	1	300,	0	-75.9	-74.8	2.23	-2.01	-2.6	0.328
2	102708325	102708865	ENSG00000115616	2e-31	+	102708325	102708865	0	1	540,	0	-30.7	-29.7	54.6	-1.5	-2	-1.52
2	104856194	104858574	ENSG00000198914	0	+	104856194	104858574	0	1	2380,	0	-2150	#NAME?	31	-3.94	-4.75	-0.201
2	105339734	105345373	ENSG00000135974	0	+	105339734	105345373	0	3	15,376,59,	0,3113,5580	-1190	#NAME?	6.91	-2.75	-3.43	-0.213
2	105881697	105893198	ENSG00000071051	1e-167	+	105881697	105893198	0	2	352,217,	0,11284	-167	-166	4.22	-5.75	-6.73	-0.674
2	108377970	108378478	ENSG00000198075	1.3e-35	+	108377970	108378478	0	1	508,	0	-34.9	-33.8	6.6	-1.39	-1.87	-0.744
2	108469760	108469881	ENSG00000135968	2.9e-07	+	108469760	108469881	0	1	121,	0	-6.54	-5.68	1.28	-4.14	-4.97	-0.745
2	108470120	108470360	ENSG00000135968	6.3e-57	+	108470120	108470360	0	1	240,	0	-56.2	-55.1	1.83	-1.81	-2.35	-0.267
2	108470479	108471560	ENSG00000135968	0	+	108470479	108471560	0	1	1081,	0	-825	#NAME?	5.19	-25.4	-27.2	-0.507
2	108763414	108764193	ENSG00000153201	0	+	108763414	108764193	0	1	779,	0	-488	#NAME?	4.1	-5.2	-6.13	-0.281
2	108764611	108766078	ENSG00000153201	0	+	108764611	108766078	0	1	1467,	0	-690	#NAME?	6.19	-14.7	-16.1	-0.425
2	108766317	108766797	ENSG00000153201	0	+	108766317	108766797	0	1	480,	0	-2450	#NAME?	9.89	-9.07	-10.3	-0.395
2	108767424	108767934	ENSG00000153201	0	+	108767424	108767934	0	1	510,	0	-3710	#NAME?	16.5	-2.4	-3.05	-0.201
2	108768053	108771725	ENSG00000153201	0	+	108768053	108771725	0	2	335,25,	0,3647	-2000	#NAME?	5.74	-13.8	-15.3	-0.397
2	109836043	109836344	ENSG00000015568	7.9e-26	+	109836043	109836344	0	1	301,	0	-25.1	-24.1	9.48	-1.43	-1.91	-1.56
2	109837811	109840386	ENSG00000015568	1.3e-33	+	109837811	109840386	0	3	231,60,10,	0,1122,2565	-32.9	-31.9	5.53	-1.4	-1.88	-0.709
2	111122892	111123792	ENSG00000153094	6.2e-05	+	111122892	111123792	0	2	31,60,	0,840	-4.21	-3.4	2.01	-1.84	-2.4	1.36
2	111929220	111929460	ENSG00000153208	6.3e-51	+	111929220	111929460	0	1	240,	0	-50.2	-49.1	3.68	-2.84	-3.54	-0.886
2	112028236	112029022	ENSG00000153208	0	+	112028236	112029022	0	3	17,30,672,	0,39,114	-1070	#NAME?	21.4	-2.59	-3.26	0.38
2	112275593	112303244	ENSG00000188177	1.6e-95	+	112275593	112303244	0	3	433,181,16,	0,24255,27635	-94.8	-93.7	3.83	-2.84	-3.54	-0.589
2	112483270	112485947	ENSG00000114999	0	+	112483270	112485947	0	2	660,31,	0,2646	-912	#NAME?	39.9	-9.19	-10.4	0.969
2	112531940	112532420	ENSG00000114999	1e-136	+	112531940	112532420	0	1	480,	0	-136	-135	2.35	-1.6	-2.11	-0.191
2	112573779	112575980	ENSG00000125630	0	+	112573779	112575980	0	2	36,1134,	0,1067	-2760	#NAME?	15	-12.5	-13.9	-0.319
2	112739035	112742579	ENSG00000144130	6.8e-10	+	112739035	112742579	0	2	12,168,	0,3376	-9.17	-8.28	1.9	-1.73	-2.27	0.813
2	117830670	117830971	ENSG00000088205	0	+	117830670	117830971	0	1	301,	0	-1100	#NAME?	4.31	-2.87	-3.57	0.205
2	117903299	117921762	ENSG00000125631	1e-131	+	117903299	117921762	0	3	39,99,103,	0,16822,18360	-131	-129	6.24	-1.38	-1.86	0.582
2	119239366	119245753	ENSG00000115107	1e-288	+	119239366	119245753	0	2	64,265,	0,6122	-288	-286	10.4	-6.71	-7.76	-1.13
2	119263177	119263535	ENSG00000115107	0	+	119263177	119263535	0	1	358,	0	-478	#NAME?	8.01	-6.2	-7.2	0.614
2	119264190	119264698	ENSG00000115107	1e-152	+	119264190	119264698	0	1	508,	0	-152	-151	2.87	-13.6	-15	0.727
2	119265323	119265384	ENSG00000115107	1.2e-06	+	119265323	119265384	0	1	61,	0	-5.93	-5.08	1.37	-1.77	-2.32	0.774
2	119370789	119372441	ENSG00000155368	5e-39	+	119370789	119372441	0	2	13,197,	0,1455	-38.3	-37.2	1.29	-9.14	-10.3	0.317
2	119679344	119685704	ENSG00000144120	0	+	119679344	119685704	0	3	273,1287,47,	0,1487,6313	-8200	#NAME?	35.1	-1.92	-2.49	-0.13
2	121650636	121651408	ENSG00000236859	0	+	121650636	121651408	0	1	772,	0	-939	#NAME?	16.4	-1.38	-1.85	-0.334
2	127702134	127702942	ENSG00000173349	0	+	127702134	127702942	0	1	808,	0	-1200	#NAME?	57.2	-15.6	-17.1	-0.718
2	127886735	127887005	ENSG00000272667	4e-22	+	127886735	127887005	0	1	270,	0	-21.4	-20.5	3.69	-4.12	-4.95	-1.8
2	130182220	130182399	ENSG00000152082	4e-27	+	130182220	130182399	0	1	179,	0	-26.4	-25.4	3.34	-3.23	-3.97	-0.489
2	130373165	130374781	ENSG00000072135	0	+	130373165	130374781	0	1	1616,	0	-729	#NAME?	6.65	-54.9	-57.3	0.707
2	131046153	131047263	ENSG00000136002	0	+	131046153	131047263	0	1	1110,	0	-924	#NAME?	27.6	-4.34	-5.19	-0.535
2	131529660	131529930	ENSG00000163040	1.5e-10	+	131529660	131529930	0	1	270,	0	-9.81	-8.92	3.61	-1.74	-2.28	1.25
2	134448652	134449913	ENSG00000152127	0	+	134448652	134449913	0	1	1261,	0	-957	#NAME?	37.6	-1.63	-2.15	-0.279
2	134953318	134955027	ENSG00000082258	0	+	134953318	134955027	0	1	1709,	0	-6030	#NAME?	28.7	-5.56	-6.52	-0.161
2	134957243	134957394	ENSG00000082258	1e-18	+	134957243	134957394	0	1	151,	0	-18	-17.1	2.21	-7.72	-8.84	1.42
2	135723953	135724373	ENSG00000048991	0	+	135723953	135724373	0	1	420,	0	-2050	#NAME?	8.08	-11.3	-12.6	0.406
2	135780240	135782933	ENSG00000144224	1e-232	+	135780240	135782933	0	2	145,185,	0,2508	-232	-231	2.14	-2.68	-3.36	0.181
2	138569089	138570864	ENSG00000241772	1e-182	+	138569089	138570864	0	2	137,97,	0,1678	-182	-181	18.2	-2.3	-2.93	1.07
2	147926043	147927711	ENSG00000121989	0	+	147926043	147927711	0	2	118,632,	0,1036	-1420	#NAME?	24.8	-8.23	-9.38	-0.718
2	148463913	148470494	ENSG00000204406	0	+	148463913	148470494	0	2	6,2154,	0,4427	-481	#NAME?	24.1	-3.71	-4.5	-0.338
2	148489673	148490694	ENSG00000204406	0	+	148489673	148490694	0	1	1021,	0	-1270	#NAME?	44.3	-1.82	-2.38	-0.422
2	148771043	148771342	ENSG00000135999	1e-170	+	148771043	148771342	0	1	299,	0	-170	-168	3.66	-10	-11.3	-0.87
2	151463817	151464207	ENSG00000080345	0	+	151463817	151464207	0	1	390,	0	-748	#NAME?	6.3	-1.86	-2.42	-0.206
2	151464386	151465466	ENSG00000080345	0	+	151464386	151465466	0	1	1080,	0	-1330	#NAME?	7.29	-9.51	-10.7	-0.298
2	152617157	152619020	ENSG00000157827	2.5e-66	+	152617157	152619020	0	2	35,175,	0,1688	-65.6	-64.5	2.13	-4.31	-5.16	-0.573
2	152647800	152648100	ENSG00000157827	0	+	152647800	152648100	0	1	300,	0	-416	#NAME?	5.31	-2.2	-2.81	0.334
2	152720541	152759998	ENSG00000177917	1e-166	+	152720541	152759998	0	4	45,50,133,252,	0,11989,14452,39205	-166	-165	2.38	-4.96	-5.87	-0.319
2	154286588	154287425	ENSG00000230251	2.5e-49	+	154286588	154287425	0	1	837,	0	-48.6	-47.5	83.5	-3.37	-4.12	1.63
2	158624888	158631783	ENSG00000144283	0	+	158624888	158631783	0	2	539,31,	0,6864	-1340	#NAME?	15.5	-5.1	-6.02	-0.377
2	158678648	158680753	ENSG00000144283	1e-284	+	158678648	158680753	0	2	6,325,	0,1780	-284	-283	2.77	-1.44	-1.93	0.188
2	159229633	159229874	ENSG00000115183	7.9e-37	+	159229633	159229874	0	1	241,	0	-36.1	-35.1	2.05	-1.44	-1.92	-0.365
2	159229993	159231431	ENSG00000115183	0	+	159229993	159231431	0	1	1438,	0	-1410	#NAME?	9.78	-2.75	-3.43	-0.163
2	161163148	161163479	ENSG00000136560	1e-197	+	161163148	161163479	0	1	331,	0	-197	-196	26.3	-3.93	-4.74	-1.82
2	168865033	168865334	ENSG00000163072	1e-123	+	168865033	168865334	0	1	301,	0	-123	-122	6.02	-1.97	-2.55	-0.681
2	169636143	169637633	ENSG00000138398	0	+	169636143	169637633	0	2	98,1221,	0,269	-5420	#NAME?	6.68	-33.3	-35.4	-0.206
2	169697454	169697967	ENSG00000144362	1e-15	+	169697454	169697967	0	2	77,103,	0,410	-15	-14.1	2.08	-3.18	-3.92	-1.22
2	169698259	169701351	ENSG00000144362	0	+	169698259	169701351	0	2	41,406,	0,2686	-1450	#NAME?	25.9	-3.4	-4.16	-0.74
2	169697461	169733866	ENSG00000213160	1.3e-19	+	169697461	169733866	0	3	70,90,21,	0,431,36384	-18.9	-17.9	2.36	-3.2	-3.94	-1.26
2	169741445	169749659	ENSG00000213160	0	+	169741445	169749659	0	2	92,238,	0,7976	-636	#NAME?	5.81	-3.88	-4.69	-0.361
2	169949686	169949986	ENSG00000144357	1e-115	+	169949686	169949986	0	1	300,	0	-115	-114	2.72	-10.4	-11.7	-0.808
2	170965898	170966379	ENSG00000115806	0	+	170965898	170966379	0	1	481,	0	-344	#NAME?	2.34	-5.05	-5.96	-0.181
2	171480984	171481224	ENSG00000115827	1.6e-33	+	171480984	171481224	0	1	240,	0	-32.8	-31.8	2.71	-6.4	-7.43	-1.2
2	171554632	171554843	ENSG00000071967	3.2e-20	+	171554632	171554843	0	1	211,	0	-19.5	-18.5	2.68	-1.8	-2.35	-0.823
2	171923025	171923205	ENSG00000128708	8.9e-06	+	171923025	171923205	0	1	180,	0	-5.05	-4.21	2.16	-1.98	-2.56	-1.51
2	172081651	172082250	ENSG00000172878	1e-265	+	172081651	172082250	0	1	599,	0	-265	-264	14.8	-1.36	-1.83	-0.4
2	172086647	172086858	ENSG00000144355	1.6e-11	+	172086647	172086858	0	1	211,	0	-10.8	-9.94	2.25	-2.78	-3.47	1.13
2	172088298	172089347	ENSG00000144355	0	+	172088298	172089347	0	1	1049,	0	-1690	#NAME?	23.1	-32.7	-34.7	-0.736
2	173209815	173210116	ENSG00000091436	1e-117	+	173209815	173210116	0	1	301,	0	-117	-116	16.1	-10.3	-11.6	1.79
2	173210235	173210476	ENSG00000091436	4e-16	+	173210235	173210476	0	1	241,	0	-15.4	-14.4	2.98	-1.55	-2.05	1.07
2	173211045	173211405	ENSG00000091436	1e-26	+	173211045	173211405	0	1	360,	0	-26	-25	3.09	-4.86	-5.76	1.4
2	174336561	174338225	ENSG00000217236	0	+	174336561	174338225	0	1	1664,	0	-2580	#NAME?	37	-5.22	-6.15	-0.269
2	176093368	176094923	ENSG00000128714	0	+	176093368	176094923	0	2	303,444,	0,1111	-10200	#NAME?	13.1	-4.94	-5.85	-0.141
2	176095489	176095819	ENSG00000128714	0	+	176095489	176095819	0	1	330,	0	-2580	#NAME?	6.22	-1.43	-1.91	-0.11
2	176104215	176107618	ENSG00000128713	0	+	176104215	176107618	0	2	411,333,	0,3070	-755	#NAME?	18.5	-1.56	-2.07	-0.181
2	176107943	176109457	ENSG00000128713	0	+	176107943	176109457	0	2	193,551,	0,963	-26800	#NAME?	22.8	-11.7	-13	-0.242
2	176108849	176111502	ENSG00000128710	0	+	176108849	176111502	0	2	509,120,	0,2533	-26700	#NAME?	22.9	-7.62	-8.73	-0.2
2	176116652	176117461	ENSG00000128710	0	+	176116652	176117461	0	1	809,	0	-6120	#NAME?	10.1	-4.78	-5.67	-0.155
2	176118984	176119792	ENSG00000128710	0	+	176118984	176119792	0	1	808,	0	-1740	#NAME?	10.2	-8.07	-9.22	-0.236
2	176122719	176122898	ENSG00000128709	7.9e-47	+	176122719	176122898	0	1	179,	0	-46.1	-45	11.3	-1.38	-1.85	-1.43
2	176123194	176123373	ENSG00000128709	2.5e-21	+	176123194	176123373	0	1	179,	0	-20.6	-19.6	2.36	-5.05	-5.97	-1.3
2	176123579	176124403	ENSG00000128709	0	+	176123579	176124403	0	2	6,470,	0,354	-1230	#NAME?	17.4	-1.83	-2.39	-0.182
2	176129812	176130082	ENSG00000175879	4e-14	+	176129812	176130082	0	1	270,	0	-13.4	-12.4	16.6	-2.01	-2.59	2.06
2	176130768	176131859	ENSG00000175879	0	+	176130768	176131859	0	2	175,543,	0,548	-2210	#NAME?	34.9	-13.9	-15.4	-0.734
2	176171998	176172774	ENSG00000128652	1e-230	+	176171998	176172774	0	1	776,	0	-230	-229	14.4	-1.85	-2.41	-0.5
2	176151293	176151861	ENSG00000278500	1e-251	+	176151293	176151861	0	1	568,	0	-251	-250	15.8	-2.46	-3.11	-0.495
2	176171992	176172769	ENSG00000278500	1e-231	+	176171992	176172769	0	1	777,	0	-231	-229	14.9	-1.74	-2.27	-0.482
2	176151281	176151849	ENSG00000170166	1e-258	+	176151281	176151849	0	1	568,	0	-258	-256	14.5	-2.26	-2.88	-0.468
2	177221508	177221898	ENSG00000170144	0	+	177221508	177221898	0	1	390,	0	-7510	#NAME?	13.3	-24.6	-26.4	-0.451
2	178136768	178137636	ENSG00000155636	1e-205	+	178136768	178137636	0	1	868,	0	-205	-203	7.73	-19.6	-21.3	-1.65
2	178138293	178138712	ENSG00000155636	3.2e-86	+	178138293	178138712	0	1	419,	0	-85.5	-84.3	4.99	-7.25	-8.34	-1.37
2	178454715	178455428	ENSG00000238082	7.9e-21	+	178454715	178455428	0	1	713,	0	-20.1	-19.1	15.3	-2.98	-3.7	-2.19
2	178538803	178539823	ENSG00000237298	1e-199	+	178538803	178539823	0	1	1020,	0	-199	-198	19.4	-2.64	-3.32	-0.633
2	181893550	181893701	ENSG00000138434	3.8e-07	+	181893550	181893701	0	1	151,	0	-6.42	-5.57	2.61	-1.6	-2.12	2.07
2	181901791	181909913	ENSG00000138434	0	+	181901791	181909913	0	2	675,15,	0,8107	-1250	#NAME?	13.3	-3.07	-3.79	-0.297
2	181915331	181915961	ENSG00000138434	0	+	181915331	181915961	0	1	630,	0	-438	#NAME?	7.97	-3.46	-4.22	-0.285
2	181916019	181916470	ENSG00000138434	0	+	181916019	181916470	0	1	451,	0	-950	#NAME?	8.05	-23	-24.7	-0.899
2	181920656	181928258	ENSG00000138434	1e-109	+	181920656	181928258	0	3	6,465,98,	0,1291,7504	-109	-107	2.8	-4.29	-5.14	0.364
2	182717022	182718221	ENSG00000077232	0	+	182717022	182718221	0	2	50,281,	0,918	-1030	#NAME?	9.01	-1.62	-2.13	-0.264
2	182787505	182787626	ENSG00000077232	1.1e-05	+	182787505	182787626	0	1	121,	0	-4.97	-4.14	3.69	-1.33	-1.79	-2.76
2	186761513	186763426	ENSG00000144369	0	+	186761513	186763426	0	1	1913,	0	-2580	#NAME?	77.5	-4.85	-5.74	-0.317
2	189474800	189475565	ENSG00000115368	0	+	189474800	189475565	0	2	8,353,	0,412	-1010	#NAME?	5.93	-1.86	-2.43	-0.154
2	189666619	189666977	ENSG00000138381	0	+	189666619	189666977	0	1	358,	0	-957	#NAME?	7.84	-1.51	-2	0.226
2	189667155	189667770	ENSG00000138381	0	+	189667155	189667770	0	2	441,7,	0,608	-4800	#NAME?	20.2	-2.67	-3.34	0.234
2	189667888	189670742	ENSG00000138381	0	+	189667888	189670742	0	2	57,302,	0,2552	-565	#NAME?	5.24	-6.56	-7.6	0.545
2	189854375	189854795	ENSG00000064933	0	+	189854375	189854795	0	1	420,	0	-821	#NAME?	13.6	-2	-2.58	0.352
2	190199736	190200246	ENSG00000187699	1e-121	+	190199736	190200246	0	1	510,	0	-121	-119	8.22	-3.42	-4.19	-0.915
2	190500155	190500394	ENSG00000151690	2.5e-10	+	190500155	190500394	0	1	239,	0	-9.61	-8.72	2.41	-1.72	-2.25	1.07
2	190690247	190690578	ENSG00000138386	0	+	190690247	190690578	0	1	331,	0	-854	#NAME?	7.72	-5.27	-6.21	0.452
2	190880826	190881186	ENSG00000115419	1e-140	+	190880826	190881186	0	1	360,	0	-140	-139	5.55	-2.76	-3.45	-0.574
2	190931563	190932883	ENSG00000115419	0	+	190931563	190932883	0	2	74,227,	0,1093	-439	#NAME?	4.45	-3.52	-4.29	0.358
2	191694412	191694593	ENSG00000173559	3e-05	+	191694412	191694593	0	1	181,	0	-4.52	-3.7	1.96	-1.38	-1.85	-1.06
2	191695700	191696569	ENSG00000173559	1e-262	+	191695700	191696569	0	1	869,	0	-262	-261	27.9	-13.5	-14.9	-1.74
2	195671696	195680996	ENSG00000196950	0	+	195671696	195680996	0	2	24,965,	0,8335	-2550	#NAME?	9.37	-2.14	-2.75	-0.127
2	195735096	195735546	ENSG00000196950	1e-208	+	195735096	195735546	0	1	450,	0	-208	-207	3.03	-6.58	-7.62	0.417
2	197705966	197707341	ENSG00000247626	0	+	197705966	197707341	0	1	1375,	0	-2830	#NAME?	84.1	-4.19	-5.02	-0.447
2	199457789	199467423	ENSG00000225953	0	+	199457789	199467423	0	3	220,250,11,	0,1853,9623	-331	#NAME?	22.4	-2.2	-2.81	-0.688
2	199470605	199471415	ENSG00000225953	4e-14	+	199470605	199471415	0	1	810,	0	-13.4	-12.5	13.6	-1.34	-1.81	1.23
2	199911732	199925948	ENSG00000178074	0	+	199911732	199925948	0	2	39,887,	0,13329	-1650	#NAME?	19.2	-7.29	-8.39	-0.387
2	199961899	199963999	ENSG00000162972	1e-259	+	199961899	199963999	0	2	29,267,	0,1833	-259	-258	6.3	-5.18	-6.11	0.719
2	200571166	200572455	ENSG00000163535	0	+	200571166	200572455	0	1	1289,	0	-2540	#NAME?	13.8	-69.1	-71.8	-0.652
2	200573023	200583482	ENSG00000163535	0	+	200573023	200583482	0	3	954,151,34,	0,2287,10425	-2840	#NAME?	10.9	-3.54	-4.32	-0.17
2	201136313	201136854	ENSG00000003402	1.6e-69	+	201136313	201136854	0	1	541,	0	-68.8	-67.7	8.3	-8.2	-9.35	1.68
2	201137393	201137844	ENSG00000003402	1e-100	+	201137393	201137844	0	1	451,	0	-100	-99.2	13.2	-5.6	-6.56	2.05
2	201167147	201167958	ENSG00000003402	1e-169	+	201167147	201167958	0	1	811,	0	-169	-168	10.2	-8.04	-9.18	-1.2
2	201168227	201170358	ENSG00000003402	0	+	201168227	201170358	0	1	2131,	0	-817	#NAME?	34.1	-2.87	-3.58	-0.346
2	201170927	201171197	ENSG00000003402	7.9e-50	+	201170927	201171197	0	1	270,	0	-49.1	-48	8.87	-2.15	-2.75	-1.32
2	201167142	201167546	ENSG00000234431	1e-117	+	201167142	201167546	0	2	130,137,	0,267	-117	-115	7.16	-2.03	-2.62	-0.862
2	201240381	201240771	ENSG00000064012	1e-148	+	201240381	201240771	0	1	390,	0	-148	-147	14.2	-2.92	-3.63	-1.22
2	201281873	201286544	ENSG00000064012	0	+	201281873	201286544	0	3	42,502,86,	0,2942,4585	-336	#NAME?	9.93	-1.39	-1.86	-0.378
2	202036171	202036830	ENSG00000155760	0	+	202036171	202036830	0	1	659,	0	-2070	#NAME?	35.9	-1.33	-1.79	-0.256
2	202765447	202766465	ENSG00000138439	0	+	202765447	202766465	0	1	1018,	0	-1170	#NAME?	18.1	-6.59	-7.63	-0.387
2	203191074	203191315	ENSG00000144426	3.2e-44	+	203191074	203191315	0	1	241,	0	-43.5	-42.4	3.67	-6.48	-7.51	1.5
2	203191101	203191277	ENSG00000204196	5e-42	+	203191101	203191277	0	1	176,	0	-41.3	-40.2	3.57	-5.3	-6.24	1.56
2	203296775	203296895	ENSG00000119004	0.00011	+	203296775	203296895	0	1	120,	0	-3.96	-3.16	1.35	-1.75	-2.29	0.802
2	203427451	203427752	ENSG00000138443	0	+	203427451	203427752	0	1	301,	0	-758	#NAME?	7.32	-5.22	-6.15	0.441
2	205615614	205616183	ENSG00000116117	6.3e-27	+	205615614	205616183	0	1	569,	0	-26.2	-25.2	5.98	-1.38	-1.85	-0.73
2	205682899	205685808	ENSG00000118257	0	+	205682899	205685808	0	2	464,16,	0,2893	-354	#NAME?	10.3	-1.62	-2.14	-0.421
2	206304785	206305925	ENSG00000204186	1e-266	+	206304785	206305925	0	1	1140,	0	-266	-265	15.5	-5.75	-6.72	-0.813
2	206306793	206308173	ENSG00000204186	0	+	206306793	206308173	0	1	1380,	0	-429	#NAME?	19.9	-4.92	-5.82	-0.538
2	206308682	206308863	ENSG00000204186	2e-06	+	206308682	206308863	0	1	181,	0	-5.7	-4.86	1.83	-2.16	-2.77	-1.15
2	206310690	206311650	ENSG00000204186	0	+	206310690	206311650	0	1	960,	0	-519	#NAME?	15.4	-3.61	-4.39	0.448
2	207578030	207597537	ENSG00000118260	0	+	207578030	207597537	0	2	35,624,	0,18883	-5650	#NAME?	31.1	-10.1	-11.3	-0.495
2	208325714	208328183	ENSG00000115020	0	+	208325714	208328183	0	2	715,4,	0,2465	-649	#NAME?	26.3	-1.86	-2.42	-0.406
2	210032337	210032606	ENSG00000229127	2.5e-15	+	210032337	210032606	0	1	269,	0	-14.6	-13.7	2.72	-12.5	-13.8	-2.85
2	213317247	213317398	ENSG00000144451	5e-19	+	213317247	213317398	0	1	151,	0	-18.3	-17.4	1.51	-1.39	-1.86	-0.317
2	216414671	216415481	ENSG00000138375	1e-221	+	216414671	216415481	0	1	810,	0	-221	-220	4.48	-4.35	-5.2	-0.36
2	216529189	216529489	ENSG00000197756	0	+	216529189	216529489	0	1	300,	0	-433	#NAME?	4.54	-21.2	-22.9	-0.912
2	218272669	218316750	ENSG00000127838	0	+	218272669	218316750	0	2	278,23,	0,44058	-427	#NAME?	3.02	-3.24	-3.98	-0.262
2	218345084	218345625	ENSG00000127838	4e-98	+	218345084	218345625	0	1	541,	0	-97.4	-96.2	5.34	-2.98	-3.69	0.706
2	218404415	218404565	ENSG00000144579	5e-13	+	218404415	218404565	0	1	150,	0	-12.3	-11.4	1.54	-2.33	-2.96	0.661
2	218594121	218594750	ENSG00000144580	0	+	218594121	218594750	0	1	629,	0	-1200	#NAME?	6.63	-1.36	-1.83	0.12
2	218698793	218699063	ENSG00000163482	7.9e-42	+	218698793	218699063	0	1	270,	0	-41.1	-40	4.86	-1.45	-1.94	-0.588
2	218736355	218738121	ENSG00000135912	1e-116	+	218736355	218738121	0	2	21,548,	0,1218	-116	-115	2.74	-2.65	-3.32	0.334
2	218738389	218739137	ENSG00000135912	1e-188	+	218738389	218739137	0	1	748,	0	-188	-186	3.99	-6.47	-7.49	0.499
2	219195355	219203866	ENSG00000158552	2.5e-29	+	219195355	219203866	0	3	14,211,74,	0,5076,8437	-28.6	-27.6	3.96	-3.33	-4.09	-1.26
2	219236548	219236669	ENSG00000163516	1e-17	+	219236548	219236669	0	1	121,	0	-17	-16	1.94	-1.62	-2.14	0.469
2	219245908	219246298	ENSG00000115661	0	+	219245908	219246298	0	1	390,	0	-334	#NAME?	12.1	-5.81	-6.79	1.1
2	219246596	219246776	ENSG00000115661	1.6e-19	+	219246596	219246776	0	1	180,	0	-18.8	-17.9	1.97	-2.9	-3.61	0.707
2	219247130	219247628	ENSG00000115661	3.2e-16	+	219247130	219247628	0	2	116,214,	0,284	-15.5	-14.6	2.07	-12.2	-13.6	1.57
2	219249678	219250337	ENSG00000115661	1e-149	+	219249678	219250337	0	1	659,	0	-149	-148	9.13	-7.05	-8.13	1.13
2	219608222	219608615	ENSG00000144589	4e-35	+	219608222	219608615	0	2	208,33,	0,360	-34.4	-33.4	4.55	-1.38	-1.85	-0.695
2	223957581	223967033	ENSG00000135900	0	+	223957581	223967033	0	4	70,469,179,171,	0,1952,6174,9281	-4420	#NAME?	11.7	-32.5	-34.5	-0.472
2	224474051	224474470	ENSG00000274629	0	+	224474051	224474470	0	1	419,	0	-1600	#NAME?	5.12	-29.5	-31.4	-0.667
2	226995557	226996247	ENSG00000144468	1e-164	+	226995557	226996247	0	1	690,	0	-164	-163	7.2	-4.14	-4.97	0.493
2	230713670	230714000	ENSG00000135932	1.6e-87	+	230713670	230714000	0	1	330,	0	-86.8	-85.6	11.7	-3.69	-4.48	1.74
2	230818829	230819039	ENSG00000135932	1.6e-72	+	230818829	230819039	0	1	210,	0	-71.8	-70.7	2.4	-5.76	-6.73	0.709
2	231372354	231372594	ENSG00000135931	8.5e-10	+	231372354	231372594	0	1	240,	0	-9.07	-8.18	3.15	-1.99	-2.57	1.57
2	231706894	231708686	ENSG00000187514	1e-209	+	231706894	231708686	0	3	334,206,178,	0,735,1614	-209	-208	9.28	-7.07	-8.15	0.0873
2	231808446	231808746	ENSG00000144524	7.9e-75	+	231808446	231808746	0	1	300,	0	-74.1	-72.9	2	-5.07	-5.99	0.472
2	232340954	232344320	ENSG00000144535	1e-242	+	232340954	232344320	0	2	45,976,	0,2390	-242	-241	29.6	-2.02	-2.61	0.715
2	232550290	232550441	ENSG00000135930	0.00018	+	232550290	232550441	0	1	151,	0	-3.74	-2.94	1.72	-1.36	-1.83	-1.17
2	232856801	232857491	ENSG00000204120	1e-306	+	232856801	232857491	0	1	690,	0	-306	-305	4.33	-4.21	-5.05	-0.245
2	232857819	232858209	ENSG00000204120	1e-240	+	232857819	232858209	0	1	390,	0	-240	-239	3.09	-36.6	-38.7	1.12
2	233294326	233294836	ENSG00000085978	1e-101	+	233294326	233294836	0	1	510,	0	-101	-99.4	4.27	-9.39	-10.6	0.697
2	233469556	233469946	ENSG00000077044	1e-44	+	233469556	233469946	0	1	390,	0	-44	-42.9	3.52	-4.78	-5.67	0.586
2	233471444	233471565	ENSG00000077044	6.3e-11	+	233471444	233471565	0	1	121,	0	-10.2	-9.28	1.85	-9.98	-11.2	2.29
2	235055024	235055594	ENSG00000130147	0	+	235055024	235055594	0	1	570,	0	-1960	#NAME?	7.57	-4.77	-5.66	-0.273
2	237760076	237764243	ENSG00000124831	0	+	237760076	237764243	0	2	129,1641,	0,2526	-1770	#NAME?	7.61	-18.6	-20.2	0.257
2	237779506	237779657	ENSG00000124831	7.8e-09	+	237779506	237779657	0	1	151,	0	-8.11	-7.23	1.69	-1.6	-2.12	0.805
2	237779746	237780226	ENSG00000124831	0	+	237779746	237780226	0	1	480,	0	-469	#NAME?	4.96	-2.65	-3.32	0.385
2	238035882	238041797	ENSG00000184182	1e-228	+	238035882	238041797	0	2	58,510,	0,5405	-228	-226	3.3	-3.87	-4.68	0.359
2	238035906	238057203	ENSG00000258984	1e-212	+	238035906	238057203	0	4	34,117,103,46,	0,5381,9775,21251	-212	-210	4.89	-2.79	-3.48	0.376
2	238098426	238098666	ENSG00000258984	1.3e-61	+	238098426	238098666	0	1	240,	0	-60.9	-59.8	2.54	-13.9	-15.4	1.36
2	238081434	238081675	ENSG00000132330	5e-33	+	238081434	238081675	0	1	241,	0	-32.3	-31.2	6.06	-2.42	-3.07	1.34
2	238091263	238091624	ENSG00000132330	0	+	238091263	238091624	0	1	361,	0	-427	#NAME?	17.2	-2.14	-2.74	0.596
2	238098424	238098665	ENSG00000132330	3.2e-61	+	238098424	238098665	0	1	241,	0	-60.5	-59.3	2.53	-14.1	-15.5	1.36
2	238131309	238132089	ENSG00000144488	1e-51	+	238131309	238132089	0	1	780,	0	-51	-49.9	12.2	-1.45	-1.94	0.87
2	238168006	238168126	ENSG00000178752	1e-15	+	238168006	238168126	0	1	120,	0	-15	-14	2.98	-1.68	-2.21	1.36
2	238168453	238168692	ENSG00000178752	4e-26	+	238168453	238168692	0	1	239,	0	-25.4	-24.4	1.73	-8.23	-9.38	0.856
2	238328710	238332858	ENSG00000204104	0	+	238328710	238332858	0	3	119,417,35,	0,215,4113	-1700	#NAME?	8.44	-6.79	-7.84	-0.3
2	240466075	240467002	ENSG00000063660	0	+	240466075	240467002	0	1	927,	0	-3180	#NAME?	19.4	-4.22	-5.06	0.285
2	240577662	240578561	ENSG00000142327	0	+	240577662	240578561	0	1	899,	0	-570	#NAME?	5.94	-19.5	-21.1	0.697
2	240595963	240596203	ENSG00000142330	7.9e-61	+	240595963	240596203	0	1	240,	0	-60.1	-59	6.07	-3.1	-3.82	1.26
2	240630749	240631169	ENSG00000178623	2e-15	+	240630749	240631169	0	1	420,	0	-14.7	-13.7	54.6	-1.38	-1.85	2.89
2	241225136	241225377	ENSG00000146205	1.6e-45	+	241225136	241225377	0	1	241,	0	-44.8	-43.8	8.32	-1.73	-2.27	1.32
2	241441914	241442214	ENSG00000006607	4e-67	+	241441914	241442214	0	1	300,	0	-66.4	-65.3	3.8	-2.11	-2.71	0.526
2	241483512	241484279	ENSG00000006607	7.9e-24	+	241483512	241484279	0	2	21,190,	0,577	-23.1	-22.1	6.05	-2.19	-2.8	1.86
2	241488364	241488455	ENSG00000006607	0.00019	+	241488364	241488455	0	1	91,	0	-3.72	-2.92	2.01	-1.58	-2.09	2.04
2	241488693	241489024	ENSG00000006607	1e-155	+	241488693	241489024	0	1	331,	0	-155	-154	10.3	-1.55	-2.06	0.746
2	241668817	241670607	ENSG00000168397	2.2e-08	+	241668817	241670607	0	2	43,47,	0,1743	-7.66	-6.79	2.19	-1.5	-1.99	1.64
2	241671644	241672063	ENSG00000168397	2e-45	+	241671644	241672063	0	1	419,	0	-44.7	-43.6	1.67	-3.27	-4.02	0.33
2	241672182	241672960	ENSG00000168397	0	+	241672182	241672960	0	1	778,	0	-570	#NAME?	11.7	-10.7	-12	0.59
2	241673348	241673618	ENSG00000168397	1e-121	+	241673348	241673618	0	1	270,	0	-121	-119	3.85	-2.91	-3.62	0.634
2	241711400	241711550	ENSG00000168395	8.3e-09	+	241711400	241711550	0	1	150,	0	-8.08	-7.2	1.5	-2.55	-3.21	0.681
2	241719991	241720262	ENSG00000168395	1.6e-22	+	241719991	241720262	0	1	271,	0	-21.8	-20.8	4.89	-2.01	-2.59	1.44
2	241727977	241728518	ENSG00000168395	1e-200	+	241727977	241728518	0	1	541,	0	-200	-199	10.9	-1.68	-2.21	0.569
2	241728577	241728848	ENSG00000168395	1e-08	+	241728577	241728848	0	1	271,	0	-8	-7.12	2.94	-1.52	-2.02	1.26
2	241768395	241768696	ENSG00000180902	2.5e-15	+	241768395	241768696	0	1	301,	0	-14.6	-13.7	2.09	-3.61	-4.39	1.08
2	672858	675923	ENSG00000151353	1e-262	-	672858	675923	0	2	4,414,	0,2651	-262	-260	5.27	-2.15	-2.75	0.322
2	1633413	1633593	ENSG00000130508	3.2e-24	-	1633413	1633593	0	1	180,	0	-23.5	-22.5	1.69	-5.45	-6.4	0.714
2	1646138	1649457	ENSG00000130508	0	-	1646138	1649457	0	2	32,1286,	0,2033	-623	#NAME?	35.3	-2.21	-2.82	-0.364
2	3545597	3548045	ENSG00000171865	0	-	3545597	3548045	0	2	274,115,	0,2333	-593	#NAME?	7.13	-3.62	-4.4	-0.346
2	8730190	8731568	ENSG00000134313	0	-	8730190	8731568	0	1	1378,	0	-3310	#NAME?	16	-1.96	-2.53	0.106
2	9407217	9407397	ENSG00000119185	3.2e-18	-	9407217	9407397	0	1	180,	0	-17.5	-16.6	3.47	-3.27	-4.01	1.76
2	9489982	9492910	ENSG00000151694	0	-	9489982	9492910	0	3	536,51,13,	0,1118,2915	-3690	#NAME?	20.6	-1.35	-1.82	-0.131
2	9630400	9630835	ENSG00000134308	1e-214	-	9630400	9630835	0	2	216,23,	0,412	-214	-213	4.72	-8.79	-9.98	-0.526
2	10039713	10040663	ENSG00000260077	1e-239	-	10039713	10040663	0	1	950,	0	-239	-238	21.1	-2.34	-2.98	-0.651
2	10058097	10058518	ENSG00000205795	5.9e-10	-	10058097	10058518	0	1	421,	0	-9.23	-8.34	3.77	-2.6	-3.27	2.44
2	11182902	11192208	ENSG00000134318	0	-	11182902	11192208	0	2	538,61,	0,9245	-5280	#NAME?	21.1	-6.57	-7.61	-0.326
2	17665278	17665549	ENSG00000163029	1e-199	-	17665278	17665549	0	1	271,	0	-199	-198	2.7	-1.49	-1.99	-0.208
2	18554931	18560201	ENSG00000240857	0	-	18554931	18560201	0	2	877,22,	0,5248	-5640	#NAME?	28.1	-8.8	-9.99	-0.374
2	18555544	18563879	ENSG00000250741	0	-	18555544	18563879	0	2	264,35,	0,8300	-871	#NAME?	12.6	-1.4	-1.88	-0.275
2	19896968	19898126	ENSG00000183891	5e-25	-	19896968	19898126	0	2	158,258,	0,900	-24.3	-23.3	2.4	-3.73	-4.52	-0.724
2	19901328	19901779	ENSG00000183891	2e-84	-	19901328	19901779	0	2	313,74,	0,377	-83.7	-82.5	10.4	-1.86	-2.42	-1.09
2	20201665	20202025	ENSG00000115884	1e-193	-	20201665	20202025	0	1	360,	0	-193	-192	7.17	-1.81	-2.36	0.473
2	20202293	20202834	ENSG00000115884	0	-	20202293	20202834	0	1	541,	0	-710	#NAME?	11.9	-2.11	-2.71	-0.321
2	20250067	20250278	ENSG00000055917	1e-264	-	20250067	20250278	0	1	211,	0	-264	-263	3.36	-4.27	-5.12	-0.405
2	20251355	20251626	ENSG00000055917	1e-248	-	20251355	20251626	0	1	271,	0	-248	-247	2.9	-13.2	-14.6	0.617
2	20678341	20678903	ENSG00000270100	1e-161	-	20678341	20678903	0	1	562,	0	-161	-160	5.8	-1.65	-2.17	0.498
2	20685540	20685811	ENSG00000118961	6.3e-34	-	20685540	20685811	0	1	271,	0	-33.2	-32.2	3.1	-1.31	-1.76	-0.606
2	23751541	23751931	ENSG00000119778	1e-116	-	23751541	23751931	0	1	390,	0	-116	-115	6.61	-2.71	-3.39	-0.657
2	24029399	24029638	ENSG00000163026	2.5e-60	-	24029399	24029638	0	1	239,	0	-59.6	-58.5	2.56	-1.75	-2.29	0.454
2	24030681	24031010	ENSG00000163026	1e-245	-	24030681	24031010	0	1	329,	0	-245	-244	4.95	-1.59	-2.1	0.362
2	24038508	24049575	ENSG00000163026	0	-	24038508	24049575	0	3	1004,48,22,	0,8805,11045	-1470	#NAME?	29.4	-7.65	-8.76	-0.495
2	24203403	24203793	ENSG00000198399	1e-198	-	24203403	24203793	0	1	390,	0	-198	-197	10.8	-9.54	-10.8	1.44
2	24819498	24821557	ENSG00000138031	0	-	24819498	24821557	0	3	616,603,41,	0,747,2018	-982	#NAME?	7.6	-49.9	-52.2	0.667
2	24918399	24918939	ENSG00000138031	0	-	24918399	24918939	0	1	540,	0	-340	#NAME?	17.3	-4.38	-5.24	-0.691
2	25234058	25235764	ENSG00000119772	0	-	25234058	25235764	0	2	362,59,	0,1647	-974	#NAME?	8.53	-1.57	-2.08	0.255
2	25927074	25927673	ENSG00000084731	0	-	25927074	25927673	0	1	599,	0	-351	#NAME?	11.7	-4.05	-4.87	0.649
2	25956367	25981104	ENSG00000084731	1e-138	-	25956367	25981104	0	2	77,732,	0,24005	-138	-137	5.59	-1.64	-2.16	0.365
2	27070471	27070562	ENSG00000228474	1.6e-53	-	27070471	27070562	0	1	91,	0	-52.8	-51.7	1.26	-4.41	-5.26	-0.223
2	27199886	27200216	ENSG00000138074	0	-	27199886	27200216	0	1	330,	0	-1190	#NAME?	4.1	-27.6	-29.5	0.638
2	27212052	27212664	ENSG00000138074	1e-77	-	27212052	27212664	0	3	234,60,36,	0,410,576	-77	-75.8	5.19	-3.33	-4.08	-0.953
2	27307399	27307723	ENSG00000163794	3.2e-19	-	27307399	27307723	0	1	324,	0	-18.5	-17.5	5.23	-5.17	-6.1	-1.91
2	27307870	27308386	ENSG00000163794	4e-37	-	27307870	27308386	0	2	38,227,	0,289	-36.4	-35.3	5.93	-2.69	-3.37	1.6
2	27309521	27309851	ENSG00000115204	0	-	27309521	27309851	0	1	330,	0	-346	#NAME?	1.89	-5.77	-6.74	-0.234
2	27326177	27326747	ENSG00000115207	0	-	27326177	27326747	0	1	570,	0	-4360	#NAME?	9.71	-3.46	-4.23	-0.161
2	27377230	27377859	ENSG00000163795	0	-	27377230	27377859	0	1	629,	0	-1960	#NAME?	18.8	-12.2	-13.6	-0.731
2	27378098	27378493	ENSG00000163795	1e-203	-	27378098	27378493	0	2	273,27,	0,368	-203	-201	8.95	-1.51	-2.01	-0.479
2	27381193	27381403	ENSG00000115241	1e-78	-	27381193	27381403	0	1	210,	0	-78	-76.9	1.64	-5.12	-6.04	0.339
2	27381462	27381761	ENSG00000115241	0	-	27381462	27381761	0	1	299,	0	-1570	#NAME?	4.5	-2.79	-3.48	0.136
2	27383565	27385214	ENSG00000115241	0	-	27383565	27385214	0	3	35,141,542,	0,386,1107	-482	#NAME?	3.31	-7.24	-8.33	-0.21
2	27392783	27393367	ENSG00000213453	0	-	27392783	27393367	0	1	584,	0	-566	#NAME?	25.3	-11.1	-12.4	1.6
2	27453756	27454030	ENSG00000138002	0.0001	-	27453756	27454030	0	2	12,49,	0,225	-3.98	-3.18	1.56	-2.81	-3.5	1.82
2	27650991	27651202	ENSG00000119760	3.2e-20	-	27650991	27651202	0	1	211,	0	-19.5	-18.6	1.88	-2.77	-3.46	0.673
2	27653120	27653691	ENSG00000119760	0	-	27653120	27653691	0	1	571,	0	-602	#NAME?	3.3	-2.16	-2.76	-0.133
2	27657409	27661204	ENSG00000119760	1e-246	-	27657409	27661204	0	2	260,221,	0,3574	-246	-245	4.24	-1.88	-2.44	-0.174
2	36354748	36355114	ENSG00000260025	1e-67	-	36354748	36355114	0	1	366,	0	-67	-65.9	8.67	-1.46	-1.95	-1.04
2	36561458	36579039	ENSG00000171055	1e-223	-	36561458	36579039	0	3	40,269,82,	0,17138,17499	-223	-222	3.16	-2.25	-2.88	-0.345
2	37227545	37228925	ENSG00000115816	0	-	37227545	37228925	0	1	1380,	0	-4010	#NAME?	24.6	-2.11	-2.71	-0.124
2	37253167	37254230	ENSG00000115825	2e-70	-	37253167	37254230	0	2	183,27,	0,1036	-69.7	-68.6	1.72	-4.44	-5.3	0.397
2	38798057	38798387	ENSG00000163214	0	-	38798057	38798387	0	1	330,	0	-548	#NAME?	6.29	-1.35	-1.81	0.2
2	38861017	38861736	ENSG00000163214	0	-	38861017	38861736	0	1	719,	0	-930	#NAME?	9.68	-11.3	-12.6	-0.47
2	38810848	38811207	ENSG00000223922	3.2e-57	-	38810848	38811207	0	1	359,	0	-56.5	-55.4	6.5	-1.35	-1.82	0.827
2	38984932	38987529	ENSG00000115904	0	-	38984932	38987529	0	2	1383,57,	0,2540	-4180	#NAME?	27	-8.23	-9.38	-0.215
2	39022601	39023813	ENSG00000115904	0	-	39022601	39023813	0	2	624,36,	0,1176	-1030	#NAME?	15.8	-19.4	-21.1	-0.875
2	39736567	39744415	ENSG00000138050	0	-	39736567	39744415	0	2	492,46,	0,7802	-3250	#NAME?	12.8	-7.82	-8.95	-0.34
2	42443599	42443928	ENSG00000171126	1.3e-60	-	42443599	42443928	0	1	329,	0	-59.9	-58.8	9.48	-2.28	-2.91	-1.27
2	42463316	42463967	ENSG00000232526	2.5e-34	-	42463316	42463967	0	1	651,	0	-33.6	-32.6	8.41	-2.89	-3.59	-1.45
2	45389306	45393070	ENSG00000068784	0	-	45389306	45393070	0	2	293,126,	0,3638	-1650	#NAME?	17.4	-1.67	-2.2	0.27
2	46534336	46534606	ENSG00000250565	1.6e-40	-	46534336	46534606	0	1	270,	0	-39.8	-38.7	3.51	-2.18	-2.79	-0.826
2	53694544	53714438	ENSG00000115239	1e-202	-	53694544	53714438	0	3	18,258,55,	0,5726,19839	-202	-201	3.72	-4.35	-5.2	0.527
2	53700311	53714437	ENSG00000270898	1e-200	-	53700311	53714437	0	2	217,54,	0,14072	-200	-199	3.58	-4.58	-5.46	0.522
2	53864844	53865444	ENSG00000068878	0	-	53864844	53865444	0	1	600,	0	-1490	#NAME?	7.27	-3.86	-4.67	-0.247
2	55025277	55025547	ENSG00000115310	3.2e-15	-	55025277	55025547	0	1	270,	0	-14.5	-13.5	2.7	-2.39	-3.03	-1.26
2	55049809	55050258	ENSG00000115310	0	-	55049809	55050258	0	1	449,	0	-603	#NAME?	12.1	-19.5	-21.1	-0.904
2	55290809	55291080	ENSG00000115355	0	-	55290809	55291080	0	1	271,	0	-408	#NAME?	8.05	-5.32	-6.26	-0.691
2	55291679	55291890	ENSG00000115355	1e-146	-	55291679	55291890	0	1	211,	0	-146	-145	3.83	-5.15	-6.08	-0.722
2	55295165	55295376	ENSG00000115355	2e-16	-	55295165	55295376	0	1	211,	0	-15.7	-14.8	2.11	-6.18	-7.19	1.45
2	55334169	55335070	ENSG00000115355	0	-	55334169	55335070	0	1	901,	0	-4710	#NAME?	10.2	-6.58	-7.62	-0.183
2	55615486	55617234	ENSG00000275052	5.5e-10	-	55615486	55617234	0	3	20,100,91,	0,1031,1657	-9.26	-8.37	1.61	-1.69	-2.22	0.56
2	60452198	60452409	ENSG00000119866	4e-16	-	60452198	60452409	0	1	211,	0	-15.4	-14.5	1.7	-5.78	-6.76	0.852
2	60461752	60462382	ENSG00000119866	0	-	60461752	60462382	0	1	630,	0	-567	#NAME?	21	-2.51	-3.17	0.367
2	60546011	60549782	ENSG00000119866	1e-253	-	60546011	60549782	0	2	383,8,	0,3763	-253	-251	4.67	-1.79	-2.33	-0.323
2	61187971	61188919	ENSG00000115464	0	-	61187971	61188919	0	2	770,10,	0,938	-3560	#NAME?	14.8	-7.8	-8.92	-0.242
2	61190726	61191057	ENSG00000115464	1.6e-75	-	61190726	61191057	0	1	331,	0	-74.8	-73.7	3.55	-23.4	-25.2	-1.64
2	61214207	61214568	ENSG00000115464	0	-	61214207	61214568	0	1	361,	0	-1000	#NAME?	7.58	-10.3	-11.5	-0.591
2	61346311	61348344	ENSG00000115464	0	-	61346311	61348344	0	2	36,475,	0,1558	-1060	#NAME?	15.7	-2.03	-2.62	-0.319
2	61405826	61406036	ENSG00000115464	5e-20	-	61405826	61406036	0	1	210,	0	-19.3	-18.3	1.92	-1.59	-2.11	0.476
2	61888084	61888175	ENSG00000115484	1e-48	-	61888084	61888175	0	1	91,	0	-48	-46.9	1.89	-2.05	-2.64	0.535
2	64094504	64095252	ENSG00000197329	0	-	64094504	64095252	0	1	748,	0	-1680	#NAME?	18.5	-2.16	-2.77	-0.264
2	64635503	64653682	ENSG00000179833	0	-	64635503	64653682	0	2	1372,63,	0,18116	-1610	#NAME?	41.1	-2.89	-3.59	-0.241
2	65088272	65088542	ENSG00000138069	0	-	65088272	65088542	0	1	270,	0	-585	#NAME?	2.49	-2.78	-3.47	0.161
2	65313007	65316740	ENSG00000198369	0	-	65313007	65316740	0	2	1162,7,	0,3726	-735	#NAME?	38.5	-4.2	-5.04	-0.38
2	68157907	68157998	ENSG00000273398	1.9e-06	-	68157907	68157998	0	1	91,	0	-5.73	-4.88	1.33	-1.44	-1.93	0.44
2	68180701	68180969	ENSG00000221823	1e-185	-	68180701	68180969	0	1	268,	0	-185	-184	2	-8.23	-9.39	0.401
2	68316795	68317273	ENSG00000119865	1e-230	-	68316795	68317273	0	1	478,	0	-230	-229	18.6	-18.1	-19.7	-1.73
2	69464925	69467811	ENSG00000115977	0	-	69464925	69467811	0	2	1626,25,	0,2861	-840	#NAME?	18	-2.16	-2.76	-0.215
2	70048795	70049063	ENSG00000179818	4.2e-08	-	70048795	70049063	0	2	162,19,	0,249	-7.38	-6.51	1.81	-2.82	-3.51	-1.33
2	70087389	70088724	ENSG00000179818	0	-	70087389	70088724	0	3	46,120,315,	0,398,1020	-9060	#NAME?	7.15	-1.74	-2.28	-0.0762
2	70181374	70182684	ENSG00000115998	1e-274	-	70181374	70182684	0	3	623,49,18,	0,1022,1292	-274	-273	11.9	-1.82	-2.37	-0.396
2	70675226	70675467	ENSG00000075340	6.3e-39	-	70675226	70675467	0	1	241,	0	-38.2	-37.2	4.31	-6.04	-7.04	2.06
2	70941199	70941618	ENSG00000258881	3.2e-21	-	70941199	70941618	0	1	419,	0	-20.5	-19.5	4.7	-2.73	-3.41	-1.29
2	73075026	73076012	ENSG00000135631	0	-	73075026	73076012	0	2	698,20,	0,966	-650	#NAME?	8.42	-2.52	-3.17	0.28
2	73228274	73228515	ENSG00000135617	4e-96	-	73228274	73228515	0	1	241,	0	-95.4	-94.2	3.91	-4.23	-5.07	0.72
2	73258447	73259212	ENSG00000163013	0	-	73258447	73259212	0	2	597,32,	0,733	-387	#NAME?	24.5	-1.44	-1.92	-0.577
2	74370715	74371079	ENSG00000204843	5e-25	-	74370715	74371079	0	2	110,101,	0,263	-24.3	-23.3	1.4	-9.1	-10.3	0.611
2	74414654	74416002	ENSG00000159239	1e-199	-	74414654	74416002	0	1	1348,	0	-199	-198	16.7	-1.92	-2.49	-0.55
2	74414654	74416002	ENSG00000284308	1e-199	-	74414654	74416002	0	1	1348,	0	-199	-198	16.7	-2.01	-2.59	-0.564
2	74425835	74426616	ENSG00000114993	0	-	74425835	74426616	0	1	781,	0	-785	#NAME?	7.3	-7.71	-8.82	0.432
2	74461056	74462221	ENSG00000115275	0	-	74461056	74462221	0	1	1165,	0	-1050	#NAME?	11.8	-3.22	-3.96	0.158
2	74462459	74462968	ENSG00000115275	0	-	74462459	74462968	0	1	509,	0	-578	#NAME?	8.85	-2.12	-2.73	0.265
2	74471957	74472197	ENSG00000204822	5e-43	-	74471957	74472197	0	1	240,	0	-42.3	-41.2	1.54	-4.37	-5.22	-0.313
2	74473172	74473322	ENSG00000204822	1.3e-44	-	74473172	74473322	0	1	150,	0	-43.9	-42.8	5.27	-1.6	-2.11	-0.869
2	74471985	74472195	ENSG00000135637	2e-40	-	74471985	74472195	0	1	210,	0	-39.7	-38.7	1.56	-3.57	-4.35	-0.289
2	74473927	74474705	ENSG00000135637	0	-	74473927	74474705	0	1	778,	0	-453	#NAME?	14.3	-1.98	-2.56	-0.402
2	74506562	74506772	ENSG00000115289	7.9e-60	-	74506562	74506772	0	1	210,	0	-59.1	-58	11.4	-2.47	-3.12	1.05
2	74532951	74533221	ENSG00000115318	6.3e-79	-	74532951	74533221	0	1	270,	0	-78.2	-77.1	2	-4.15	-4.98	0.402
2	85544722	85545232	ENSG00000115486	0	-	85544722	85545232	0	1	510,	0	-3370	#NAME?	7.21	-13.5	-14.9	-0.32
2	85561396	85561517	ENSG00000115486	4.3e-06	-	85561396	85561517	0	1	121,	0	-5.37	-4.53	1.66	-1.46	-1.95	0.897
2	85606653	85606982	ENSG00000168887	3.2e-73	-	85606653	85606982	0	1	329,	0	-72.5	-71.4	6.05	-2.08	-2.68	-0.836
2	85608382	85608920	ENSG00000168887	1e-223	-	85608382	85608920	0	1	538,	0	-223	-222	4.19	-1.42	-1.91	-0.171
2	85839279	85839670	ENSG00000115525	1.00000000001329e-313	-	85839279	85839670	0	1	391,	0	-313	-311	16.7	-2.51	-3.16	-0.738
2	86025131	86025491	ENSG00000068654	1e-158	-	86025131	86025491	0	1	360,	0	-158	-157	4.88	-3.33	-4.09	0.646
2	86026839	86027920	ENSG00000068654	0	-	86026839	86027920	0	2	684,36,	0,1045	-2180	#NAME?	32	-3.26	-4.01	-0.282
2	86031542	86033697	ENSG00000068654	3.2e-49	-	86031542	86033697	0	3	93,111,37,	0,729,2118	-48.5	-47.4	3.11	-1.41	-1.89	0.468
2	86144291	86144531	ENSG00000132305	3.2e-63	-	86144291	86144531	0	1	240,	0	-62.5	-61.4	1.45	-9.28	-10.5	0.38
2	88027709	88034208	ENSG00000172086	0	-	88027709	88034208	0	2	876,75,	0,6424	-694	#NAME?	9.57	-3.46	-4.23	0.375
2	88556889	88557069	ENSG00000172071	1.6e-14	-	88556889	88557069	0	1	180,	0	-13.8	-12.9	1.77	-1.69	-2.22	-0.574
2	88570915	88575376	ENSG00000172071	0	-	88570915	88575376	0	2	126,711,	0,3750	-590	#NAME?	17.2	-5.2	-6.13	-0.426
2	91748029	91748239	ENSG00000232531	5e-06	-	91748029	91748239	0	1	210,	0	-5.3	-4.46	1.81	-5.32	-6.26	1.26
2	95108189	95108370	ENSG00000144029	5e-13	-	95108189	95108370	0	1	181,	0	-12.3	-11.4	1.32	-1.39	-1.86	0.158
2	95121979	95149434	ENSG00000144029	9.99999999998465e-313	-	95121979	95149434	0	2	21,550,	0,26905	-312	-311	14.9	-4.01	-4.83	-0.724
2	95148076	95150228	ENSG00000144026	0	-	95148076	95150228	0	1	2152,	0	-1800	#NAME?	34.5	-7.2	-8.29	-0.441
2	95159571	95165413	ENSG00000144026	1e-277	-	95159571	95165413	0	2	36,383,	0,5459	-277	-276	19.3	-1.89	-2.46	-0.89
2	96022244	96023409	ENSG00000186281	0	-	96022244	96023409	0	3	31,56,452,	0,423,713	-477	#NAME?	18.9	-1.77	-2.32	-0.601
2	96185991	96186111	ENSG00000084090	1e-54	-	96185991	96186111	0	1	120,	0	-54	-52.9	1.24	-16.6	-18.2	0.431
2	96186349	96187278	ENSG00000084090	0	-	96186349	96187278	0	2	565,62,	0,867	-6360	#NAME?	7.74	-27.8	-29.7	0.283
2	96208377	96208825	ENSG00000084090	1e-284	-	96208377	96208825	0	1	448,	0	-284	-282	12.9	-29.1	-31.1	-1.24
2	96251713	96253806	ENSG00000135956	0	-	96251713	96253806	0	1	2093,	0	-1740	#NAME?	29.9	-21.8	-23.5	-0.481
2	96284158	96284309	ENSG00000144028	4e-16	-	96284158	96284309	0	1	151,	0	-15.4	-14.5	3.51	-4.26	-5.11	2.33
2	96594367	96595416	ENSG00000114982	0	-	96594367	96595416	0	1	1049,	0	-2180	#NAME?	15.4	-13.4	-14.9	-0.389
2	96705928	96706494	ENSG00000114988	5e-95	-	96705928	96706494	0	1	566,	0	-94.3	-93.1	3.12	-2.62	-3.29	-0.361
2	96706672	96707328	ENSG00000114988	0	-	96706672	96707328	0	1	656,	0	-533	#NAME?	12.6	-9.98	-11.2	-0.717
2	96812268	96813657	ENSG00000273265	1.9e-10	-	96812268	96813657	0	2	221,164,	0,1225	-9.71	-8.81	6.85	-1.8	-2.35	2.65
2	96836610	96837000	ENSG00000213337	1.3e-10	-	96836610	96837000	0	1	390,	0	-9.87	-8.98	2.7	-4.08	-4.91	-1.53
2	96860313	96861210	ENSG00000168758	0	-	96860313	96861210	0	1	897,	0	-1280	#NAME?	18.9	-2.89	-3.6	0.314
2	97425043	97433437	ENSG00000230606	0	-	97425043	97433437	0	5	427,740,285,570,138,	0,834,1799,4173,8256	-1140	#NAME?	11.8	-1.75	-2.29	-0.242
2	97509721	97512025	ENSG00000196912	1e-236	-	97509721	97512025	0	2	12,888,	0,1416	-236	-235	14.3	-2.36	-3	-0.492
2	97756782	97757233	ENSG00000075568	3.2e-48	-	97756782	97757233	0	1	451,	0	-47.5	-46.4	2.01	-2.15	-2.76	0.212
2	97775849	97793302	ENSG00000075568	0	-	97775849	97793302	0	3	169,599,13,	0,16536,17440	-672	#NAME?	8.44	-12.7	-14.1	-0.591
2	98600329	98602427	ENSG00000183513	0	-	98600329	98602427	0	2	464,46,	0,2052	-414	#NAME?	8.98	-2.12	-2.72	-0.196
2	98726220	98726611	ENSG00000071073	1e-127	-	98726220	98726611	0	1	391,	0	-127	-126	15	-3.57	-4.35	-1.39
2	99117204	99117742	ENSG00000135951	1.3e-67	-	99117204	99117742	0	2	42,199,	0,339	-66.9	-65.8	4.76	-2.05	-2.64	-0.943
2	99126056	99126626	ENSG00000135951	1.6e-46	-	99126056	99126626	0	1	570,	0	-45.8	-44.7	6.36	-1.83	-2.38	-0.779
2	99406246	99406337	ENSG00000135945	7.9e-17	-	99406246	99406337	0	1	91,	0	-16.1	-15.1	2.47	-4.33	-5.18	-1.64
2	99436782	99442321	ENSG00000135945	0	-	99436782	99442321	0	3	9,737,5,	0,1791,5534	-2360	#NAME?	24.2	-4.26	-5.11	-0.321
2	101007616	101008187	ENSG00000204634	0	-	101007616	101008187	0	1	571,	0	-1230	#NAME?	16	-1.76	-2.3	-0.295
2	101011124	101011395	ENSG00000204634	7.9e-42	-	101011124	101011395	0	1	271,	0	-41.1	-40.1	2.65	-1.52	-2.02	0.475
2	105265824	105266303	ENSG00000135966	1e-138	-	105265824	105266303	0	1	479,	0	-138	-136	4.32	-3.4	-4.16	0.546
2	105266481	105267557	ENSG00000135966	0	-	105266481	105267557	0	1	1076,	0	-2140	#NAME?	25.9	-4.51	-5.38	-0.335
2	105307804	105308134	ENSG00000135966	6.3e-61	-	105307804	105308134	0	1	330,	0	-60.2	-59.1	6.12	-3.84	-4.65	-1.18
2	105334116	105335106	ENSG00000272994	0	-	105334116	105335106	0	1	990,	0	-1940	#NAME?	29.7	-7.15	-8.23	-0.536
2	110375405	110375555	ENSG00000175772	0.00012	-	110375405	110375555	0	1	150,	0	-3.91	-3.11	2.29	-1.51	-2.01	2.13
2	112216023	112230768	ENSG00000144161	1e-104	-	112216023	112230768	0	2	445,66,	0,14679	-104	-102	3.11	-1.34	-1.8	-0.282
2	112238316	112238557	ENSG00000144161	1.3e-39	-	112238316	112238557	0	1	241,	0	-38.9	-37.8	1.75	-1.96	-2.53	-0.329
2	112738345	112738526	ENSG00000169607	3.2e-57	-	112738345	112738526	0	1	181,	0	-56.5	-55.4	3.5	-4.42	-5.29	1.03
2	112738765	112738976	ENSG00000169607	6.3e-11	-	112738765	112738976	0	1	211,	0	-10.2	-9.26	1.69	-2.47	-3.12	0.656
2	112752318	112757080	ENSG00000169607	0	-	112752318	112757080	0	2	156,1104,	0,3658	-3690	#NAME?	15	-16.5	-18	-0.318
2	113611729	113612210	ENSG00000240356	3.2e-68	-	113611729	113612210	0	1	481,	0	-67.5	-66.4	5.81	-1.35	-1.81	0.358
2	113715003	113715184	ENSG00000115084	7.9e-13	-	113715003	113715184	0	1	181,	0	-12.1	-11.2	1.91	-1.92	-2.49	-0.741
2	119245434	119245762	ENSG00000229867	1e-287	-	119245434	119245762	0	1	328,	0	-287	-286	10.4	-6.48	-7.5	-1.11
2	120221632	120222609	ENSG00000226479	0	-	120221632	120222609	0	1	977,	0	-3180	#NAME?	23.6	-6.84	-7.9	-0.387
2	121337955	121338764	ENSG00000074054	1e-253	-	121337955	121338764	0	1	809,	0	-253	-251	4.28	-12.7	-14.1	0.584
2	121339722	121339842	ENSG00000074054	4.5e-09	-	121339722	121339842	0	1	120,	0	-8.35	-7.46	1.33	-4.22	-5.06	0.725
2	121339991	121340441	ENSG00000074054	0	-	121339991	121340441	0	1	450,	0	-1140	#NAME?	11.3	-8.7	-9.88	0.691
2	121727600	121727840	ENSG00000155438	9.99999998481684e-316	-	121727600	121727840	0	1	240,	0	-315	-314	4.24	-3.49	-4.26	0.225
2	127289388	127289869	ENSG00000163161	1e-236	-	127289388	127289869	0	1	481,	0	-236	-235	5.74	-39.5	-41.7	1.08
2	127292564	127293561	ENSG00000163161	5e-47	-	127292564	127293561	0	2	282,49,	0,948	-46.3	-45.2	2.99	-12	-13.3	-1.05
2	127504702	127506716	ENSG00000163166	0	-	127504702	127506716	0	2	1050,25,	0,1989	-1530	#NAME?	8.53	-6.16	-7.16	-0.277
2	127702131	127702942	ENSG00000136709	0	-	127702131	127702942	0	1	811,	0	-1200	#NAME?	56.5	-15.6	-17.1	-0.721
2	127706061	127708726	ENSG00000136709	0	-	127706061	127708726	0	2	491,50,	0,2615	-2690	#NAME?	18.8	-4.21	-5.05	-0.272
2	127709852	127713999	ENSG00000136709	5e-95	-	127709852	127713999	0	2	4,417,	0,3730	-94.3	-93.1	2.33	-8.57	-9.75	-0.611
2	127735828	127736249	ENSG00000136709	1e-208	-	127735828	127736249	0	1	421,	0	-208	-207	5.42	-3.22	-3.96	-0.547
2	127846207	127847343	ENSG00000144231	0	-	127846207	127847343	0	1	1136,	0	-6230	#NAME?	16	-5.83	-6.81	-0.185
2	127847820	127848149	ENSG00000144231	0	-	127847820	127848149	0	1	329,	0	-1390	#NAME?	5.81	-4.82	-5.72	-0.262
2	127846735	127847084	ENSG00000244563	0	-	127846735	127847084	0	1	349,	0	-4250	#NAME?	12.8	-1.62	-2.14	-0.142
2	127873849	127874239	ENSG00000144233	0	-	127873849	127874239	0	1	390,	0	-744	#NAME?	11.4	-9.2	-10.4	-0.758
2	128265489	128265997	ENSG00000136720	0	-	128265489	128265997	0	1	508,	0	-1370	#NAME?	17.6	-3.94	-4.75	0.568
2	128266861	128267428	ENSG00000136720	0	-	128266861	128267428	0	1	567,	0	-1790	#NAME?	17.5	-16.5	-18	1.02
2	128318069	128318577	ENSG00000136720	3.2e-47	-	128318069	128318577	0	1	508,	0	-46.5	-45.4	11.6	-1.48	-1.98	-0.64
2	130151571	130152621	ENSG00000136699	0	-	130151571	130152621	0	1	1050,	0	-2780	#NAME?	8.26	-8.22	-9.38	-0.205
2	130182209	130182390	ENSG00000136699	2.5e-31	-	130182209	130182390	0	1	181,	0	-30.6	-29.6	4.6	-3.5	-4.28	-0.541
2	130212869	130213106	ENSG00000230756	2e-69	-	130212869	130213106	0	1	237,	0	-68.7	-67.6	30.4	-1.36	-1.82	1.07
2	131723487	131724220	ENSG00000213222	0	-	131723487	131724220	0	1	733,	0	-845	#NAME?	51.8	-1.61	-2.12	-0.604
2	135200404	135207802	ENSG00000121988	0	-	135200404	135207802	0	3	36,526,369,	0,2033,7029	-563	#NAME?	24	-6.89	-7.96	-0.971
2	135840729	135840909	ENSG00000076003	1e-123	-	135840729	135840909	0	1	180,	0	-123	-122	2.01	-5.61	-6.57	0.43
2	144007124	144007454	ENSG00000121964	1.6e-78	-	144007124	144007454	0	1	330,	0	-77.8	-76.6	10	-1.86	-2.42	0.869
2	144398338	144400137	ENSG00000169554	0	-	144398338	144400137	0	1	1799,	0	-1800	#NAME?	12.2	-4.05	-4.88	-0.216
2	147934763	147934974	ENSG00000115947	7.9e-43	-	147934763	147934974	0	1	211,	0	-42.1	-41	3.25	-1.91	-2.47	0.74
2	151803026	151806913	ENSG00000162980	0	-	151803026	151806913	0	2	298,93,	0,3794	-1370	#NAME?	11.6	-2.19	-2.8	-0.24
2	151803038	151806894	ENSG00000283228	0	-	151803038	151806894	0	2	286,74,	0,3782	-1360	#NAME?	11.3	-2.28	-2.9	-0.256
2	152120392	152123865	ENSG00000115145	5e-66	-	152120392	152123865	0	2	410,100,	0,3373	-65.3	-64.1	2.9	-1.4	-1.88	-0.23
2	152656090	152657966	ENSG00000196504	0	-	152656090	152657966	0	2	308,82,	0,1794	-789	#NAME?	2.72	-4.03	-4.85	0.141
2	156011529	156013768	ENSG00000226383	0	-	156011529	156013768	0	2	323,96,	0,2143	-410	#NAME?	15.1	-1.61	-2.13	-0.643
2	156325445	156326191	ENSG00000153234	0	-	156325445	156326191	0	2	555,42,	0,704	-1050	#NAME?	25.9	-2.19	-2.8	-0.42
2	156329761	156330149	ENSG00000153234	1e-125	-	156329761	156330149	0	1	388,	0	-125	-123	6.67	-5.03	-5.95	-1.28
2	157737163	157738508	ENSG00000115170	0	-	157737163	157738508	0	2	502,69,	0,1276	-1770	#NAME?	27.2	-6.67	-7.71	-0.659
2	159282761	159286414	ENSG00000196151	1e-270	-	159282761	159286414	0	2	332,55,	0,3598	-270	-268	7.5	-1.85	-2.41	-0.475
2	159319998	159320389	ENSG00000123636	1e-184	-	159319998	159320389	0	1	391,	0	-184	-183	8.5	-1.65	-2.18	-0.473
2	163603646	163603857	ENSG00000182263	2e-47	-	163603646	163603857	0	1	211,	0	-46.7	-45.6	3.92	-3.62	-4.4	-1.18
2	163611371	163611732	ENSG00000182263	1e-105	-	163611371	163611732	0	1	361,	0	-105	-104	8.78	-3.05	-3.77	-1.03
2	164492811	164493141	ENSG00000115290	0	-	164492811	164493141	0	1	330,	0	-439	#NAME?	16.4	-4.85	-5.75	0.731
2	166198597	166199675	ENSG00000169432	0	-	166198597	166199675	0	1	1078,	0	-396	#NAME?	18.4	-1.36	-1.83	0.515
2	169185546	169185817	ENSG00000081479	1.6e-17	-	169185546	169185817	0	1	271,	0	-16.8	-15.9	3.46	-1.64	-2.16	-1.16
2	169240932	169241353	ENSG00000081479	1e-109	-	169240932	169241353	0	1	421,	0	-109	-107	9.65	-2.11	-2.7	-0.956
2	169560653	169560714	ENSG00000138399	1e-07	-	169560653	169560714	0	1	61,	0	-6.99	-6.13	1.29	-7.98	-9.12	-1.32
2	169571796	169573098	ENSG00000138399	1e-282	-	169571796	169573098	0	2	375,103,	0,1199	-282	-280	6.19	-1.47	-1.96	-0.198
2	171337474	171339456	ENSG00000123600	7.9e-71	-	171337474	171339456	0	2	28,273,	0,1709	-70.1	-68.9	2.93	-5.79	-6.77	-0.838
2	173209795	173214305	ENSG00000238133	1.3e-80	-	173209795	173214305	0	3	150,123,26,	0,2873,4484	-79.9	-78.8	11.9	-9.97	-11.2	1.83
2	173909936	173913228	ENSG00000172845	0	-	173909936	173913228	0	2	321,159,	0,3133	-402	#NAME?	3.04	-1.43	-1.92	0.125
2	173954912	173955363	ENSG00000172845	0	-	173954912	173955363	0	1	451,	0	-6250	#NAME?	19.2	-12.4	-13.8	-0.409
2	173955422	173955932	ENSG00000172845	0	-	173955422	173955932	0	1	510,	0	-2670	#NAME?	8.13	-6.37	-7.39	-0.266
2	174348288	174349151	ENSG00000138433	0	-	174348288	174349151	0	1	863,	0	-2040	#NAME?	7.55	-7.73	-8.85	-0.229
2	174436069	174436190	ENSG00000163328	7.2e-06	-	174436069	174436190	0	1	121,	0	-5.14	-4.31	1.68	-1.36	-1.83	-1.16
2	174472981	174481504	ENSG00000163328	1e-237	-	174472981	174481504	0	2	383,8,	0,8515	-237	-236	11.8	-9.14	-10.3	-1.49
2	174481683	174481984	ENSG00000163328	1.3e-56	-	174481683	174481984	0	1	301,	0	-55.9	-54.8	5.26	-1.41	-1.89	-0.73
2	175183646	175183947	ENSG00000154518	1e-26	-	175183646	175183947	0	1	301,	0	-26	-25	15.1	-1.34	-1.8	-2.98
2	176176408	176177034	ENSG00000224189	1.3e-74	-	176176408	176177034	0	3	284,41,34,	0,490,592	-73.9	-72.8	5.44	-5.01	-5.93	-1.2
2	177227594	177227804	ENSG00000116044	5e-89	-	177227594	177227804	0	1	210,	0	-88.3	-87.2	11.2	-5.38	-6.33	-1.89
2	177617412	177618279	ENSG00000197557	1e-248	-	177617412	177618279	0	1	867,	0	-248	-246	14.6	-1.41	-1.89	0.466
2	178617818	178618436	ENSG00000155657	1e-131	-	178617818	178618436	0	2	263,248,	0,370	-131	-130	11	-8.26	-9.41	-1.91
2	179944935	179950540	ENSG00000163510	0	-	179944935	179950540	0	2	780,29,	0,5576	-3000	#NAME?	12.5	-25.2	-27	-0.401
2	189033900	189034171	ENSG00000204262	1.6e-18	-	189033900	189034171	0	1	271,	0	-17.8	-16.9	4.66	-1.33	-1.79	-1.14
2	189755215	189761493	ENSG00000128694	0	-	189755215	189761493	0	2	345,74,	0,6204	-1280	#NAME?	24.2	-1.86	-2.42	-0.364
2	190508738	190509307	ENSG00000189362	1e-290	-	190508738	190509307	0	1	569,	0	-290	-288	22.1	-1.69	-2.22	-0.778
2	190880796	190881182	ENSG00000235852	1e-140	-	190880796	190881182	0	1	386,	0	-140	-139	5.96	-2.8	-3.49	-0.572
2	196137363	196139673	ENSG00000081320	0	-	196137363	196139673	0	2	366,54,	0,2256	-538	#NAME?	6.66	-8.03	-9.17	-0.567
2	196835639	196835820	ENSG00000197121	1.3e-11	-	196835639	196835820	0	1	181,	0	-10.9	-10	1.64	-3.41	-4.17	-0.807
2	199271595	199272524	ENSG00000119042	0	-	199271595	199272524	0	1	929,	0	-2110	#NAME?	23.9	-9.24	-10.5	-0.522
2	199348868	199349168	ENSG00000119042	7.9e-100	-	199348868	199349168	0	1	300,	0	-99.1	-97.9	2.01	-13.7	-15.1	-0.626
2	199457823	199458184	ENSG00000119042	1e-166	-	199457823	199458184	0	1	361,	0	-166	-165	9.44	-1.57	-2.08	-0.612
2	199932763	199935940	ENSG00000162971	0	-	199932763	199935940	0	2	560,10,	0,3167	-1860	#NAME?	20.1	-5.54	-6.5	-0.531
2	200981156	200987400	ENSG00000155744	1e-174	-	200981156	200987400	0	2	715,36,	0,6208	-174	-173	7.08	-12.5	-13.8	-0.884
2	201137515	201137842	ENSG00000232133	4e-95	-	201137515	201137842	0	1	327,	0	-94.4	-93.2	12.9	-5.61	-6.57	2.41
2	201701600	201701871	ENSG00000003393	1e-295	-	201701600	201701871	0	1	271,	0	-295	-293	6.17	-1.61	-2.12	-0.373
2	201757487	201759574	ENSG00000003393	1e-187	-	201757487	201759574	0	2	272,118,	0,1969	-187	-186	8.27	-1.4	-1.87	-0.371
2	202779316	202785975	ENSG00000163596	1e-176	-	202779316	202785975	0	2	332,58,	0,6601	-176	-174	13.9	-3.17	-3.91	-1.02
2	206085973	206086303	ENSG00000114933	1e-252	-	206085973	206086303	0	1	330,	0	-252	-250	13.4	-2.14	-2.74	-0.896
2	207077942	207078093	ENSG00000118263	1.7e-08	-	207077942	207078093	0	1	151,	0	-7.78	-6.91	2	-1.51	-2.01	0.924
2	207078991	207079622	ENSG00000118263	1e-199	-	207078991	207079622	0	1	631,	0	-199	-198	5.51	-1.75	-2.29	0.296
2	207149175	207165862	ENSG00000118263	1e-162	-	207149175	207165862	0	2	25,396,	0,16291	-162	-161	13	-2.79	-3.48	-0.879
2	207581733	207582123	ENSG00000144401	0	-	207581733	207582123	0	1	390,	0	-964	#NAME?	14.1	-3.32	-4.07	-0.55
2	214728603	214730438	ENSG00000138376	1.00000023069254e-317	-	214728603	214730438	0	3	405,46,28,	0,1631,1807	-317	-315	6.45	-2.88	-3.58	0.422
2	214780608	214781475	ENSG00000138376	0	-	214780608	214781475	0	1	867,	0	-739	#NAME?	20.8	-2.21	-2.82	-0.295
2	215367728	215367999	ENSG00000115414	1.3e-55	-	215367728	215367999	0	1	271,	0	-54.9	-53.9	8.91	-10.8	-12.1	1.54
2	215944463	215945576	ENSG00000118242	0	-	215944463	215945576	0	2	534,6,	0,1107	-354	#NAME?	10.6	-4.36	-5.21	0.684
2	216673332	216675131	ENSG00000115461	0	-	216673332	216675131	0	1	1799,	0	-1920	#NAME?	33.2	-2.9	-3.6	0.309
2	218454745	218455015	ENSG00000135913	7.9e-89	-	218454745	218455015	0	1	270,	0	-88.1	-86.9	5.14	-1.56	-2.06	0.542
2	218638035	218638484	ENSG00000115568	0	-	218638035	218638484	0	1	449,	0	-2530	#NAME?	31.4	-5.87	-6.85	-0.552
2	218642164	218643330	ENSG00000115568	0	-	218642164	218643330	0	1	1166,	0	-2150	#NAME?	27.3	-10.6	-11.9	-0.497
2	218643508	218644914	ENSG00000115568	0	-	218643508	218644914	0	1	1406,	0	-696	#NAME?	15.4	-1.82	-2.37	-0.161
2	218656229	218658736	ENSG00000115568	1e-195	-	218656229	218658736	0	2	234,36,	0,2471	-195	-194	5.18	-2.89	-3.59	-0.51
2	219076272	219076393	ENSG00000187736	3.9e-09	-	219076272	219076393	0	1	121,	0	-8.41	-7.53	1.73	-2.59	-3.26	1.06
2	219076258	219076379	ENSG00000280537	5e-11	-	219076258	219076379	0	1	121,	0	-10.3	-9.38	1.87	-3.58	-4.36	1.24
2	219172646	219172917	ENSG00000115649	6.3e-82	-	219172646	219172917	0	1	271,	0	-81.2	-80	2.09	-2.92	-3.62	-0.333
2	219224512	219224632	ENSG00000198925	7.9e-14	-	219224512	219224632	0	1	120,	0	-13.1	-12.1	1.7	-2.09	-2.69	-0.678
2	219249710	219250521	ENSG00000127824	1e-146	-	219249710	219250521	0	1	811,	0	-146	-145	9.17	-4.6	-5.47	0.904
2	219374034	219374274	ENSG00000123992	1e-115	-	219374034	219374274	0	1	240,	0	-115	-114	10.4	-3.06	-3.78	0.946
2	219385144	219385235	ENSG00000123992	1.7e-07	-	219385144	219385235	0	1	91,	0	-6.78	-5.91	1.99	-1.81	-2.36	1.54
2	219538946	219540534	ENSG00000123989	0	-	219538946	219540534	0	1	1588,	0	-1780	#NAME?	15.7	-22	-23.7	-0.383
2	219541768	219542099	ENSG00000123989	1e-120	-	219541768	219542099	0	1	331,	0	-120	-119	4.23	-18.5	-20.1	-1.58
2	221563962	221568766	ENSG00000116106	0	-	221563962	221568766	0	2	432,49,	0,4755	-395	#NAME?	20	-2.82	-3.52	-0.798
2	222201085	222201716	ENSG00000135903	1e-20	-	222201085	222201716	0	2	357,4,	0,627	-20	-19	2.04	-6.14	-7.14	0.93
2	222201775	222214391	ENSG00000135903	1.4e-10	-	222201775	222214391	0	2	415,5,	0,12611	-9.84	-8.94	3.89	-1.36	-1.83	0.601
2	222264715	222287385	ENSG00000135903	1.6e-38	-	222264715	222287385	0	2	410,10,	0,22660	-37.8	-36.8	5.24	-2.76	-3.45	-1.25
2	224474074	224478227	ENSG00000036257	0	-	224474074	224478227	0	2	302,28,	0,4125	-1610	#NAME?	5.18	-26.9	-28.7	-0.628
2	229767255	229768691	ENSG00000153827	0	-	229767255	229768691	0	2	495,76,	0,1360	-2270	#NAME?	6.63	-4.14	-4.97	-0.192
2	229858788	229859029	ENSG00000153827	1.6e-47	-	229858788	229859029	0	1	241,	0	-46.8	-45.7	2.08	-3.27	-4.02	-0.506
2	229859178	229860459	ENSG00000153827	0	-	229859178	229860459	0	2	396,54,	0,1227	-2980	#NAME?	7.75	-16.2	-17.7	-0.452
2	231460487	231461805	ENSG00000115053	0	-	231460487	231461805	0	3	77,198,266,	0,181,1052	-1100	#NAME?	1.93	-5.84	-6.82	0.0951
2	231494002	231494445	ENSG00000283312	2.5e-14	-	231494002	231494445	0	1	443,	0	-13.6	-12.7	5.08	-1.69	-2.22	-1.36
2	232480004	232480213	ENSG00000171551	1e-14	-	232480004	232480213	0	1	209,	0	-14	-13	1.86	-1.9	-2.46	0.712
2	232548178	232549400	ENSG00000221944	0	-	232548178	232549400	0	1	1222,	0	-786	#NAME?	21.6	-5.93	-6.92	-0.418
2	232550293	232550443	ENSG00000221944	0.00018	-	232550293	232550443	0	1	150,	0	-3.74	-2.94	1.72	-1.34	-1.8	-1.17
2	232584511	232586138	ENSG00000237126	4.8e-08	-	232584511	232586138	0	2	280,79,	0,1548	-7.32	-6.45	3.41	-1.74	-2.27	-1.38
2	233837577	233842115	ENSG00000123485	0	-	233837577	233842115	0	2	75,1507,	0,3031	-3300	#NAME?	12.4	-2.21	-2.82	-0.0917
2	233866095	233867444	ENSG00000224287	1e-126	-	233866095	233867444	0	1	1349,	0	-126	-125	16.6	-3.72	-4.51	-0.773
2	233866116	233867359	ENSG00000279809	1e-123	-	233866116	233867359	0	1	1243,	0	-123	-122	16.3	-3.12	-3.85	-0.72
2	234834314	234834701	ENSG00000235726	1.6e-56	-	234834314	234834701	0	1	387,	0	-55.8	-54.7	18.4	-1.44	-1.93	-1.56
2	238238835	238239165	ENSG00000144485	5e-64	-	238238835	238239165	0	1	330,	0	-63.3	-62.2	2.89	-1.78	-2.33	-0.432
2	238239464	238239826	ENSG00000144485	7.9e-36	-	238239464	238239826	0	2	104,166,	0,196	-35.1	-34.1	5.03	-1.75	-2.29	-0.857
2	239052303	239052963	ENSG00000068024	1e-116	-	239052303	239052963	0	1	660,	0	-116	-115	15.3	-4.56	-5.43	-1.17
2	240522803	240522983	ENSG00000144504	2.4e-06	-	240522803	240522983	0	1	180,	0	-5.62	-4.78	1.92	-2.38	-3.02	1.36
2	240527012	240527762	ENSG00000144504	1.3e-63	-	240527012	240527762	0	1	750,	0	-62.9	-61.8	2.96	-2.79	-3.48	-0.343
2	240529036	240529427	ENSG00000144504	1e-192	-	240529036	240529427	0	1	391,	0	-192	-191	9.46	-5.88	-6.87	1.14
2	240714240	240714390	ENSG00000130294	2.5e-17	-	240714240	240714390	0	1	150,	0	-16.6	-15.6	1.76	-5.86	-6.84	1.28
2	241095635	241096636	ENSG00000122085	0	-	241095635	241096636	0	2	803,36,	0,965	-1300	#NAME?	14.2	-1.63	-2.16	0.202
2	241126286	241127245	ENSG00000115687	0	-	241126286	241127245	0	1	959,	0	-763	#NAME?	28.4	-5.12	-6.05	-0.454
2	241227473	241227653	ENSG00000115677	5e-25	-	241227473	241227653	0	1	180,	0	-24.3	-23.3	1.96	-25.8	-27.6	2.06
2	241228131	241228371	ENSG00000115677	3.2e-68	-	241228131	241228371	0	1	240,	0	-67.5	-66.3	3.23	-16.3	-17.8	1.72
2	241228610	241228790	ENSG00000115677	9.3e-10	-	241228610	241228790	0	1	180,	0	-9.03	-8.14	1.98	-3.44	-4.21	1.33
2	241236173	241236533	ENSG00000115677	0	-	241236173	241236533	0	1	360,	0	-334	#NAME?	17	-1.92	-2.49	0.462
2	241256210	241256361	ENSG00000115677	5e-22	-	241256210	241256361	0	1	151,	0	-21.3	-20.4	1.17	-1.89	-2.45	-0.134
2	241493387	241494864	ENSG00000115694	5e-19	-	241493387	241494864	0	2	153,22,	0,1455	-18.3	-17.3	3.48	-2.49	-3.14	1.5
2	241633209	241637059	ENSG00000176946	0	-	241633209	241637059	0	2	870,119,	0,3731	-2810	#NAME?	16.9	-14.8	-16.3	-0.334
2	241675920	241676041	ENSG00000168393	1.3e-28	-	241675920	241676041	0	1	121,	0	-27.9	-26.9	1.61	-9.62	-10.9	0.974
3	3147913	3148364	ENSG00000072756	0	+	3147913	3148364	0	1	451,	0	-1710	#NAME?	16.7	-1.84	-2.4	-0.268
3	4314379	4317207	ENSG00000170364	1e-202	+	4314379	4317207	0	2	23,996,	0,1832	-202	-200	8.17	-10.2	-11.4	-0.696
3	5211283	5213376	ENSG00000134109	6.3e-59	+	5211283	5213376	0	2	123,58,	0,2035	-58.2	-57.1	5.7	-9.13	-10.3	1.95
3	9371083	9371534	ENSG00000134077	0	+	9371083	9371534	0	1	451,	0	-2490	#NAME?	9.13	-17.4	-18.9	-0.463
3	9468537	9473265	ENSG00000168137	0	+	9468537	9473265	0	3	38,471,30,	0,1921,4698	-6090	#NAME?	14.1	-4.55	-5.43	-0.176
3	9476937	9477177	ENSG00000168137	0	+	9476937	9477177	0	1	240,	0	-555	#NAME?	2.72	-19.4	-21.1	0.549
3	9734151	9739668	ENSG00000156983	0	+	9734151	9739668	0	2	588,670,	0,4847	-537	#NAME?	21.4	-7.27	-8.37	-0.459
3	9743048	9743350	ENSG00000156983	1e-123	+	9743048	9743350	0	2	205,95,	0,207	-123	-121	4.7	-1.76	-2.3	-0.433
3	9829194	9835371	ENSG00000250151	0	+	9829194	9835371	0	2	201,691,	0,5486	-410	#NAME?	5.75	-4.16	-4.99	0.286
3	9819139	9819350	ENSG00000214021	2.5e-26	+	9819139	9819350	0	1	211,	0	-25.6	-24.7	1.26	-2.8	-3.5	-0.218
3	9820817	9825421	ENSG00000214021	2e-68	+	9820817	9825421	0	2	224,16,	0,4588	-67.7	-66.6	6.21	-2.26	-2.88	-1.03
3	9829204	9833212	ENSG00000214021	2.5e-34	+	9829204	9833212	0	2	191,109,	0,3899	-33.6	-32.6	2.06	-7.3	-8.39	0.922
3	9834500	9836146	ENSG00000214021	0	+	9834500	9836146	0	2	3,1466,	0,180	-484	#NAME?	10.1	-2.75	-3.44	0.207
3	9892894	9893874	ENSG00000171135	0	+	9892894	9893874	0	1	980,	0	-1410	#NAME?	6.6	-4.69	-5.58	0.225
3	9944992	9945413	ENSG00000163703	5e-25	+	9944992	9945413	0	1	421,	0	-24.3	-23.3	4.93	-1.31	-1.76	0.455
3	9987251	9987922	ENSG00000180385	6.3e-12	+	9987251	9987922	0	2	13,108,	0,563	-11.2	-10.2	1.39	-11.5	-12.8	-1.25
3	10003810	10006990	ENSG00000180385	0	+	10003810	10006990	0	2	1434,184,	0,2996	-515	#NAME?	7.75	-3.73	-4.53	-0.202
3	10141724	10150129	ENSG00000134086	0	+	10141724	10150129	0	4	463,476,123,343,	0,821,4789,8062	-486	#NAME?	12.8	-25.5	-27.3	-0.377
3	10249587	10270917	ENSG00000157014	0	+	10249587	10270917	0	3	27,534,787,	0,10549,20543	-1530	#NAME?	8.19	-29.5	-31.4	-0.498
3	10279390	10280050	ENSG00000157014	0	+	10279390	10280050	0	1	660,	0	-1870	#NAME?	25.1	-9.89	-11.1	-0.57
3	10249579	10270931	ENSG00000272410	0	+	10249579	10270931	0	3	35,534,801,	0,10557,20551	-1450	#NAME?	8.09	-30.2	-32.1	-0.497
3	10279380	10285796	ENSG00000272410	0	+	10279380	10285796	0	2	547,49,	0,6367	-1930	#NAME?	25.7	-8.02	-9.16	-0.593
3	10288101	10293449	ENSG00000240288	2.5e-63	+	10288101	10293449	0	2	5,1382,	0,3966	-62.6	-61.5	11	-4.72	-5.6	-0.993
3	12433997	12434177	ENSG00000132170	3.2e-39	+	12433997	12434177	0	1	180,	0	-38.5	-37.5	1.64	-1.49	-1.99	0.266
3	12503292	12503743	ENSG00000154743	9.99999999963881e-315	+	12503292	12503743	0	1	451,	0	-314	-312	7.25	-2.57	-3.24	0.44
3	12582244	12582334	ENSG00000075975	6.3e-14	+	12582244	12582334	0	1	90,	0	-13.2	-12.2	1.31	-5.22	-6.15	0.702
3	12816531	12817369	ENSG00000144712	0	+	12816531	12817369	0	1	838,	0	-948	#NAME?	29.1	-6.73	-7.78	-0.91
3	12833782	12834082	ENSG00000144712	1.3e-85	+	12833782	12834082	0	1	300,	0	-84.9	-83.7	2.24	-1.64	-2.16	0.283
3	14178387	14178656	ENSG00000170860	4e-20	+	14178387	14178656	0	1	269,	0	-19.4	-18.4	13.9	-1.82	-2.38	-1.19
3	15043737	15044067	ENSG00000177463	1.3e-85	+	15043737	15044067	0	1	330,	0	-84.9	-83.8	2.91	-1.56	-2.06	-0.285
3	15044245	15044635	ENSG00000177463	1.3e-58	+	15044245	15044635	0	1	390,	0	-57.9	-56.8	2.16	-24.8	-26.6	-1.19
3	15045173	15045354	ENSG00000177463	3.2e-39	+	15045173	15045354	0	1	181,	0	-38.5	-37.5	1.95	-1.5	-2	-0.401
3	15045562	15045862	ENSG00000177463	1e-177	+	15045562	15045862	0	1	300,	0	-177	-175	3.79	-10.4	-11.6	-0.799
3	15046490	15046880	ENSG00000177463	1.6e-62	+	15046490	15046880	0	1	390,	0	-61.8	-60.7	2.21	-19	-20.7	-0.977
3	15255885	15256244	ENSG00000224660	0	+	15255885	15256244	0	1	359,	0	-872	#NAME?	9.38	-2.16	-2.77	-0.26
3	15256512	15258839	ENSG00000224660	1e-162	+	15256512	15258839	0	3	1094,75,294,	0,1596,2033	-162	-161	10.2	-3.37	-4.12	0.355
3	15259107	15260422	ENSG00000224660	6.3e-91	+	15259107	15260422	0	1	1315,	0	-90.2	-89	8.94	-3.24	-3.98	0.566
3	15436498	15439391	ENSG00000144597	9.99999999963881e-315	+	15436498	15439391	0	2	77,283,	0,2610	-314	-313	7.67	-4.18	-5.01	-0.529
3	17081510	17090534	ENSG00000154822	0	+	17081510	17090534	0	2	36,802,	0,8222	-489	#NAME?	16.1	-1.76	-2.3	-0.411
3	23959896	23963317	ENSG00000174738	0	+	23959896	23963317	0	3	28,629,94,	0,2080,3327	-1810	#NAME?	23.7	-2.81	-3.51	-0.242
3	23967939	23977798	ENSG00000174738	0	+	23967939	23977798	0	2	84,576,	0,9283	-1710	#NAME?	17.5	-4.53	-5.4	-0.284
3	25594640	25596948	ENSG00000077092	0	+	25594640	25596948	0	2	38,529,	0,1779	-803	#NAME?	9.02	-2.07	-2.67	0.26
3	25791930	25794534	ENSG00000151093	0	+	25791930	25794534	0	2	67,443,	0,2161	-2870	#NAME?	12.9	-8.01	-9.15	-0.452
3	31576493	31580096	ENSG00000163527	1e-135	+	31576493	31580096	0	2	11,288,	0,3315	-135	-133	2.6	-4.27	-5.12	-0.502
3	33144664	33144964	ENSG00000170275	7.9e-85	+	33144664	33144964	0	1	300,	0	-84.1	-83	2.35	-2.72	-3.4	0.451
3	33385676	33385797	ENSG00000153558	4.3e-06	+	33385676	33385797	0	1	121,	0	-5.37	-4.54	1.42	-4.11	-4.94	-1.32
3	33386065	33386246	ENSG00000153558	3.2e-23	+	33386065	33386246	0	1	181,	0	-22.5	-21.5	1.66	-5.73	-6.7	-0.808
3	37281969	37282240	ENSG00000144674	1e-106	+	37281969	37282240	0	1	271,	0	-106	-105	2.78	-6.36	-7.38	-0.657
3	37321860	37325272	ENSG00000144674	0	+	37321860	37325272	0	2	26,1685,	0,1727	-7380	#NAME?	14.8	-29.7	-31.7	-0.276
3	37325421	37325601	ENSG00000144674	7.9e-100	+	37325421	37325601	0	1	180,	0	-99.1	-97.9	2.02	-5.1	-6.02	-0.443
3	37326470	37326711	ENSG00000144674	2.5e-24	+	37326470	37326711	0	1	241,	0	-23.6	-22.6	1.31	-1.31	-1.77	-0.155
3	37327370	37328986	ENSG00000144674	0	+	37327370	37328986	0	3	455,122,24,	0,1045,1592	-676	#NAME?	3.71	-8.49	-9.66	-0.26
3	38122734	38123065	ENSG00000008226	1.6e-86	+	38122734	38123065	0	1	331,	0	-85.8	-84.7	2.28	-17.1	-18.7	0.902
3	38252944	38253962	ENSG00000172939	0	+	38252944	38253962	0	1	1018,	0	-8120	#NAME?	35.1	-11.8	-13.1	-0.317
3	38255038	38255159	ENSG00000172939	5e-13	+	38255038	38255159	0	1	121,	0	-12.3	-11.3	1.34	-4.59	-5.47	0.647
3	38482548	38484146	ENSG00000114739	0	+	38482548	38484146	0	2	12,1009,	0,589	-954	#NAME?	12.7	-2.23	-2.84	-0.235
3	38524495	38524854	ENSG00000157036	9.99999983659714e-317	+	38524495	38524854	0	1	359,	0	-316	-314	4.78	-9.29	-10.5	-0.636
3	40467208	40467479	ENSG00000188846	5e-77	+	40467208	40467479	0	1	271,	0	-76.3	-75.2	8.91	-1.93	-2.5	-1.09
3	40482589	40487965	ENSG00000177873	0	+	40482589	40487965	0	3	115,71,1160,	0,1063,4216	-681	#NAME?	27.2	-2.05	-2.63	-0.369
3	40489996	40490236	ENSG00000177873	5e-24	+	40489996	40490236	0	1	240,	0	-23.3	-22.3	3.09	-3.35	-4.1	-1.26
3	40530219	40532742	ENSG00000172888	0	+	40530219	40532742	0	2	97,713,	0,1810	-1430	#NAME?	13.1	-18.3	-19.9	-0.605
3	40535226	40535616	ENSG00000172888	0	+	40535226	40535616	0	1	390,	0	-783	#NAME?	6.9	-8.29	-9.45	-0.531
3	41239279	41239520	ENSG00000168036	1e-117	+	41239279	41239520	0	1	241,	0	-117	-116	1.65	-9.87	-11.1	0.353
3	42224540	42224781	ENSG00000182606	1e-273	+	42224540	42224781	0	1	241,	0	-273	-271	2.81	-9.9	-11.1	0.592
3	42636873	42637774	ENSG00000114857	0	+	42636873	42637774	0	1	901,	0	-1770	#NAME?	5.93	-23.2	-25	-0.319
3	42638102	42639332	ENSG00000114857	0	+	42638102	42639332	0	1	1230,	0	-6170	#NAME?	15.4	-3.09	-3.81	-0.0915
3	42646882	42647152	ENSG00000114857	0	+	42646882	42647152	0	1	270,	0	-410	#NAME?	3.19	-6.08	-7.08	0.397
3	42664543	42664872	ENSG00000114853	4e-16	+	42664543	42664872	0	1	329,	0	-15.4	-14.5	3.43	-2.35	-2.99	1.12
3	42665168	42665288	ENSG00000114853	1.8e-06	+	42665168	42665288	0	1	120,	0	-5.74	-4.89	2.52	-1.64	-2.16	1.86
3	43032430	43053611	ENSG00000273291	1.6e-16	+	43032430	43053611	0	2	117,91,	0,21090	-15.8	-14.8	4.59	-3.18	-3.92	-2.33
3	43032423	43033050	ENSG00000144649	3.2e-40	+	43032423	43033050	0	1	627,	0	-39.5	-38.4	11.6	-2.01	-2.59	-0.966
3	43718454	43718574	ENSG00000011198	2.5e-23	+	43718454	43718574	0	1	120,	0	-22.6	-21.6	1.62	-5.02	-5.93	-0.876
3	44367533	44367594	ENSG00000179152	4.3e-05	+	44367533	44367594	0	1	61,	0	-4.37	-3.55	1.64	-5.42	-6.37	-3
3	44586194	44629472	ENSG00000186448	0	+	44586194	44629472	0	3	19,125,485,	0,38824,42793	-326	#NAME?	8.01	-7.12	-8.2	-0.864
3	44646674	44647273	ENSG00000186448	0	+	44646674	44647273	0	1	599,	0	-404	#NAME?	11.1	-21.1	-22.8	-1.16
3	44651191	44660791	ENSG00000169981	0	+	44651191	44660791	0	3	68,145,2091,	0,1365,7509	-1640	#NAME?	31.4	-7.83	-8.95	-0.429
3	44721629	44722373	ENSG00000196653	1.3e-56	+	44721629	44722373	0	1	744,	0	-55.9	-54.8	11.4	-4.66	-5.55	1.28
3	45739886	45743810	ENSG00000211456	1e-279	+	45739886	45743810	0	2	21,278,	0,3646	-279	-278	5.53	-2.14	-2.75	0.435
3	47164586	47231856	ENSG00000227398	1e-276	+	47164586	47231856	0	3	11,228,90,	0,4582,67180	-276	-274	8.07	-23.7	-25.5	-2.06
3	47244480	47244780	ENSG00000227398	2.5e-28	+	47244480	47244780	0	1	300,	0	-27.6	-26.6	5.57	-1.82	-2.38	1.37
3	47245435	47246422	ENSG00000227398	1e-132	+	47245435	47246422	0	1	987,	0	-132	-131	15.3	-1.75	-2.29	0.619
3	47343643	47344960	ENSG00000114648	0	+	47343643	47344960	0	1	1317,	0	-3520	#NAME?	27	-12.3	-13.6	-0.554
3	47345079	47345769	ENSG00000114648	0	+	47345079	47345769	0	1	690,	0	-2340	#NAME?	24.4	-4.99	-5.91	-0.355
3	47410602	47410902	ENSG00000076201	2.5e-84	+	47410602	47410902	0	1	300,	0	-83.6	-82.4	1.92	-3.75	-4.54	0.343
3	47412962	47413172	ENSG00000076201	1e-127	+	47412962	47413172	0	1	210,	0	-127	-125	1.92	-3.91	-4.72	0.305
3	47846178	47846986	ENSG00000132153	0	+	47846178	47846986	0	1	808,	0	-1440	#NAME?	5.57	-9.47	-10.7	-0.254
3	48269000	48269269	ENSG00000164048	5e-17	+	48269000	48269269	0	1	269,	0	-16.3	-15.3	1.56	-8.13	-9.27	-0.898
3	48269388	48269956	ENSG00000164048	0	+	48269388	48269956	0	1	568,	0	-809	#NAME?	13	-5.22	-6.16	-0.419
3	48447246	48450501	ENSG00000164053	1e-153	+	48447246	48450501	0	3	276,134,9,	0,2790,3246	-153	-151	8.98	-11.5	-12.8	1.31
3	48460144	48460772	ENSG00000164053	0	+	48460144	48460772	0	1	628,	0	-691	#NAME?	20.6	-2.4	-3.04	0.411
3	48927431	48927791	ENSG00000177479	0	+	48927431	48927791	0	1	360,	0	-6010	#NAME?	10.6	-48.1	-50.3	-0.729
3	49011553	49013141	ENSG00000178252	0	+	49011553	49013141	0	1	1588,	0	-8540	#NAME?	37	-1.54	-2.05	-0.0878
3	49015023	49015953	ENSG00000178252	0	+	49015023	49015953	0	1	930,	0	-1110	#NAME?	6.03	-38.3	-40.4	0.439
3	49175796	49176007	ENSG00000185909	4e-18	+	49175796	49176007	0	1	211,	0	-17.4	-16.5	2.6	-5.12	-6.05	1.54
3	49510608	49533730	ENSG00000173402	0	+	49510608	49533730	0	2	213,2934,	0,20188	-7980	#NAME?	17.7	-5.37	-6.31	-0.0968
3	49535227	49535558	ENSG00000173402	1e-221	+	49535227	49535558	0	1	331,	0	-221	-219	2.53	-5.9	-6.88	-0.325
3	49651811	49652442	ENSG00000164061	1e-142	+	49651811	49652442	0	1	631,	0	-142	-140	21.3	-4.15	-4.98	-1.4
3	49667645	49668306	ENSG00000164061	1e-102	+	49667645	49668306	0	1	661,	0	-102	-101	10.1	-2.65	-3.32	0.809
3	49705744	49705955	ENSG00000164068	2.5e-34	+	49705744	49705955	0	1	211,	0	-33.6	-32.6	3.76	-3.94	-4.75	1.47
3	49721000	49721259	ENSG00000164068	1e-70	+	49721000	49721259	0	2	105,75,	0,184	-70	-68.9	1.77	-2.76	-3.45	0.306
3	49916699	49916878	ENSG00000228008	1.7e-07	+	49916699	49916878	0	1	179,	0	-6.76	-5.9	5.62	-1.81	-2.37	-2.5
3	49963022	49972059	ENSG00000004534	0	+	49963022	49972059	0	3	5,1551,1,	0,4175,9036	-2190	#NAME?	17.7	-27.4	-29.3	-0.423
3	50258754	50259115	ENSG00000114353	0	+	50258754	50259115	0	1	361,	0	-2220	#NAME?	5.48	-88.8	-91.6	0.872
3	50582228	50582739	ENSG00000114735	1e-111	+	50582228	50582739	0	1	511,	0	-111	-110	30.3	-2.03	-2.62	-1.17
3	50584057	50585827	ENSG00000114735	0	+	50584057	50585827	0	1	1770,	0	-519	#NAME?	37.1	-1.87	-2.44	-0.523
3	50648009	50648310	ENSG00000114738	1e-257	+	50648009	50648310	0	1	301,	0	-257	-256	4.33	-21.4	-23.1	1.17
3	51385582	51385762	ENSG00000145050	2e-21	+	51385582	51385762	0	1	180,	0	-20.7	-19.7	3.34	-2.28	-2.91	1.27
3	51385939	51386149	ENSG00000145050	1.5e-10	+	51385939	51386149	0	1	210,	0	-9.83	-8.93	2.51	-1.69	-2.22	1.23
3	51392134	51394708	ENSG00000259956	0	+	51392134	51394708	0	1	2574,	0	-4920	#NAME?	20	-5.36	-6.3	0.128
3	51703753	51704323	ENSG00000164081	0	+	51703753	51704323	0	1	570,	0	-522	#NAME?	6.78	-2.59	-3.25	0.196
3	51980901	51981199	ENSG00000248487	0	+	51980901	51981199	0	1	298,	0	-541	#NAME?	6.56	-6.95	-8.02	0.582
3	52240412	52240978	ENSG00000243224	1e-160	+	52240412	52240978	0	1	566,	0	-160	-159	10.6	-11.1	-12.4	-1.68
3	52246758	52247069	ENSG00000164088	1.4e-05	+	52246758	52247069	0	2	54,96,	0,215	-4.85	-4.03	2.04	-3.9	-4.71	2.4
3	52248238	52248328	ENSG00000164088	0.00091	+	52248238	52248328	0	1	90,	0	-3.04	-2.25	1.81	-2.79	-3.48	2.79
3	52250299	52250478	ENSG00000164088	1.6e-20	+	52250299	52250478	0	1	179,	0	-19.8	-18.9	1.91	-1.55	-2.06	0.563
3	52372260	52373039	ENSG00000114841	1e-15	+	52372260	52373039	0	2	127,144,	0,635	-15	-14	4.48	-2.06	-2.66	1.66
3	52477626	52478136	ENSG00000010322	0	+	52477626	52478136	0	1	510,	0	-577	#NAME?	26.1	-40.7	-42.9	1.93
3	52480893	52481912	ENSG00000010322	1e-288	+	52480893	52481912	0	1	1019,	0	-288	-287	6.81	-46.1	-48.4	1.15
3	52491903	52492353	ENSG00000010322	0	+	52491903	52492353	0	1	450,	0	-670	#NAME?	7.41	-3.32	-4.07	0.34
3	53192210	53192449	ENSG00000163932	1e-133	+	53192210	53192449	0	1	239,	0	-133	-132	3.52	-2.6	-3.26	-0.341
3	53864936	53865472	ENSG00000056736	0	+	53864936	53865472	0	1	536,	0	-581	#NAME?	8.35	-3.35	-4.1	-0.365
3	56563616	56564126	ENSG00000180376	0	+	56563616	56564126	0	1	510,	0	-1280	#NAME?	6.72	-7.8	-8.92	-0.363
3	56569312	56569703	ENSG00000180376	1e-174	+	56569312	56569703	0	1	391,	0	-174	-173	3.9	-1.61	-2.12	0.29
3	56617089	56617450	ENSG00000180376	0	+	56617089	56617450	0	1	361,	0	-934	#NAME?	4.41	-3.76	-4.56	-0.276
3	57260722	57268019	ENSG00000157500	1e-135	+	57260722	57268019	0	2	52,278,	0,7019	-135	-134	2.24	-3.82	-4.63	0.336
3	57269746	57270016	ENSG00000157500	1e-109	+	57269746	57270016	0	1	270,	0	-109	-108	2.62	-2.51	-3.16	0.354
3	57556514	57556665	ENSG00000174840	3.7e-07	+	57556514	57556665	0	1	151,	0	-6.43	-5.57	1.63	-1.35	-1.82	0.75
3	57556873	57557533	ENSG00000174840	0	+	57556873	57557533	0	1	660,	0	-1680	#NAME?	11.8	-1.82	-2.37	-0.205
3	57557651	57559873	ENSG00000174840	1e-244	+	57557651	57559873	0	2	36,564,	0,1658	-244	-243	5.11	-4.4	-5.26	-0.38
3	57756967	57757748	ENSG00000163681	0	+	57756967	57757748	0	1	781,	0	-2040	#NAME?	49.5	-9.37	-10.6	-0.456
3	57927998	57928059	ENSG00000163681	6.5e-06	+	57927998	57928059	0	1	61,	0	-5.19	-4.35	1.22	-8.07	-9.22	1.28
3	58170843	58171203	ENSG00000136068	0	+	58170843	58171203	0	1	360,	0	-418	#NAME?	2.95	-25.5	-27.4	0.812
3	58285391	58294275	ENSG00000163686	0	+	58285391	58294275	0	2	62,687,	0,8197	-542	#NAME?	15	-2.4	-3.04	0.266
3	58317487	58318027	ENSG00000163684	0	+	58317487	58318027	0	1	540,	0	-6000	#NAME?	16.7	-2.01	-2.59	-0.155
3	58317469	58318007	ENSG00000255154	0	+	58317469	58318007	0	1	538,	0	-5900	#NAME?	16.6	-2.24	-2.85	-0.166
3	58498681	58501794	ENSG00000168301	0	+	58498681	58501794	0	3	101,93,849,	0,1629,2264	-1970	#NAME?	18.4	-4.52	-5.39	-0.25
3	62203442	62203892	ENSG00000144724	0	+	62203442	62203892	0	1	450,	0	-349	#NAME?	21.6	-1.52	-2.02	-0.495
3	63995653	63999694	ENSG00000285258	0	+	63995653	63999694	0	2	983,245,	0,3796	-1070	#NAME?	18.7	-1.87	-2.43	-0.172
3	63995644	63998787	ENSG00000163635	0	+	63995644	63998787	0	3	839,67,52,	0,1976,3091	-1030	#NAME?	18.3	-4.71	-5.6	-0.303
3	63999414	63999714	ENSG00000163635	1e-218	+	63999414	63999714	0	1	300,	0	-218	-217	10.2	-3.33	-4.09	0.816
3	66380155	66380906	ENSG00000144741	0	+	66380155	66380906	0	1	751,	0	-1090	#NAME?	9.65	-2.54	-3.21	-0.293
3	67003371	67008363	ENSG00000163376	0	+	67003371	67008363	0	2	938,442,	0,4550	-971	#NAME?	43.6	-1.66	-2.18	-0.345
3	69017171	69017442	ENSG00000244513	2.5e-27	+	69017171	69017442	0	1	271,	0	-26.6	-25.6	9.79	-1.93	-2.5	-1.78
3	69040399	69048519	ENSG00000244513	0	+	69040399	69048519	0	2	58,332,	0,7788	-454	#NAME?	9.48	-5.93	-6.91	-0.445
3	69102201	69104850	ENSG00000144746	0	+	69102201	69104850	0	2	29,387,	0,2262	-4920	#NAME?	8.1	-13.5	-14.9	-0.265
3	75676619	75679303	ENSG00000242516	0	+	75676619	75679303	0	2	6,471,	0,2213	-561	#NAME?	20	-1.34	-1.8	-0.509
3	75738279	75738363	ENSG00000266396	6.3e-11	+	75738279	75738363	0	1	84,	0	-10.2	-9.32	2.4	-1.53	-2.03	-1.53
3	77040134	77098291	ENSG00000185008	1e-121	+	77040134	77098291	0	2	712,278,	0,57879	-121	-120	14.8	-2.65	-3.32	-0.701
3	84959046	84959394	ENSG00000175161	1.5e-09	+	84959046	84959394	0	1	348,	0	-8.83	-7.95	3.9	-1.69	-2.21	-1.09
3	88156035	88156995	ENSG00000179021	0	+	88156035	88156995	0	1	960,	0	-5530	#NAME?	27.9	-28.8	-30.7	-0.565
3	94082164	94084368	ENSG00000178694	4e-48	+	94082164	94084368	0	2	9,262,	0,1942	-47.4	-46.3	2.26	-15.1	-16.6	-1.32
3	97226383	97244365	ENSG00000080224	0	+	97226383	97244365	0	2	36,414,	0,17568	-791	#NAME?	34.7	-1.39	-1.87	-0.537
3	97800823	97801003	ENSG00000113966	5.2e-05	+	97800823	97801003	0	1	180,	0	-4.28	-3.46	1.51	-5.39	-6.34	1.56
3	97864252	97873214	ENSG00000080200	0	+	97864252	97873214	0	2	395,1373,	0,7589	-329	#NAME?	20.1	-3.02	-3.74	-0.486
3	97874710	97874890	ENSG00000080200	5e-09	+	97874710	97874890	0	1	180,	0	-8.3	-7.42	2.18	-1.59	-2.11	-0.987
3	97942384	97943526	ENSG00000080200	0	+	97942384	97943526	0	2	59,301,	0,841	-567	#NAME?	8.43	-6.99	-8.07	0.523
3	100748277	100748368	ENSG00000114354	1.9e-05	+	100748277	100748368	0	1	91,	0	-4.71	-3.89	1.07	-1.65	-2.18	0.163
3	100748427	100748547	ENSG00000114354	1.3e-31	+	100748427	100748547	0	1	120,	0	-30.9	-29.9	1.22	-2.36	-2.99	0.192
3	101565067	101566236	ENSG00000174173	0	+	101565067	101566236	0	1	1169,	0	-12000	#NAME?	20.3	-58.1	-60.6	-0.411
3	101712471	101713191	ENSG00000244119	0	+	101712471	101713191	0	1	720,	0	-309	-308	20.8	-1.6	-2.11	-0.468
3	101757658	101758437	ENSG00000182504	0	+	101757658	101758437	0	1	779,	0	-2080	#NAME?	8.39	-3.84	-4.64	-0.24
3	101762546	101765503	ENSG00000182504	0	+	101762546	101765503	0	3	14,78,657,	0,562,2300	-2820	#NAME?	25.5	-2.69	-3.36	-0.291
3	105366908	105367358	ENSG00000170017	3.2e-79	+	105366908	105367358	0	1	450,	0	-78.5	-77.3	5.03	-1.35	-1.81	0.418
3	105553165	105574657	ENSG00000170017	1e-158	+	105553165	105574657	0	3	6,113,181,	0,18686,21311	-158	-157	2.16	-3.02	-3.74	0.288
3	105576480	105576780	ENSG00000170017	1e-282	+	105576480	105576780	0	1	300,	0	-282	-281	2.31	-23.7	-25.5	0.66
3	107246135	107246523	ENSG00000243701	1.3e-73	+	107246135	107246523	0	1	388,	0	-72.9	-71.7	8.86	-3.29	-4.04	-1.23
3	107246582	107246851	ENSG00000243701	4e-26	+	107246582	107246851	0	1	269,	0	-25.4	-24.4	4.34	-1.69	-2.22	-1.2
3	107772731	107772822	ENSG00000114439	1.6e-13	+	107772731	107772822	0	1	91,	0	-12.8	-11.8	1.22	-1.38	-1.85	-0.235
3	107773180	107773631	ENSG00000114439	0	+	107773180	107773631	0	1	451,	0	-2710	#NAME?	8.38	-37.6	-39.7	-0.581
3	107798713	107805626	ENSG00000114439	6.3e-70	+	107798713	107805626	0	3	7,187,257,	0,2381,6656	-69.2	-68.1	1.99	-2.53	-3.19	0.25
3	107806375	107806466	ENSG00000114439	7.9e-14	+	107806375	107806466	0	1	91,	0	-13.1	-12.1	1.26	-1.76	-2.3	0.347
3	107809134	107809765	ENSG00000114439	0	+	107809134	107809765	0	1	631,	0	-679	#NAME?	4.58	-8.62	-9.79	0.435
3	108690958	108691139	ENSG00000198919	1e-103	+	108690958	108691139	0	1	181,	0	-103	-102	6.44	-1.38	-1.85	0.583
[truncated: 9,746 more rows]
