# Supplementary material for: Suppressed SF3B1 Expression Lowers METTL3 Transcription and m6A RNA Expression
Source: Int J Mol Sci. 2026 Jun 15;27(12):5396. doi: 10.3390/ijms27125396 (PMC13300658; doi:10.3390/ijms27125396)
Supplement: Supplementary file 1 [file ijms-27-05396-s001.zip › Supplementary Table S8.xlsx]

## Sheet: sig_diff_peak
chr	chromStart	chromEnd	name	score	strand	thickStart	thickEnd	itemRgb	blockCount	blockSizes	blockStarts	lg.p	lg.fdr	fold_enrchment	diff.lg.fdr	diff.lg.p	diff.log2.fc
1	853392	853603	ENSG00000228794	6.3e-11	+	853392	853603	0	1	211,	0	-10.2	-9.25	4.84	-1.76	-2.32	-0.864
1	856179	857318	ENSG00000228794	1e-232	+	856179	857318	0	1	1139,	0	-232	-231	28.8	-5.16	-6.07	-0.984
1	924556	925937	ENSG00000187634	1e-177	+	924556	925937	0	4	392,40,63,16,	0,593,1181,1365	-177	-176	4.6	-1.34	-1.83	-0.339
1	1034311	1034522	ENSG00000188157	1.3e-09	+	1034311	1034522	0	1	211,	0	-8.89	-7.99	14	-2.13	-2.75	5.42
1	1046418	1046509	ENSG00000188157	7.6e-10	+	1046418	1046509	0	1	91,	0	-9.12	-8.22	1.43	-1.51	-2.03	0.536
1	1232524	1234232	ENSG00000176022	0	+	1232524	1234232	0	1	1708,	0	-2060	#NAME?	26.2	-2.29	-2.93	-0.224
1	1400560	1401452	ENSG00000224870	0	+	1400560	1401452	0	1	892,	0	-1380	#NAME?	25.2	-12.2	-13.5	-0.675
1	1401718	1402046	ENSG00000224870	1e-256	+	1401718	1402046	0	1	328,	0	-256	-255	5.73	-3.5	-4.27	0.434
1	1891791	1892395	ENSG00000231050	2e-24	+	1891791	1892395	0	2	60,262,	0,342	-23.7	-22.7	3.42	-7.23	-8.29	2
1	2029712	2029892	ENSG00000187730	4e-26	+	2029712	2029892	0	1	180,	0	-25.4	-24.4	3.96	-1.38	-1.88	1.13
1	2029980	2030639	ENSG00000187730	6.3e-62	+	2029980	2030639	0	1	659,	0	-61.2	-60.1	5.49	-1.59	-2.13	0.551
1	2184632	2185395	ENSG00000067606	1e-302	+	2184632	2185395	0	2	66,474,	0,289	-302	-301	7.5	-23.6	-25.4	-1.03
1	2228934	2232546	ENSG00000157933	0	+	2228934	2232546	0	2	801,68,	0,3544	-1620	#NAME?	15.2	-4.11	-4.94	-0.297
1	2306824	2308442	ENSG00000157933	0	+	2306824	2308442	0	1	1618,	0	-9410	#NAME?	16.5	-37.9	-40.1	-0.383
1	2405173	2405444	ENSG00000157916	2e-76	+	2405173	2405444	0	1	271,	0	-75.7	-74.5	2.73	-3.73	-4.53	0.437
1	2546723	2547019	ENSG00000272449	4e-34	+	2546723	2547019	0	1	296,	0	-33.4	-32.4	3.56	-3.97	-4.79	-1.29
1	2591110	2591409	ENSG00000157870	1.3e-34	+	2591110	2591409	0	1	299,	0	-33.9	-32.8	1.64	-13.2	-14.5	0.884
1	3746459	3747941	ENSG00000162592	0	+	3746459	3747941	0	2	232,128,	0,1354	-555	#NAME?	21.6	-1.83	-2.4	-0.676
1	3873110	3883749	ENSG00000169598	1e-120	+	3873110	3883749	0	2	27,243,	0,10396	-120	-119	3.19	-1.7	-2.25	-0.392
1	6238667	6239444	ENSG00000225077	1e-101	+	6238667	6239444	0	1	777,	0	-101	-100	17.8	-1.58	-2.12	0.624
1	6619847	6621999	ENSG00000116273	0	+	6619847	6621999	0	2	490,589,	0,1563	-794	#NAME?	26.5	-15.6	-17	-0.739
1	6632736	6633366	ENSG00000041988	0	+	6632736	6633366	0	1	630,	0	-1210	#NAME?	23.7	-2.28	-2.92	-0.313
1	7772769	7773463	ENSG00000049245	1e-157	+	7772769	7773463	0	2	429,22,	0,672	-157	-156	11	-4.58	-5.45	-0.866
1	7984965	7985026	ENSG00000116288	5.2e-09	+	7984965	7985026	0	1	61,	0	-8.28	-7.4	1.12	-3.47	-4.24	-0.347
1	9240001	9247001	ENSG00000049239	0	+	9240001	9247001	0	3	17,637,36,	0,4923,6964	-587	#NAME?	23	-10.1	-11.3	-0.763
1	9269748	9270378	ENSG00000049239	1e-191	+	9269748	9270378	0	1	630,	0	-191	-189	6.19	-2.48	-3.14	-0.404
1	9355744	9367562	ENSG00000171621	1e-193	+	9355744	9367562	0	2	841,115,	0,11703	-193	-191	20.8	-1.78	-2.34	-0.589
1	9367621	9368219	ENSG00000171621	2e-57	+	9367621	9368219	0	1	598,	0	-56.7	-55.6	7.76	-2.02	-2.63	-0.669
1	9582370	9582760	ENSG00000171612	1e-185	+	9582370	9582760	0	1	390,	0	-185	-183	4.06	-3.21	-3.96	-0.447
1	9602209	9602449	ENSG00000188807	4e-31	+	9602209	9602449	0	1	240,	0	-30.4	-29.4	2.1	-3.88	-4.69	0.762
1	9724901	9727501	ENSG00000171608	0	+	9724901	9727501	0	2	35,593,	0,2007	-381	#NAME?	20.6	-2.67	-3.36	0.514
1	10303204	10304974	ENSG00000054523	0	+	10303204	10304974	0	1	1770,	0	-1390	#NAME?	18.6	-5.59	-6.53	-0.27
1	10378094	10379354	ENSG00000054523	0	+	10378094	10379354	0	1	1260,	0	-641	#NAME?	8.83	-11	-12.3	-0.464
1	10639449	10647248	ENSG00000272078	1.6e-83	+	10639449	10647248	0	2	628,1,	0,7798	-82.8	-81.6	9.03	-3.13	-3.87	-1.12
1	10653615	10654184	ENSG00000272078	0	+	10653615	10654184	0	1	569,	0	-518	#NAME?	17	-1.77	-2.34	-0.413
1	11273205	11273983	ENSG00000120942	6.3e-60	+	11273205	11273983	0	1	778,	0	-59.2	-58.1	3.69	-6.41	-7.41	-1
1	11972986	11975538	ENSG00000083444	0	+	11972986	11975538	0	2	11,886,	0,1666	-1620	#NAME?	10.8	-4.22	-5.05	-0.183
1	12011536	12012076	ENSG00000116688	0	+	12011536	12012076	0	1	540,	0	-3820	#NAME?	15.8	-7.89	-8.99	-0.313
1	12012435	12012765	ENSG00000116688	1e-233	+	12012435	12012765	0	1	330,	0	-233	-232	2.16	-1.41	-1.91	-0.148
1	12275947	12277296	ENSG00000048707	0	+	12275947	12277296	0	1	1349,	0	-1920	#NAME?	20.8	-17	-18.6	-0.878
1	12509828	12510129	ENSG00000048707	1.3e-75	+	12509828	12510129	0	1	301,	0	-74.9	-73.7	3.13	-2.45	-3.11	-0.529
1	13749412	13769143	ENSG00000116731	1.3e-12	+	13749412	13769143	0	2	75,105,	0,19626	-11.9	-11	1.77	-5.83	-6.79	1.24
1	13778500	13780357	ENSG00000116731	0	+	13778500	13780357	0	1	1857,	0	-698	#NAME?	12.2	-2.04	-2.65	-0.186
1	13780655	13780985	ENSG00000116731	2e-38	+	13780655	13780985	0	1	330,	0	-37.7	-36.7	1.73	-19.7	-21.4	0.964
1	15329534	15329805	ENSG00000142621	2e-25	+	15329534	15329805	0	1	271,	0	-24.7	-23.7	4.02	-1.47	-1.98	1.03
1	15428735	15428944	ENSG00000142634	2.1e-08	+	15428735	15428944	0	1	209,	0	-7.67	-6.79	1.33	-1.54	-2.07	0.339
1	15567259	15568667	ENSG00000116138	0	+	15567259	15568667	0	2	10,890,	0,518	-2860	#NAME?	31.5	-4.07	-4.89	-0.332
1	15659874	15661883	ENSG00000197312	0	+	15659874	15661883	0	1	2009,	0	-2920	#NAME?	27.8	-17.4	-19	-0.4
1	15661972	15662242	ENSG00000197312	1e-111	+	15661972	15662242	0	1	270,	0	-111	-110	5.47	-2.19	-2.82	-0.713
1	15659868	15661722	ENSG00000215695	0	+	15659868	15661722	0	1	1854,	0	-2880	#NAME?	27.7	-16.5	-18	-0.415
1	15725452	15728123	ENSG00000116786	0	+	15725452	15728123	0	3	93,819,45,	0,1561,2626	-1710	#NAME?	30.2	-2.48	-3.15	-0.242
1	15848013	15876586	ENSG00000065526	0	+	15848013	15876586	0	4	137,321,894,385,	0,24802,25488,28188	-12100	#NAME?	33.3	-52.6	-55.1	-0.486
1	15922302	15929661	ENSG00000065526	0	+	15922302	15929661	0	2	47,1571,	0,5788	-10200	#NAME?	11.1	-48.9	-51.4	-0.318
1	15930079	15930888	ENSG00000065526	0	+	15930079	15930888	0	1	809,	0	-2490	#NAME?	4.5	-39.6	-41.8	-0.378
1	15931756	15931966	ENSG00000065526	1e-119	+	15931756	15931966	0	1	210,	0	-119	-118	1.73	-7.19	-8.25	-0.371
1	15932115	15933014	ENSG00000065526	0	+	15932115	15933014	0	1	899,	0	-602	#NAME?	2.73	-70.1	-72.8	-0.586
1	15933252	15934152	ENSG00000065526	0	+	15933252	15934152	0	1	900,	0	-2250	#NAME?	3.81	-1.96	-2.55	-0.0609
1	15934630	15934780	ENSG00000065526	1.6e-10	+	15934630	15934780	0	1	150,	0	-9.79	-8.88	1.23	-5.43	-6.37	-0.453
1	15935109	15935708	ENSG00000065526	0	+	15935109	15935708	0	1	599,	0	-2250	#NAME?	4.71	-6.01	-6.99	-0.149
1	15937322	15937818	ENSG00000065526	0	+	15937322	15937818	0	2	323,7,	0,489	-1830	#NAME?	3.03	-4.44	-5.29	-0.147
1	15939381	15940460	ENSG00000065526	0	+	15939381	15940460	0	1	1079,	0	-17200	#NAME?	20.7	-21.9	-23.7	-0.209
1	16395040	16395399	ENSG00000055070	0	+	16395040	16395399	0	1	359,	0	-6250	#NAME?	10.2	-4.91	-5.8	-0.209
1	16458941	16460078	ENSG00000157191	0	+	16458941	16460078	0	1	1137,	0	-684	#NAME?	7.52	-1.44	-1.95	-0.143
1	16966081	16966460	ENSG00000058453	0.00014	+	16966081	16966460	0	2	38,53,	0,326	-3.84	-3.03	1.62	-1.4	-1.9	-1.25
1	19258545	19259148	ENSG00000053372	0	+	19258545	19259148	0	2	8,468,	0,135	-4260	#NAME?	15	-1.43	-1.94	-0.153
1	19657017	19657407	ENSG00000158747	0	+	19657017	19657407	0	1	390,	0	-1030	#NAME?	15.5	-1.74	-2.3	-0.388
1	19906900	19907945	ENSG00000169914	0	+	19906900	19907945	0	2	44,376,	0,669	-1180	#NAME?	15.4	-1.44	-1.95	-0.291
1	20552827	20553246	ENSG00000183114	2.5e-44	+	20552827	20553246	0	1	419,	0	-43.6	-42.5	6.18	-2.32	-2.96	1.01
1	21453504	21459843	ENSG00000142794	5e-32	+	21453504	21459843	0	2	802,95,	0,6244	-31.3	-30.3	8.85	-1.42	-1.93	0.806
1	22025321	22030617	ENSG00000285959	0	+	22025321	22030617	0	2	51,338,	0,4958	-2070	#NAME?	25.5	-1.33	-1.81	0.291
1	22526242	22527292	ENSG00000184677	1e-247	+	22526242	22527292	0	1	1050,	0	-247	-246	9.21	-5.92	-6.89	-0.527
1	22527681	22528281	ENSG00000184677	0	+	22527681	22528281	0	1	600,	0	-484	#NAME?	17.7	-5.47	-6.41	-0.721
1	22576314	22576525	ENSG00000070886	2.5e-24	+	22576314	22576525	0	1	211,	0	-23.6	-22.6	2.69	-1.46	-1.97	0.672
1	22576643	22586483	ENSG00000070886	4e-44	+	22576643	22586483	0	2	237,4,	0,9836	-43.4	-42.4	5.48	-2.59	-3.27	-1.17
1	23751157	23752492	ENSG00000011007	0	+	23751157	23752492	0	2	873,86,	0,1249	-3560	#NAME?	12.2	-4.05	-4.87	-0.146
1	23757037	23759783	ENSG00000011007	0	+	23757037	23759783	0	2	88,272,	0,2474	-1550	#NAME?	8.86	-1.55	-2.08	-0.166
1	23787333	23787544	ENSG00000057757	4e-85	+	23787333	23787544	0	1	211,	0	-84.4	-83.3	2.35	-1.71	-2.27	0.294
1	24669187	24669547	ENSG00000133226	0	+	24669187	24669547	0	1	360,	0	-539	#NAME?	1.63	-29.1	-31.1	0.281
1	24670264	24671574	ENSG00000133226	1e-167	+	24670264	24671574	0	2	51,189,	0,1121	-167	-166	1.45	-43.4	-45.7	0.486
1	25361313	25362182	ENSG00000183726	0	+	25361313	25362182	0	1	869,	0	-683	#NAME?	3.98	-8.3	-9.42	-0.307
1	25456775	25484187	ENSG00000204178	0	+	25456775	25484187	0	3	56,502,72,	0,1615,27340	-2420	#NAME?	16.2	-5.5	-6.44	-0.279
1	25566847	25567837	ENSG00000157978	0	+	25566847	25567837	0	1	990,	0	-874	#NAME?	19.9	-6.32	-7.32	-0.472
1	25783807	25784018	ENSG00000117643	1.6e-11	+	25783807	25784018	0	1	211,	0	-10.8	-9.87	2.32	-1.82	-2.39	-1.07
1	25815683	25816132	ENSG00000162430	0	+	25815683	25816132	0	1	449,	0	-1210	#NAME?	6.68	-1.6	-2.13	-0.134
1	25832042	25832432	ENSG00000117640	1e-203	+	25832042	25832432	0	1	390,	0	-203	-202	3.46	-4.98	-5.87	-0.415
1	26114570	26122739	ENSG00000175087	0	+	26114570	26122739	0	2	23,903,	0,7266	-2520	#NAME?	37.3	-9.04	-10.2	-0.651
1	26281015	26281314	ENSG00000142669	1e-123	+	26281015	26281314	0	1	299,	0	-123	-122	1.56	-3.86	-4.66	0.226
1	26472449	26473297	ENSG00000198830	0	+	26472449	26473297	0	2	178,92,	0,756	-626	#NAME?	3.01	-7.67	-8.75	0.215
1	26696339	26697450	ENSG00000117713	0	+	26696339	26697450	0	1	1111,	0	-342	#NAME?	19.4	-5.45	-6.38	0.589
1	26731201	26731532	ENSG00000117713	1e-203	+	26731201	26731532	0	1	331,	0	-203	-201	1.87	-38.4	-40.6	0.709
1	26774583	26775034	ENSG00000117713	0	+	26774583	26775034	0	1	451,	0	-446	#NAME?	3.51	-10.3	-11.6	-0.47
1	26779050	26781060	ENSG00000117713	0	+	26779050	26781060	0	1	2010,	0	-6020	#NAME?	22.1	-8.81	-9.96	-0.176
1	26794932	26798009	ENSG00000060642	0	+	26794932	26798009	0	2	302,447,	0,2630	-416	#NAME?	9	-1.73	-2.29	-0.302
1	26853749	26854138	ENSG00000204160	0	+	26853749	26854138	0	1	389,	0	-363	#NAME?	6.96	-2.48	-3.14	-0.445
1	26863557	26864037	ENSG00000175793	6.3e-21	+	26863557	26864037	0	1	480,	0	-20.2	-19.3	7.63	-2.07	-2.68	1.94
1	26921726	26921876	ENSG00000090273	1e-17	+	26921726	26921876	0	1	150,	0	-17	-16	1.91	-18.2	-19.8	-1.29
1	26924129	26942739	ENSG00000090273	0	+	26924129	26942739	0	4	37,204,66,80,	0,17327,17623,18530	-389	#NAME?	2.04	-40.1	-42.4	-0.551
1	26994544	27000090	ENSG00000253368	1e-245	+	26994544	27000090	0	2	86,244,	0,5302	-245	-244	6.49	-1.67	-2.22	-0.398
1	27335444	27335774	ENSG00000186501	1e-156	+	27335444	27335774	0	1	330,	0	-156	-155	5.29	-2.28	-2.92	0.547
1	27801801	27801891	ENSG00000117758	7.4e-06	+	27801801	27801891	0	1	90,	0	-5.13	-4.3	1.29	-6.12	-7.11	0.995
1	27843329	27850477	ENSG00000117751	0	+	27843329	27850477	0	3	1,65,385,	0,3698,6763	-3140	#NAME?	6.03	-29.5	-31.5	-0.479
1	28236108	28236228	ENSG00000130770	1e-281	+	28236108	28236228	0	1	120,	0	-281	-279	2.19	-1.85	-2.43	-0.157
1	28281984	28282104	ENSG00000130766	3.2e-14	+	28281984	28282104	0	1	120,	0	-13.5	-12.6	1.33	-2.35	-2.99	-0.393
1	28330769	28335017	ENSG00000130772	0	+	28330769	28335017	0	2	23,601,	0,3647	-2910	#NAME?	31.7	-3.07	-3.8	-0.332
1	28466404	28466913	ENSG00000204138	0	+	28466404	28466913	0	1	509,	0	-4530	#NAME?	6.63	-4.95	-5.85	0.17
1	28496543	28496933	ENSG00000204138	0	+	28496543	28496933	0	1	390,	0	-381	#NAME?	2.88	-3.89	-4.7	-0.21
1	28537864	28538194	ENSG00000180198	1e-181	+	28537864	28538194	0	1	330,	0	-181	-180	1.94	-1.66	-2.2	-0.136
1	28538402	28538822	ENSG00000180198	0	+	28538402	28538822	0	1	420,	0	-2720	#NAME?	4.25	-1.5	-2.02	-0.0838
1	28643375	28646186	ENSG00000229388	7.4e-09	+	28643375	28646186	0	2	142,96,	0,2715	-8.13	-7.25	3.2	-1.67	-2.22	1.6
1	28710630	28715406	ENSG00000162419	0	+	28710630	28715406	0	2	12,1334,	0,3442	-1230	#NAME?	24.3	-3.89	-4.7	-0.302
1	28742439	28769207	ENSG00000198492	0	+	28742439	28769207	0	2	1547,279,	0,26489	-16100	#NAME?	17	-39.4	-41.6	-0.264
1	29115733	29117049	ENSG00000159023	4e-41	+	29115733	29117049	0	2	70,231,	0,1085	-40.4	-39.4	1.43	-8.52	-9.65	-0.422
1	29119326	29119626	ENSG00000159023	0	+	29119326	29119626	0	1	300,	0	-534	#NAME?	2.7	-2.75	-3.44	-0.162
1	31348920	31364569	ENSG00000121766	0	+	31348920	31364569	0	2	54,538,	0,15111	-777	#NAME?	4.23	-5.02	-5.92	0.229
1	32169908	32169999	ENSG00000025800	6.3e-25	+	32169908	32169999	0	1	91,	0	-24.2	-23.2	1.56	-2.53	-3.2	-0.551
1	32170853	32171303	ENSG00000025800	0	+	32170853	32171303	0	1	450,	0	-2330	#NAME?	9.58	-22.7	-24.5	-0.645
1	32175999	32176329	ENSG00000025800	0	+	32175999	32176329	0	1	330,	0	-522	#NAME?	3.28	-9.18	-10.3	-0.389
1	32170819	32176423	ENSG00000250135	0	+	32170819	32176423	0	2	387,48,	0,5556	-2310	#NAME?	10	-17.7	-19.3	-0.529
1	32180480	32181536	ENSG00000084652	1e-235	+	32180480	32181536	0	2	34,295,	0,761	-235	-234	2.71	-27.3	-29.3	-0.844
1	32207254	32208389	ENSG00000160051	0	+	32207254	32208389	0	1	1135,	0	-1990	#NAME?	20.4	-5.17	-6.08	-0.354
1	32231454	32231604	ENSG00000084623	1e-154	+	32231454	32231604	0	1	150,	0	-154	-152	2.27	-1.58	-2.11	0.152
1	32332134	32332713	ENSG00000116478	2e-56	+	32332134	32332713	0	2	108,13,	0,566	-55.7	-54.6	1.33	-5.06	-5.97	0.291
1	32362350	32362735	ENSG00000162526	4e-93	+	32362350	32362735	0	1	385,	0	-92.4	-91.2	2.74	-3.1	-3.83	0.401
1	32465056	32471584	ENSG00000254553	1e-191	+	32465056	32471584	0	2	49,1001,	0,5527	-191	-190	23.5	-6.15	-7.13	-1.19
1	32592981	32593371	ENSG00000254553	1e-179	+	32592981	32593371	0	1	390,	0	-179	-178	8.96	-1.52	-2.04	-0.369
1	32465068	32471596	ENSG00000273274	1e-191	+	32465068	32471596	0	2	37,1013,	0,5515	-191	-190	19.8	-5.6	-6.55	-1.12
1	32593002	32593362	ENSG00000160062	1e-178	+	32593002	32593362	0	1	360,	0	-178	-176	9.58	-1.51	-2.04	-0.38
1	32651201	32651497	ENSG00000162521	2e-25	+	32651201	32651497	0	3	121,77,13,	0,154,283	-24.7	-23.7	1.51	-7.81	-8.91	0.421
1	32685850	32686091	ENSG00000162521	1e-104	+	32685850	32686091	0	1	241,	0	-104	-103	1.71	-1.55	-2.08	-0.171
1	32769991	32770261	ENSG00000162522	2e-48	+	32769991	32770261	0	1	270,	0	-47.7	-46.6	2.16	-1.53	-2.06	-0.346
1	32771339	32771550	ENSG00000162522	1e-264	+	32771339	32771550	0	1	211,	0	-264	-263	8.15	-2.45	-3.1	0.4
1	32771939	32773412	ENSG00000162522	0	+	32771939	32773412	0	2	502,548,	0,925	-1500	#NAME?	9.74	-2.19	-2.81	-0.144
1	32826239	32826869	ENSG00000116497	0	+	32826239	32826869	0	1	630,	0	-8700	#NAME?	23.1	-9.75	-11	-0.299
1	33299172	33299738	ENSG00000160094	0	+	33299172	33299738	0	1	566,	0	-1870	#NAME?	17.3	-2.11	-2.72	-0.205
1	33493265	33495697	ENSG00000121903	0	+	33493265	33495697	0	2	350,1480,	0,952	-369	#NAME?	37.5	-9.17	-10.3	-0.708
1	35112103	35114419	ENSG00000197056	0	+	35112103	35114419	0	2	27,1443,	0,873	-3460	#NAME?	9.9	-14.2	-15.6	-0.282
1	35114628	35115499	ENSG00000197056	0	+	35114628	35115499	0	1	871,	0	-3950	#NAME?	18.4	-23.7	-25.5	-0.548
1	35358967	35361225	ENSG00000146463	0	+	35358967	35361225	0	2	479,32,	0,2226	-3590	#NAME?	16	-15.4	-16.9	-0.568
1	35370833	35385454	ENSG00000146463	1e-285	+	35370833	35385454	0	4	20,175,213,13,	0,10425,10712,14608	-285	-284	3.25	-12.7	-14	-0.677
1	35419508	35420199	ENSG00000146463	0	+	35419508	35420199	0	1	691,	0	-2280	#NAME?	13.3	-34.6	-36.7	-0.557
1	35559233	35560851	ENSG00000020129	0	+	35559233	35560851	0	2	14,526,	0,1092	-1770	#NAME?	13.5	-16.8	-18.4	-0.776
1	35853494	35854033	ENSG00000134698	0	+	35853494	35854033	0	1	539,	0	-451	#NAME?	13.8	-2.75	-3.44	-0.465
1	36092494	36093783	ENSG00000116863	0	+	36092494	36093783	0	2	28,687,	0,602	-925	#NAME?	10.5	-14.3	-15.7	-0.651
1	36171575	36171696	ENSG00000116871	1e-08	+	36171575	36171696	0	1	121,	0	-7.98	-7.1	1.75	-10	-11.3	-2.11
1	36172408	36172468	ENSG00000116871	9.5e-07	+	36172408	36172468	0	1	60,	0	-6.02	-5.17	1.94	-2.5	-3.17	-1.92
1	36178168	36179156	ENSG00000116871	0	+	36178168	36179156	0	2	33,746,	0,242	-452	#NAME?	6.21	-41.9	-44.2	-1.06
1	36179305	36179396	ENSG00000116871	0.0023	+	36179305	36179396	0	1	91,	0	-2.64	-1.87	1.46	-1.49	-2	-1.31
1	36289079	36289560	ENSG00000054118	0	+	36289079	36289560	0	1	481,	0	-3100	#NAME?	5.43	-4.83	-5.71	-0.162
1	36300991	36304278	ENSG00000054118	0	+	36300991	36304278	0	3	93,144,483,	0,561,2804	-1690	#NAME?	5.75	-26.2	-28.1	-0.332
1	36319524	36321258	ENSG00000214193	1e-251	+	36319524	36321258	0	4	12,1124,64,203,	0,150,1390,1531	-251	-250	7.3	-11.4	-12.7	-0.669
1	36323782	36324290	ENSG00000214193	1e-300	+	36323782	36324290	0	1	508,	0	-300	-298	14.6	-1.46	-1.97	0.542
1	36323733	36327799	ENSG00000116883	1e-300	+	36323733	36327799	0	2	336,80,	0,3986	-300	-299	14.5	-1.4	-1.9	0.574
1	36328064	36329132	ENSG00000116883	1e-136	+	36328064	36329132	0	1	1068,	0	-136	-135	12.4	-1.54	-2.07	0.422
1	37799583	37800599	ENSG00000185090	0	+	37799583	37800599	0	1	1016,	0	-3580	#NAME?	11.9	-5.55	-6.49	-0.244
1	39004152	39004332	ENSG00000174574	4e-51	+	39004152	39004332	0	1	180,	0	-50.4	-49.3	1.4	-4.43	-5.28	-0.312
1	39357550	39358714	ENSG00000127603	7.9e-61	+	39357550	39358714	0	2	343,18,	0,1146	-60.1	-59	2.65	-3.84	-4.65	-0.781
1	39385488	39385849	ENSG00000127603	1e-110	+	39385488	39385849	0	1	361,	0	-110	-109	3.73	-16.3	-17.8	-1.56
1	39387945	39410680	ENSG00000127603	0	+	39387945	39410680	0	2	713,1178,	0,21557	-749	#NAME?	27.6	-6.51	-7.52	-0.452
1	39411129	39412930	ENSG00000127603	0	+	39411129	39412930	0	1	1801,	0	-772	#NAME?	23.6	-2.29	-2.93	-0.271
1	39485676	39485857	ENSG00000127603	7.9e-42	+	39485676	39485857	0	1	181,	0	-41.1	-40	1.5	-1.39	-1.89	0.197
1	40235840	40236439	ENSG00000117000	0	+	40235840	40236439	0	1	599,	0	-1370	#NAME?	8.24	-10.3	-11.6	-0.49
1	40236498	40238023	ENSG00000117000	0	+	40236498	40238023	0	1	1525,	0	-463	#NAME?	8.43	-8.05	-9.16	-0.318
1	40238261	40239337	ENSG00000117000	0	+	40238261	40239337	0	1	1076,	0	-2010	#NAME?	11.4	-3.11	-3.84	-0.165
1	40239665	40240622	ENSG00000117000	0	+	40239665	40240622	0	1	957,	0	-3990	#NAME?	20	-8.78	-9.93	-0.313
1	40290980	40292815	ENSG00000084073	0	+	40290980	40292815	0	2	17,371,	0,1464	-2150	#NAME?	11.3	-10.6	-11.9	-0.523
1	40416988	40422166	ENSG00000084070	1e-298	+	40416988	40422166	0	2	108,191,	0,4987	-298	-297	3.2	-4.26	-5.1	-0.324
1	40477780	40479309	ENSG00000187815	1e-202	+	40477780	40479309	0	2	114,274,	0,1255	-202	-201	11.5	-1.89	-2.48	-0.679
1	40545027	40547331	ENSG00000117010	0	+	40545027	40547331	0	2	10,770,	0,1534	-393	#NAME?	22.5	-2.78	-3.48	-0.552
1	40770674	40770884	ENSG00000066136	3.2e-13	+	40770674	40770884	0	1	210,	0	-12.5	-11.6	1.28	-1.54	-2.07	0.245
1	40840093	40840392	ENSG00000117013	5e-17	+	40840093	40840392	0	1	299,	0	-16.3	-15.3	2.7	-2.89	-3.6	-1.21
1	42682426	42682635	ENSG00000065978	0	+	42682426	42682635	0	1	209,	0	-7660	#NAME?	6.54	-57.8	-60.3	0.537
1	42774782	42775631	ENSG00000164008	0	+	42774782	42775631	0	2	86,423,	0,426	-1150	#NAME?	11.4	-4.95	-5.85	-0.501
1	42774806	42775624	ENSG00000283580	0	+	42774806	42775624	0	2	62,416,	0,402	-1120	#NAME?	11.5	-4.68	-5.55	-0.493
1	42850711	42851310	ENSG00000164011	0	+	42850711	42851310	0	2	32,388,	0,211	-769	#NAME?	15.1	-3.43	-4.19	-0.427
1	42851429	42852208	ENSG00000164011	0	+	42851429	42852208	0	1	779,	0	-979	#NAME?	19.5	-3.15	-3.89	-0.411
1	43409587	43409678	ENSG00000198198	1.9e-05	+	43409587	43409678	0	1	91,	0	-4.71	-3.89	2.55	-1.57	-2.1	2.83
1	43450154	43451219	ENSG00000198198	0	+	43450154	43451219	0	2	17,883,	0,182	-1340	#NAME?	15.4	-14.8	-16.2	-0.661
1	43452597	43452748	ENSG00000198198	4.6e-10	+	43452597	43452748	0	1	151,	0	-9.34	-8.44	1.51	-3.6	-4.38	0.79
1	43528729	43538226	ENSG00000142949	1e-41	+	43528729	43538226	0	3	27,215,29,	0,2146,9468	-41	-39.9	29.5	-4.73	-5.61	-1.35
1	43588897	43591228	ENSG00000142949	1e-193	+	43588897	43591228	0	2	103,257,	0,2074	-193	-192	3.5	-11.5	-12.8	-0.708
1	43603626	43604166	ENSG00000142949	0	+	43603626	43604166	0	1	540,	0	-2040	#NAME?	5.71	-7.7	-8.79	-0.265
1	43667893	43668014	ENSG00000066135	1.3e-07	+	43667893	43668014	0	1	121,	0	-6.9	-6.03	1.33	-1.95	-2.54	-0.554
1	43913354	43913925	ENSG00000126091	1.6e-28	+	43913354	43913925	0	1	571,	0	-27.8	-26.8	4.79	-2.14	-2.76	0.795
1	43914014	43914554	ENSG00000126091	5e-74	+	43914014	43914554	0	1	540,	0	-73.3	-72.1	8.93	-3.02	-3.75	0.94
1	43946938	43947387	ENSG00000117408	1e-209	+	43946938	43947387	0	1	449,	0	-209	-208	14.2	-3.46	-4.23	-0.505
1	43947626	43953303	ENSG00000117408	1e-278	+	43947626	43953303	0	3	58,782,87,	0,1745,5590	-278	-277	13	-1.97	-2.56	-0.365
1	43972441	43972682	ENSG00000132768	2e-45	+	43972441	43972682	0	1	241,	0	-44.7	-43.7	3.61	-1.76	-2.33	-0.633
1	43986150	43990721	ENSG00000117411	0	+	43986150	43990721	0	2	56,424,	0,4147	-2990	#NAME?	13.1	-6.81	-7.83	-0.304
1	44410639	44419319	ENSG00000187147	1e-131	+	44410639	44419319	0	3	48,746,16,	0,1341,8664	-131	-130	10.5	-4.25	-5.08	-0.527
1	44632003	44632326	ENSG00000187147	1e-25	+	44632003	44632326	0	2	209,92,	0,231	-25	-24	4.19	-3.36	-4.11	-1.06
1	45012176	45012882	ENSG00000126088	2e-60	+	45012176	45012882	0	2	109,192,	0,514	-59.7	-58.6	3.48	-1.46	-1.97	0.504
1	45015274	45015515	ENSG00000126088	7.9e-18	+	45015274	45015515	0	1	241,	0	-17.1	-16.1	1.58	-5.2	-6.12	-0.426
1	45343001	45343558	ENSG00000132773	0	+	45343001	45343558	0	2	1,477,	0,80	-568	#NAME?	16	-1.99	-2.59	0.442
1	45583845	45584101	ENSG00000132780	1e-153	+	45583845	45584101	0	2	67,114,	0,142	-153	-152	12.6	-1.32	-1.8	-0.329
1	45606505	45608315	ENSG00000132780	0	+	45606505	45608315	0	2	175,995,	0,815	-4930	#NAME?	7.59	-4.45	-5.3	-0.1
1	45618543	45618874	ENSG00000132780	1.3e-59	+	45618543	45618874	0	1	331,	0	-58.9	-57.8	3.9	-3.19	-3.93	0.92
1	46034775	46036124	ENSG00000086015	1e-247	+	46034775	46036124	0	1	1349,	0	-247	-246	7.33	-7.15	-8.21	-0.32
1	46303630	46309180	ENSG00000173660	5e-31	+	46303630	46309180	0	2	190,80,	0,5470	-30.3	-29.3	2.6	-17.7	-19.3	0.355
1	46344879	46345120	ENSG00000117481	6.3e-40	+	46344879	46345120	0	1	241,	0	-39.2	-38.1	2.57	-5.87	-6.84	-1.13
1	46361651	46361951	ENSG00000117481	0	+	46361651	46361951	0	1	300,	0	-368	#NAME?	5.46	-3.98	-4.8	-0.437
1	47436555	47437186	ENSG00000186564	1e-56	+	47436555	47437186	0	1	631,	0	-56	-54.9	4.41	-2.38	-3.03	-0.647
1	47437304	47437455	ENSG00000186564	3.2e-07	+	47437304	47437455	0	1	151,	0	-6.5	-5.64	3.62	-1.73	-2.29	2.86
1	50968772	50969491	ENSG00000123080	0	+	50968772	50969491	0	1	719,	0	-1080	#NAME?	11.2	-9.16	-10.3	-0.561
1	50969579	50974245	ENSG00000123080	0	+	50969579	50974245	0	3	320,554,353,	0,364,4313	-2350	#NAME?	15.1	-7.63	-8.71	-0.314
1	51269992	51271434	ENSG00000123091	0	+	51269992	51271434	0	2	133,284,	0,1158	-1870	#NAME?	9.02	-20.3	-22	-0.579
1	52086570	52086882	ENSG00000134717	1e-249	+	52086570	52086882	0	2	40,171,	0,141	-249	-247	4.17	-3.63	-4.41	0.44
1	52237594	52238134	ENSG00000157077	0	+	52237594	52238134	0	1	540,	0	-427	#NAME?	6.8	-3.28	-4.03	-0.409
1	52238192	52239451	ENSG00000157077	0	+	52238192	52239451	0	1	1259,	0	-1510	#NAME?	21.2	-15	-16.5	-0.579
1	52414789	52416708	ENSG00000134748	5e-52	+	52414789	52416708	0	3	70,49,61,	0,548,1858	-51.3	-50.2	1.64	-1.3	-1.78	0.2
1	52417695	52418145	ENSG00000134748	0	+	52417695	52418145	0	1	450,	0	-1310	#NAME?	8.91	-1.76	-2.33	0.159
1	52756599	52771744	ENSG00000162378	0	+	52756599	52771744	0	2	24,725,	0,14420	-1430	#NAME?	11.1	-24.6	-26.5	-0.659
1	52854629	52860785	ENSG00000203995	0	+	52854629	52860785	0	3	1,752,55,	0,2368,6101	-484	#NAME?	8.21	-5.84	-6.8	-0.392
1	53209969	53211138	ENSG00000157184	0	+	53209969	53211138	0	1	1169,	0	-430	#NAME?	6.04	-5.99	-6.97	-0.346
1	54216256	54218174	ENSG00000116221	1.3e-19	+	54216256	54218174	0	2	88,3,	0,1915	-18.9	-18	1.19	-2.19	-2.82	-0.222
1	54741559	54742308	ENSG00000271723	0	+	54741559	54742308	0	1	749,	0	-4570	#NAME?	20.5	-9.21	-10.4	-0.326
1	54741550	54742478	ENSG00000243725	0	+	54741550	54742478	0	1	928,	0	-4590	#NAME?	20.6	-8.79	-9.94	-0.314
1	56703978	56707541	ENSG00000162409	0	+	56703978	56707541	0	3	497,127,67,	0,2113,3496	-657	#NAME?	3.75	-15.5	-17	-0.471
1	61439491	61455725	ENSG00000162599	1e-112	+	61439491	61455725	0	2	27,423,	0,15811	-112	-111	5.54	-3.92	-4.73	-0.695
1	62437282	62439979	ENSG00000162607	0	+	62437282	62439979	0	2	118,181,	0,2516	-839	#NAME?	4.35	-22.3	-24.1	-0.622
1	62444797	62445424	ENSG00000162607	0	+	62444797	62445424	0	1	627,	0	-11400	#NAME?	10.4	-2.81	-3.51	-0.0885
1	62805249	62819153	ENSG00000125703	0	+	62805249	62819153	0	3	6,234,149,	0,11325,13755	-1250	#NAME?	6.99	-6.77	-7.79	-0.346
1	63323040	63323905	ENSG00000187140	0	+	63323040	63323905	0	1	865,	0	-401	#NAME?	28	-14.5	-15.9	-1.34
1	63324202	63324828	ENSG00000187140	9.99999999998465e-313	+	63324202	63324828	0	1	626,	0	-312	-311	8.81	-3.4	-4.16	0.516
1	63370830	63371160	ENSG00000088035	1e-214	+	63370830	63371160	0	1	330,	0	-214	-213	4.3	-13.1	-14.5	-0.763
1	63593335	63593545	ENSG00000079739	1.6e-22	+	63593335	63593545	0	1	210,	0	-21.8	-20.9	1.72	-4.67	-5.54	0.707
1	63593946	63600024	ENSG00000079739	4e-47	+	63593946	63600024	0	2	198,102,	0,5976	-46.4	-45.3	4.84	-5.31	-6.23	1.55
1	64159126	64178321	ENSG00000185483	0	+	64159126	64178321	0	2	66,894,	0,18301	-1120	#NAME?	37.8	-4.38	-5.22	-0.636
1	64178500	64179430	ENSG00000185483	0	+	64178500	64179430	0	1	930,	0	-1300	#NAME?	33.6	-6.21	-7.2	-0.586
1	64179609	64179730	ENSG00000185483	2.8e-05	+	64179609	64179730	0	1	121,	0	-4.55	-3.72	1.72	-1.54	-2.07	-1.24
1	64682072	64692338	ENSG00000158966	0	+	64682072	64692338	0	2	34,1016,	0,9250	-2790	#NAME?	20	-8.07	-9.18	-0.295
1	64777647	64778066	ENSG00000162437	0	+	64777647	64778066	0	1	419,	0	-2450	#NAME?	20.3	-23.6	-25.4	-0.851
1	64831019	64831289	ENSG00000162437	0	+	64831019	64831289	0	1	270,	0	-383	#NAME?	2.74	-7.06	-8.11	-0.375
1	65565550	65570718	ENSG00000116678	1e-226	+	65565550	65570718	0	2	55,246,	0,4922	-226	-225	7.16	-2.74	-3.43	-0.715
1	66981859	66984933	ENSG00000198160	0	+	66981859	66984933	0	2	59,362,	0,2712	-7160	#NAME?	22.1	-12.4	-13.7	-0.443
1	67685150	67685361	ENSG00000116717	2.5e-36	+	67685150	67685361	0	1	211,	0	-35.6	-34.5	5.21	-2.74	-3.43	-1.28
1	67686576	67688098	ENSG00000116717	0	+	67686576	67688098	0	2	12,438,	0,1084	-6550	#NAME?	8.9	-9.44	-10.6	-0.255
1	70246794	70248487	ENSG00000116754	1e-107	+	70246794	70248487	0	3	113,33,94,	0,322,1599	-107	-106	1.38	-4.78	-5.66	0.163
1	70250313	70250867	ENSG00000116754	0	+	70250313	70250867	0	2	190,260,	0,294	-9360	#NAME?	4.57	-20.3	-22	0.195
1	70367717	70385309	ENSG00000197568	0	+	70367717	70385309	0	2	306,52,	0,17540	-344	#NAME?	2.76	-2.5	-3.16	0.159
1	71223084	71237458	ENSG00000229956	4e-70	+	71223084	71237458	0	2	30,329,	0,14045	-69.4	-68.2	11.5	-2.66	-3.35	-1.51
1	74204728	74205267	ENSG00000254685	0	+	74204728	74205267	0	1	539,	0	-674	#NAME?	8.2	-13.3	-14.7	-0.783
1	74205474	74205684	ENSG00000254685	3.2e-90	+	74205474	74205684	0	1	210,	0	-89.5	-88.3	3.93	-1.41	-1.92	-0.438
1	74761727	74764071	ENSG00000162623	1e-110	+	74761727	74764071	0	2	32,179,	0,2165	-110	-108	3.25	-4.49	-5.34	-0.664
1	77933445	77941755	ENSG00000162614	5e-30	+	77933445	77941755	0	3	34,222,45,	0,2377,8265	-29.3	-28.3	2.21	-1.78	-2.35	-0.457
1	77942084	77942786	ENSG00000162614	1e-217	+	77942084	77942786	0	2	124,326,	0,376	-217	-216	8.67	-2.51	-3.18	0.509
1	77943115	77943296	ENSG00000162614	7.9e-23	+	77943115	77943296	0	1	181,	0	-22.1	-21.1	2.32	-1.61	-2.15	-0.627
1	81936826	81943724	ENSG00000117114	0	+	81936826	81943724	0	3	11,12,756,	0,5207,6142	-2590	#NAME?	16.8	-33.9	-36	-0.655
1	81989659	81991718	ENSG00000117114	0	+	81989659	81991718	0	2	50,1328,	0,731	-6810	#NAME?	18.9	-33.4	-35.5	-0.428
1	85582854	85583334	ENSG00000142871	1e-177	+	85582854	85583334	0	1	480,	0	-177	-176	8.77	-3.39	-4.15	-0.783
1	86743128	86743398	ENSG00000097033	9.99988867182683e-321	+	86743128	86743398	0	1	270,	0	-320	-319	3.79	-1.6	-2.14	-0.217
1	87104516	87104936	ENSG00000153936	0	+	87104516	87104936	0	1	420,	0	-908	#NAME?	8.86	-5.05	-5.96	-0.435
1	87328796	87329216	ENSG00000143013	0	+	87328796	87329216	0	1	420,	0	-569	#NAME?	4.12	-1.72	-2.28	0.205
1	87344825	87345095	ENSG00000143013	0	+	87344825	87345095	0	1	270,	0	-999	#NAME?	6.7	-4.91	-5.8	-0.357
1	88684251	88741241	ENSG00000065243	0	+	88684251	88741241	0	2	377,254,	0,56736	-452	#NAME?	3.67	-2.6	-3.28	-0.234
1	88833049	88833647	ENSG00000065243	0	+	88833049	88833647	0	2	108,403,	0,195	-4120	#NAME?	10.9	-4.58	-5.45	-0.214
1	89583169	89593548	ENSG00000197147	0	+	89583169	89593548	0	2	1620,778,	0,9601	-1510	#NAME?	34.8	-12	-13.4	-0.544
1	89712845	89714045	ENSG00000171488	0	+	89712845	89714045	0	1	1200,	0	-543	#NAME?	44	-6.8	-7.83	-0.722
1	89714314	89715124	ENSG00000171488	0	+	89714314	89715124	0	1	810,	0	-1190	#NAME?	33.9	-6.81	-7.84	-0.672
1	89933346	89934156	ENSG00000171492	0	+	89933346	89934156	0	1	810,	0	-384	#NAME?	6.39	-2.51	-3.18	-0.25
1	89934304	89935892	ENSG00000171492	0	+	89934304	89935892	0	1	1588,	0	-2710	#NAME?	20.8	-5.64	-6.59	-0.234
1	90027390	90027690	ENSG00000162664	1e-273	+	90027390	90027690	0	1	300,	0	-273	-271	4.24	-7.22	-8.28	0.466
1	91520150	91524389	ENSG00000097046	0	+	91520150	91524389	0	2	130,349,	0,3890	-12800	#NAME?	10.8	-20.9	-22.6	-0.295
1	92178440	92181481	ENSG00000189195	0	+	92178440	92181481	0	2	11,1217,	0,1824	-695	#NAME?	20.8	-1.72	-2.27	-0.288
1	92183916	92184456	ENSG00000189195	0	+	92183916	92184456	0	1	540,	0	-593	#NAME?	24.3	-1.88	-2.46	-0.547
1	92387401	92387912	ENSG00000122484	1e-201	+	92387401	92387912	0	1	511,	0	-201	-199	6.51	-4.82	-5.71	0.83
1	92388840	92389560	ENSG00000122484	4e-61	+	92388840	92389560	0	1	720,	0	-60.4	-59.3	7.27	-1.48	-2	-0.475
1	92391986	92392167	ENSG00000122484	3.3e-07	+	92391986	92392167	0	1	181,	0	-6.48	-5.62	1.69	-1.63	-2.17	-0.801
1	92392705	92394355	ENSG00000122484	0	+	92392705	92394355	0	1	1650,	0	-614	#NAME?	22.9	-1.94	-2.53	-0.256
1	93134411	93137162	ENSG00000143033	0	+	93134411	93137162	0	2	48,493,	0,2258	-2860	#NAME?	9.91	-3.83	-4.63	-0.209
1	93239724	93239815	ENSG00000122483	0.00012	+	93239724	93239815	0	1	91,	0	-3.93	-3.12	1.17	-1.68	-2.23	-0.423
1	93270512	93270812	ENSG00000122483	1e-105	+	93270512	93270812	0	1	300,	0	-105	-103	6.72	-3.05	-3.78	-0.999
1	93367517	93367728	ENSG00000117505	2e-26	+	93367517	93367728	0	1	211,	0	-25.7	-24.7	3.32	-3.34	-4.09	1.32
1	95230990	95244801	ENSG00000271092	0	+	95230990	95244801	0	2	4,591,	0,13220	-5020	#NAME?	36.1	-2.27	-2.9	-0.282
1	95244217	95246122	ENSG00000122481	0	+	95244217	95246122	0	2	498,65,	0,1840	-5060	#NAME?	35.6	-2.23	-2.86	-0.277
1	99306325	99307404	ENSG00000117600	7.9e-26	+	99306325	99307404	0	1	1079,	0	-25.1	-24.1	10	-1.59	-2.12	-0.898
1	99688920	99689251	ENSG00000099260	4e-12	+	99688920	99689251	0	1	331,	0	-11.4	-10.4	5.97	-2.64	-3.32	-3.27
1	100022438	100022589	ENSG00000117620	1.6e-18	+	100022438	100022589	0	1	151,	0	-17.8	-16.8	1.81	-1.56	-2.09	-0.484
1	100082036	100082425	ENSG00000283761	0	+	100082036	100082425	0	1	389,	0	-347	#NAME?	2.51	-22	-23.8	-0.52
1	100038096	100038186	ENSG00000156875	2e-09	+	100038096	100038186	0	1	90,	0	-8.69	-7.8	1.54	-1.6	-2.14	0.599
1	100082039	100082426	ENSG00000156875	0	+	100082039	100082426	0	1	387,	0	-350	#NAME?	2.52	-22.2	-23.9	-0.522
1	100147952	100148193	ENSG00000122435	2.5e-76	+	100147952	100148193	0	1	241,	0	-75.6	-74.4	2.47	-5.16	-6.07	-0.651
1	100148699	100148910	ENSG00000122435	5e-38	+	100148699	100148910	0	1	211,	0	-37.3	-36.3	2.21	-1.5	-2.02	-0.447
1	100499048	100499228	ENSG00000079335	1.6e-11	+	100499048	100499228	0	1	180,	0	-10.8	-9.93	1.66	-1.77	-2.33	0.677
1	103525990	103527723	ENSG00000185946	4e-40	+	103525990	103527723	0	2	272,29,	0,1704	-39.4	-38.4	2.06	-9.06	-10.2	-0.879
1	108629614	108635605	ENSG00000162636	1e-275	+	108629614	108635605	0	2	43,498,	0,5493	-275	-274	4.16	-4.32	-5.16	-0.399
1	108699254	108700124	ENSG00000134186	0	+	108699254	108700124	0	1	870,	0	-8340	#NAME?	8.34	-23.4	-25.2	0.22
1	108742114	108742324	ENSG00000143107	7.9e-07	+	108742114	108742324	0	1	210,	0	-6.1	-5.24	6.36	-2.47	-3.13	3.51
1	109214605	109215115	ENSG00000031698	0	+	109214605	109215115	0	1	510,	0	-1910	#NAME?	51.9	-11.4	-12.7	-0.522
1	109237779	109238169	ENSG00000031698	0	+	109237779	109238169	0	1	390,	0	-3980	#NAME?	6.26	-5.76	-6.71	-0.136
1	109250528	109258448	ENSG00000143126	0	+	109250528	109258448	0	2	2861,17,	0,7903	-574	#NAME?	13.6	-7.29	-8.35	-0.388
1	109490388	109491068	ENSG00000162650	7.9e-08	+	109490388	109491068	0	2	4,147,	0,533	-7.1	-6.23	1.41	-5.77	-6.72	1.1
1	109592198	109592708	ENSG00000065135	0	+	109592198	109592708	0	2	57,364,	0,146	-5020	#NAME?	11.8	-13.6	-15	-0.318
1	109661375	109661556	ENSG00000168765	4e-11	+	109661375	109661556	0	1	181,	0	-10.4	-9.54	1.52	-4.53	-5.39	0.846
1	110051858	110054055	ENSG00000143093	0	+	110051858	110054055	0	2	29,391,	0,1806	-1690	#NAME?	14.2	-3.63	-4.41	-0.361
1	110223049	110224099	ENSG00000116396	1e-159	+	110223049	110224099	0	1	1050,	0	-159	-158	10.3	-2.24	-2.87	-0.504
1	110339193	110342307	ENSG00000162775	0	+	110339193	110342307	0	1	3114,	0	-5510	#NAME?	19.7	-55	-57.5	-0.467
1	110346411	110346681	ENSG00000162775	2.5e-65	+	110346411	110346681	0	1	270,	0	-64.6	-63.4	2.37	-4.27	-5.11	-0.557
1	110347115	110347805	ENSG00000224699	0	+	110347115	110347805	0	1	690,	0	-1040	#NAME?	19.6	-1.97	-2.56	-0.281
1	111139895	111143497	ENSG00000134255	1e-14	+	111139895	111143497	0	4	19,82,64,16,	0,330,649,3586	-14	-13.1	2.3	-3.43	-4.2	1.21
1	111765799	111767238	ENSG00000064703	0	+	111765799	111767238	0	1	1439,	0	-4250	#NAME?	27.6	-7.96	-9.07	-0.185
1	112455951	112458200	ENSG00000143079	0	+	112455951	112458200	0	1	2249,	0	-861	#NAME?	11.7	-10.8	-12.1	-0.316
1	112688475	112688686	ENSG00000155363	1.3e-13	+	112688475	112688686	0	1	211,	0	-12.9	-11.9	1.64	-3.07	-3.8	0.72
1	112956414	112957615	ENSG00000226419	0	+	112956414	112957615	0	1	1201,	0	-1040	#NAME?	29.4	-1.31	-1.79	-0.171
1	112968086	112968776	ENSG00000226419	1e-304	+	112968086	112968776	0	1	690,	0	-304	-302	6.02	-4.26	-5.1	0.39
1	113119345	113124655	ENSG00000198799	0	+	113119345	113124655	0	2	178,781,	0,4529	-1250	#NAME?	19.4	-2.73	-3.42	-0.277
1	113641914	113642394	ENSG00000081026	0	+	113641914	113642394	0	1	480,	0	-1860	#NAME?	35.2	-4.32	-5.16	-0.578
1	113682896	113684335	ENSG00000081026	0	+	113682896	113684335	0	1	1439,	0	-2350	#NAME?	16.7	-1.83	-2.4	-0.135
1	113911310	113912982	ENSG00000118655	0	+	113911310	113912982	0	1	1672,	0	-2550	#NAME?	26.6	-4.32	-5.16	-0.249
1	113913190	113913638	ENSG00000118655	7.9e-21	+	113913190	113913638	0	1	448,	0	-20.1	-19.1	2.88	-2.02	-2.63	0.673
1	115659728	115664005	ENSG00000173218	1e-280	+	115659728	115664005	0	2	45,345,	0,3932	-280	-279	9.71	-5.56	-6.5	-0.877
1	115685425	115691854	ENSG00000173218	0	+	115685425	115691854	0	2	102,736,	0,5693	-1600	#NAME?	29.8	-9.05	-10.2	-0.596
1	116910206	116942058	ENSG00000134247	5e-51	+	116910206	116942058	0	2	46,344,	0,31508	-50.3	-49.2	4.13	-2.36	-3.01	-0.684
1	116949201	116966922	ENSG00000134247	0	+	116949201	116966922	0	3	371,426,12,	0,12041,17709	-2980	#NAME?	27	-6.37	-7.37	-0.527
1	116967041	116967222	ENSG00000134247	2e-38	+	116967041	116967222	0	1	181,	0	-37.7	-36.6	2.31	-2.13	-2.75	-0.555
1	116984947	116987242	ENSG00000134247	0	+	116984947	116987242	0	2	38,442,	0,1853	-1040	#NAME?	13.1	-1.32	-1.81	-0.229
1	117021729	117032952	ENSG00000134256	7.9e-12	+	117021729	117032952	0	3	254,396,9,	0,3779,11214	-11.1	-10.2	8.62	-1.46	-1.98	-1.4
1	117075015	117075735	ENSG00000116830	0	+	117075015	117075735	0	1	720,	0	-1020	#NAME?	4.9	-2.04	-2.65	-0.137
1	117522856	117523605	ENSG00000198162	0	+	117522856	117523605	0	1	749,	0	-873	#NAME?	24.6	-5.24	-6.16	-0.515
1	117959322	117959653	ENSG00000065183	0	+	117959322	117959653	0	1	331,	0	-2440	#NAME?	6.83	-9.1	-10.3	-0.329
1	119140395	119140575	ENSG00000231365	1.3e-19	+	119140395	119140575	0	1	180,	0	-18.9	-18	4.07	-2.45	-3.12	1.19
1	119146571	119150796	ENSG00000231365	2e-15	+	119146571	119150796	0	4	265,117,182,4,	0,381,3993,4221	-14.7	-13.7	1.99	-1.46	-1.98	0.316
1	119182840	119183378	ENSG00000231365	0	+	119182840	119183378	0	1	538,	0	-539	#NAME?	16.1	-2.48	-3.14	-0.514
1	120465306	120466512	ENSG00000270231	1e-237	+	120465306	120466512	0	2	65,535,	0,671	-237	-235	6.86	-12.4	-13.8	-0.698
1	121387728	121388178	ENSG00000171943	0	+	121387728	121388178	0	1	450,	0	-845	#NAME?	22.6	-6.38	-7.38	-1.21
1	145096568	145096689	ENSG00000215784	0.00048	+	145096568	145096689	0	1	121,	0	-3.32	-2.53	1.27	-3.2	-3.94	0.915
1	145669990	145670499	ENSG00000117262	2.5e-91	+	145669990	145670499	0	1	509,	0	-90.6	-89.5	6.02	-1.88	-2.47	0.353
1	145920147	145920700	ENSG00000211451	0	+	145920147	145920700	0	2	53,367,	0,186	-328	#NAME?	28	-2.37	-3.02	1.13
1	145977768	145978219	ENSG00000121851	0	+	145977768	145978219	0	1	451,	0	-665	#NAME?	4.85	-1.76	-2.32	0.187
1	146993692	146994885	ENSG00000268043	1e-223	+	146993692	146994885	0	2	15,554,	0,639	-223	-222	15	-1.85	-2.43	-0.542
1	147615860	147620993	ENSG00000116128	0	+	147615860	147620993	0	2	42,2178,	0,2955	-661	#NAME?	17	-11.2	-12.5	0.368
1	147624265	147625226	ENSG00000116128	0	+	147624265	147625226	0	1	961,	0	-767	#NAME?	20.6	-2.1	-2.71	-0.33
1	147625435	147625526	ENSG00000116128	0.00014	+	147625435	147625526	0	1	91,	0	-3.86	-3.06	1.22	-2.77	-3.47	0.784
1	147992892	147993461	ENSG00000188092	6.3e-44	+	147992892	147993461	0	1	569,	0	-43.2	-42.1	5.01	-2	-2.6	-0.56
1	148952917	148953727	ENSG00000178104	1e-193	+	148952917	148953727	0	1	810,	0	-193	-192	7.99	-12.1	-13.4	-1.08
1	148981271	148981632	ENSG00000178104	0	+	148981271	148981632	0	1	361,	0	-446	#NAME?	7.23	-3.23	-3.97	-0.388
1	149554503	149555073	ENSG00000271383	0	+	149554503	149555073	0	1	570,	0	-353	#NAME?	12.3	-1.94	-2.54	-0.34
1	149900112	149900798	ENSG00000178096	0	+	149900112	149900798	0	1	686,	0	-3540	#NAME?	27.5	-12	-13.3	-0.509
1	150470641	150471330	ENSG00000163125	0	+	150470641	150471330	0	1	689,	0	-1290	#NAME?	6.61	-13.7	-15.1	-0.374
1	150471389	150472616	ENSG00000163125	0	+	150471389	150472616	0	1	1227,	0	-1290	#NAME?	11	-6.12	-7.1	-0.186
1	150472795	150473394	ENSG00000163125	0	+	150472795	150473394	0	1	599,	0	-1400	#NAME?	8.08	-4.64	-5.51	-0.254
1	150505679	150507609	ENSG00000143374	0	+	150505679	150507609	0	2	26,694,	0,1236	-2270	#NAME?	8.76	-8.46	-9.59	-0.3
1	150553514	150553814	ENSG00000143382	3.2e-53	+	150553514	150553814	0	1	300,	0	-52.5	-51.4	4.1	-4.18	-5.01	1.23
1	150930036	150930307	ENSG00000143379	5e-29	+	150930036	150930307	0	1	271,	0	-28.3	-27.3	2.5	-6.84	-7.88	-1.02
1	150950599	150951049	ENSG00000143379	0	+	150950599	150951049	0	1	450,	0	-863	#NAME?	9.21	-9.54	-10.7	-0.591
1	150960562	150961377	ENSG00000143379	0	+	150960562	150961377	0	2	629,61,	0,754	-11800	#NAME?	29.4	-2.95	-3.67	-0.196
1	151033837	151034909	ENSG00000143363	0	+	151033837	151034909	0	1	1072,	0	-1930	#NAME?	21.5	-15	-16.5	-0.427
1	151047799	151048098	ENSG00000143443	3.2e-30	+	151047799	151048098	0	1	299,	0	-29.5	-28.5	3.23	-1.71	-2.26	0.72
1	151060303	151067658	ENSG00000213190	0	+	151060303	151067658	0	2	250,440,	0,6915	-2560	#NAME?	8.13	-14.1	-15.6	0.46
1	151198097	151198890	ENSG00000143398	1e-116	+	151198097	151198890	0	2	20,340,	0,453	-116	-115	5.88	-6.61	-7.63	-0.639
1	151232617	151234415	ENSG00000143398	0	+	151232617	151234415	0	4	86,70,163,219,	0,711,1004,1579	-1260	#NAME?	8.92	-4.76	-5.64	-0.216
1	151247982	151248342	ENSG00000143398	0	+	151247982	151248342	0	1	360,	0	-4990	#NAME?	7.12	-9.69	-10.9	-0.236
1	151267268	151267479	ENSG00000159352	1e-201	+	151267268	151267479	0	1	211,	0	-201	-199	2.56	-2.64	-3.32	-0.171
1	151286341	151288199	ENSG00000143373	0	+	151286341	151288199	0	1	1858,	0	-3430	#NAME?	21.2	-8.13	-9.25	-0.266
1	151518628	151519317	ENSG00000143375	0	+	151518628	151519317	0	1	689,	0	-443	#NAME?	8.47	-6.86	-7.9	-0.723
1	151530048	151532406	ENSG00000143375	2.5e-17	+	151530048	151532406	0	3	67,258,5,	0,440,2353	-16.6	-15.6	3.21	-6.94	-7.98	-1.86
1	151537284	151537674	ENSG00000143375	1e-110	+	151537284	151537674	0	1	390,	0	-110	-108	5.16	-1.76	-2.32	-0.464
1	151612215	151613958	ENSG00000143376	1e-20	+	151612215	151613958	0	2	297,33,	0,1710	-20	-19.1	3.18	-3.96	-4.77	-1.19
1	151693610	151693701	ENSG00000143376	0.0001	+	151693610	151693701	0	1	91,	0	-3.98	-3.17	1.6	-1.77	-2.33	-1.25
1	151768188	151771185	ENSG00000143450	5e-33	+	151768188	151771185	0	3	45,86,109,	0,1983,2888	-32.3	-31.3	4.35	-1.35	-1.84	0.894
1	151790832	151791461	ENSG00000203288	1e-250	+	151790832	151791461	0	2	413,27,	0,602	-250	-249	10.5	-3.59	-4.36	-0.879
1	153643204	153643444	ENSG00000160679	1.3e-68	+	153643204	153643444	0	1	240,	0	-67.9	-66.8	2.22	-18.4	-20	-1.34
1	153659543	153661474	ENSG00000143553	0	+	153659543	153661474	0	2	23,275,	0,1656	-613	#NAME?	3.37	-3.51	-4.28	-0.242
1	153773079	153773311	ENSG00000143624	2e-32	+	153773079	153773311	0	2	2,119,	0,113	-31.7	-30.7	1.74	-4.42	-5.27	0.636
1	153774358	153774808	ENSG00000143624	4e-15	+	153774358	153774808	0	1	450,	0	-14.4	-13.5	4.69	-1.73	-2.29	0.903
1	153774353	153774802	ENSG00000143554	6.3e-14	+	153774353	153774802	0	1	449,	0	-13.2	-12.3	6.84	-1.82	-2.39	0.962
1	154220902	154221339	ENSG00000143569	1.4e-08	+	154220902	154221339	0	2	138,12,	0,425	-7.86	-6.98	1.58	-3.08	-3.81	0.947
1	154234689	154235243	ENSG00000143569	1e-66	+	154234689	154235243	0	2	103,48,	0,506	-66	-64.9	1.58	-10	-11.2	-0.547
1	154349002	154349571	ENSG00000143515	0	+	154349002	154349571	0	1	569,	0	-3960	#NAME?	11.7	-1.32	-1.81	-0.121
1	154961824	154962623	ENSG00000271380	1e-225	+	154961824	154962623	0	1	799,	0	-225	-224	13.9	-15.2	-16.6	1.1
1	154983337	154983698	ENSG00000160688	2.2e-10	+	154983337	154983698	0	1	361,	0	-9.66	-8.76	2.44	-1.67	-2.22	0.641
1	154987606	154988206	ENSG00000160688	1e-185	+	154987606	154988206	0	1	600,	0	-185	-184	16.7	-12.3	-13.6	-0.953
1	154988355	154988896	ENSG00000160688	0	+	154988355	154988896	0	1	541,	0	-1570	#NAME?	7.08	-5.54	-6.48	-0.288
1	155015786	155016909	ENSG00000160685	0	+	155015786	155016909	0	2	28,690,	0,433	-3090	#NAME?	27.7	-4.69	-5.56	-0.354
1	155069053	155069377	ENSG00000243364	1e-214	+	155069053	155069377	0	1	324,	0	-214	-212	6.42	-3.15	-3.89	-0.526
1	155134289	155134648	ENSG00000169242	0	+	155134289	155134648	0	1	359,	0	-344	#NAME?	9.27	-1.69	-2.25	-0.458
1	155284272	155284512	ENSG00000143630	1e-13	+	155284272	155284512	0	1	240,	0	-13	-12.1	1.89	-3.54	-4.32	-0.935
1	155287787	155288206	ENSG00000143630	0	+	155287787	155288206	0	1	419,	0	-486	#NAME?	8.33	-3.69	-4.48	0.453
1	155288265	155288773	ENSG00000143630	0	+	155288265	155288773	0	1	508,	0	-341	#NAME?	6.06	-2.74	-3.44	-0.324
1	155289548	155289848	ENSG00000143630	1e-204	+	155289548	155289848	0	1	300,	0	-204	-203	3.24	-1.65	-2.2	0.288
1	155308837	155309018	ENSG00000160752	2.5e-24	+	155308837	155309018	0	1	181,	0	-23.6	-22.6	2	-4.64	-5.51	0.593
1	155738170	155738530	ENSG00000132676	0	+	155738170	155738530	0	1	360,	0	-1070	#NAME?	5.09	-3.13	-3.86	-0.187
1	156114673	156114974	ENSG00000160789	1e-290	+	156114673	156114974	0	1	301,	0	-290	-289	9.29	-1.82	-2.39	0.499
1	156200102	156200461	ENSG00000160785	1e-273	+	156200102	156200461	0	1	359,	0	-273	-272	10.3	-2.49	-3.16	-0.589
1	156210344	156210764	ENSG00000160785	0	+	156210344	156210764	0	1	420,	0	-537	#NAME?	8.2	-1.69	-2.24	0.281
1	156292425	156293066	ENSG00000163472	1e-56	+	156292425	156293066	0	2	18,340,	0,301	-56	-54.9	1.82	-6.46	-7.46	-0.525
1	156594179	156594299	ENSG00000163382	3.2e-31	+	156594179	156594299	0	1	120,	0	-30.5	-29.5	1.67	-1.32	-1.8	0.356
1	156728620	156729549	ENSG00000143303	0	+	156728620	156729549	0	2	595,34,	0,895	-945	#NAME?	25.7	-4.87	-5.76	-0.439
1	156734251	156734431	ENSG00000143303	1.6e-41	+	156734251	156734431	0	1	180,	0	-40.8	-39.7	3.02	-1.73	-2.29	-0.633
1	156768156	156787077	ENSG00000143294	0	+	156768156	156787077	0	3	83,48,470,	0,14125,18451	-14500	#NAME?	9.81	-3.92	-4.73	-0.102
1	156797274	156800817	ENSG00000143294	1e-188	+	156797274	156800817	0	2	67,444,	0,3099	-188	-187	1.83	-13.1	-14.5	-0.348
1	158094382	158095264	ENSG00000183853	0	+	158094382	158095264	0	2	8,621,	0,261	-530	#NAME?	19.6	-11.3	-12.6	-0.974
1	160424154	160425439	ENSG00000162738	0	+	160424154	160425439	0	2	129,322,	0,963	-749	#NAME?	18.9	-2.53	-3.2	-0.48
1	161120648	161124460	ENSG00000158793	1e-170	+	161120648	161124460	0	3	545,32,320,	0,1658,3492	-170	-169	4.33	-9.11	-10.3	-0.496
1	161158466	161158856	ENSG00000143222	9.999987484956e-319	+	161158466	161158856	0	1	390,	0	-318	-316	2.02	-7.64	-8.72	-0.238
1	161160720	161161139	ENSG00000143258	0	+	161160720	161161139	0	1	419,	0	-521	#NAME?	4.24	-10.3	-11.6	-0.503
1	161229069	161229429	ENSG00000158882	0	+	161229069	161229429	0	1	360,	0	-372	#NAME?	18.6	-4.41	-5.26	-0.994
1	161229906	161230744	ENSG00000158882	0	+	161229906	161230744	0	1	838,	0	-1600	#NAME?	22	-1.87	-2.46	-0.296
1	161756849	161756969	ENSG00000081721	3.7e-08	+	161756849	161756969	0	1	120,	0	-7.43	-6.56	1.32	-5.54	-6.48	-0.906
1	161958460	161958851	ENSG00000118217	0	+	161958460	161958851	0	1	391,	0	-2250	#NAME?	10.6	-6.54	-7.56	-0.338
1	162561654	162566325	ENSG00000117143	0	+	162561654	162566325	0	3	123,72,314,	0,818,4357	-1960	#NAME?	13.1	-12.5	-13.8	-0.598
1	162599393	162599633	ENSG00000117143	0	+	162599393	162599633	0	1	240,	0	-308	-306	2.59	-3.63	-4.42	-0.3
1	165827650	165827890	ENSG00000143179	1e-43	+	165827650	165827890	0	1	240,	0	-43	-41.9	2.53	-17.9	-19.5	-1.86
1	165907815	165908145	ENSG00000143179	0	+	165907815	165908145	0	1	330,	0	-975	#NAME?	3.25	-16.1	-17.7	-0.379
1	166849094	166850563	ENSG00000143157	0	+	166849094	166850563	0	1	1469,	0	-2200	#NAME?	17	-4.06	-4.88	-0.213
1	166852539	166853079	ENSG00000143157	0	+	166852539	166853079	0	1	540,	0	-6560	#NAME?	11.7	-6.04	-7.01	-0.229
1	167383844	167387253	ENSG00000143190	6.3e-15	+	167383844	167387253	0	2	107,73,	0,3336	-14.2	-13.3	1.36	-7.34	-8.41	0.683
1	168236732	168243121	ENSG00000213064	0	+	168236732	168243121	0	3	38,30,621,	0,2398,5768	-680	#NAME?	10.6	-4.2	-5.04	-0.366
1	169131315	169131645	ENSG00000143153	1e-177	+	169131315	169131645	0	1	330,	0	-177	-176	2.87	-4.04	-4.86	-0.383
1	170539408	170539589	ENSG00000120370	5e-11	+	170539408	170539589	0	1	181,	0	-10.3	-9.43	2.18	-5.11	-6.02	-1.68
1	170545753	170552338	ENSG00000120370	1e-144	+	170545753	170552338	0	2	36,324,	0,6261	-144	-143	6.65	-2.16	-2.78	-0.627
1	171536043	171536134	ENSG00000117523	1e-11	+	171536043	171536134	0	1	91,	0	-11	-10	1.16	-2.14	-2.76	-0.241
1	171540003	171541562	ENSG00000117523	0	+	171540003	171541562	0	1	1559,	0	-14700	#NAME?	12.9	-6.81	-7.84	-0.0846
1	171541741	171542131	ENSG00000117523	0	+	171541741	171542131	0	1	390,	0	-3060	#NAME?	5.58	-46.8	-49.2	-0.56
1	171557316	171558036	ENSG00000117523	0	+	171557316	171558036	0	1	720,	0	-569	#NAME?	2.14	-141	-144	0.51
1	171591592	171592013	ENSG00000117523	0	+	171591592	171592013	0	1	421,	0	-6480	#NAME?	7.65	-7.09	-8.14	-0.186
1	171781962	171784120	ENSG00000010165	1e-269	+	171781962	171784120	0	2	158,381,	0,1777	-269	-267	4.42	-4.42	-5.27	-0.381
1	172588836	172588987	ENSG00000094975	2.5e-14	+	172588836	172588987	0	1	151,	0	-13.6	-12.6	1.77	-4.3	-5.14	-1.08
1	172589075	172589854	ENSG00000094975	0	+	172589075	172589854	0	1	779,	0	-473	#NAME?	7.2	-7.55	-8.63	-0.441
1	172609889	172610398	ENSG00000094975	0	+	172609889	172610398	0	1	509,	0	-5870	#NAME?	17.8	-4.27	-5.11	-0.254
1	173733847	173734297	ENSG00000076321	0	+	173733847	173734297	0	1	450,	0	-711	#NAME?	18.4	-1.43	-1.94	-0.34
1	173782152	173785594	ENSG00000076321	0	+	173782152	173785594	0	2	78,432,	0,3010	-340	#NAME?	9.95	-1.94	-2.53	-0.341
1	173824717	173825288	ENSG00000117593	0	+	173824717	173825288	0	1	571,	0	-8860	#NAME?	11.7	-7.16	-8.22	-0.218
1	174982836	174990151	ENSG00000152061	0	+	174982836	174990151	0	3	69,198,303,	0,5804,7012	-450	#NAME?	6.84	-1.82	-2.39	-0.302
1	175009922	175010132	ENSG00000116161	1e-129	+	175009922	175010132	0	1	210,	0	-129	-127	1.41	-8.7	-9.84	-0.267
1	178441593	178443161	ENSG00000075391	0	+	178441593	178443161	0	2	54,487,	0,1081	-455	#NAME?	8.64	-3.01	-3.73	-0.492
1	178457748	178458439	ENSG00000075391	0	+	178457748	178458439	0	1	691,	0	-559	#NAME?	13.1	-5.62	-6.57	-0.543
1	178466068	178473502	ENSG00000075391	1e-281	+	178466068	178473502	0	4	54,88,31,428,	0,1265,4624,7006	-281	-280	11.4	-1.33	-1.82	-0.359
1	179043815	179044144	ENSG00000116199	1e-217	+	179043815	179044144	0	1	329,	0	-217	-216	4.49	-7.17	-8.23	-0.767
1	179066815	179072616	ENSG00000116199	0	+	179066815	179072616	0	2	44,704,	0,5097	-3380	#NAME?	17.6	-24.2	-26	-0.554
1	179095055	179095504	ENSG00000186283	0	+	179095055	179095504	0	1	449,	0	-4910	#NAME?	21.9	-3.69	-4.48	-0.258
1	179351349	179353921	ENSG00000057252	1e-277	+	179351349	179353921	0	2	113,337,	0,2235	-277	-275	4.32	-6.79	-7.81	-0.551
1	179917661	179918381	ENSG00000143337	0	+	179917661	179918381	0	1	720,	0	-3970	#NAME?	14.3	-1.33	-1.81	-0.105
1	179996578	179997149	ENSG00000135837	0	+	179996578	179997149	0	1	571,	0	-890	#NAME?	9.63	-15.9	-17.4	-1.01
1	180011973	180014404	ENSG00000135837	1e-268	+	180011973	180014404	0	2	102,558,	0,1873	-268	-267	6.3	-7.01	-8.05	-0.511
1	180020054	180022762	ENSG00000135837	1e-108	+	180020054	180022762	0	2	955,65,	0,2643	-108	-107	2.95	-9.2	-10.4	-0.59
1	180093593	180094104	ENSG00000135837	0	+	180093593	180094104	0	1	511,	0	-1080	#NAME?	9.36	-5.48	-6.42	-0.375
1	180094282	180094583	ENSG00000135837	1e-297	+	180094282	180094583	0	1	301,	0	-297	-296	2.79	-8.69	-9.84	-0.483
1	180095172	180095857	ENSG00000135837	1e-66	+	180095172	180095857	0	2	26,335,	0,350	-66	-64.8	1.84	-2.37	-3.02	-0.277
1	180111012	180111492	ENSG00000135837	0	+	180111012	180111492	0	1	480,	0	-570	#NAME?	14.2	-2.71	-3.4	-0.43
1	180111701	180112092	ENSG00000135837	4e-84	+	180111701	180112092	0	1	391,	0	-83.4	-82.2	2.56	-1.39	-1.89	-0.268
1	180112301	180112602	ENSG00000135837	1e-268	+	180112301	180112602	0	1	301,	0	-268	-267	6.05	-9.56	-10.8	-0.906
1	180271518	180275280	ENSG00000121454	0	+	180271518	180275280	0	3	16,172,1096,	0,316,2666	-373	#NAME?	17.6	-3.74	-4.54	-0.397
1	180884106	180884586	ENSG00000143324	0	+	180884106	180884586	0	1	480,	0	-2450	#NAME?	16.6	-10.4	-11.7	-0.439
1	181055256	181056156	ENSG00000153029	0	+	181055256	181056156	0	1	900,	0	-519	#NAME?	23.5	-2.26	-2.9	-0.471
1	181088920	181090716	ENSG00000162783	0	+	181088920	181090716	0	1	1796,	0	-3120	#NAME?	20.5	-20.9	-22.6	-0.371
1	183023728	183023968	ENSG00000135862	1e-142	+	183023728	183023968	0	1	240,	0	-142	-141	14.3	-2.43	-3.09	-0.487
1	183143407	183143618	ENSG00000135862	1e-128	+	183143407	183143618	0	1	211,	0	-128	-127	2.23	-11.9	-13.3	-0.762
1	183542334	183544365	ENSG00000116698	1e-117	+	183542334	183544365	0	2	168,13,	0,2018	-117	-116	1.92	-2.45	-3.11	-0.273
1	183545987	183546197	ENSG00000116698	5e-58	+	183545987	183546197	0	1	210,	0	-57.3	-56.2	1.54	-3.37	-4.13	0.296
1	183551913	183552243	ENSG00000116698	6.3e-29	+	183551913	183552243	0	1	330,	0	-28.2	-27.1	1.96	-4.04	-4.86	-0.535
1	183552959	183553349	ENSG00000116698	0	+	183552959	183553349	0	1	390,	0	-1220	#NAME?	4.76	-2.48	-3.15	-0.17
1	184387117	184387327	ENSG00000116667	1e-13	+	184387117	184387327	0	1	210,	0	-13	-12	2.31	-2.87	-3.58	-1.2
1	184619563	184619893	ENSG00000116667	1e-238	+	184619563	184619893	0	1	330,	0	-238	-236	3.29	-1.82	-2.39	-0.234
1	185166634	185180437	ENSG00000116668	0	+	185166634	185180437	0	4	18,59,742,47,	0,1705,7737,13756	-581	#NAME?	19	-8.52	-9.66	-0.71
1	186420958	186421318	ENSG00000157181	0	+	186420958	186421318	0	1	360,	0	-517	#NAME?	4.61	-2.29	-2.93	0.237
1	192811222	192811924	ENSG00000116741	0	+	192811222	192811924	0	2	17,523,	0,179	-1790	#NAME?	20.6	-4.44	-5.29	-0.416
1	193084729	193085029	ENSG00000116747	1e-103	+	193084729	193085029	0	1	300,	0	-103	-102	2.07	-11.7	-13	-0.585
1	193122009	193122189	ENSG00000134371	2e-24	+	193122009	193122189	0	1	180,	0	-23.7	-22.7	2.82	-6.84	-7.87	-1.68
1	193250710	193250891	ENSG00000134371	1.6e-38	+	193250710	193250891	0	1	181,	0	-37.8	-36.7	2.12	-3.29	-4.04	-0.601
1	198319692	198319993	ENSG00000151414	1e-128	+	198319692	198319993	0	1	301,	0	-128	-127	4.7	-3.74	-4.53	-0.76
1	200847697	200849396	ENSG00000118200	0	+	200847697	200849396	0	2	12,1365,	0,334	-1760	#NAME?	10.5	-8.04	-9.15	-0.281
1	200849514	200853316	ENSG00000118200	0	+	200849514	200853316	0	3	720,137,42,	0,3026,3760	-940	#NAME?	5.5	-7.96	-9.07	-0.262
1	200857444	200857535	ENSG00000118200	2e-14	+	200857444	200857535	0	1	91,	0	-13.7	-12.8	1.9	-1.71	-2.27	-0.738
1	200857683	200858371	ENSG00000118200	0	+	200857683	200858371	0	2	41,618,	0,70	-5550	#NAME?	13.5	-27.5	-29.4	-0.578
1	201782479	201783825	ENSG00000134369	0	+	201782479	201783825	0	2	390,420,	0,926	-377	#NAME?	8.48	-1.91	-2.5	-0.268
1	201819864	201820674	ENSG00000134369	0	+	201819864	201820674	0	1	810,	0	-882	#NAME?	11.8	-1.36	-1.85	-0.165
1	201822172	201823102	ENSG00000134369	1e-150	+	201822172	201823102	0	1	930,	0	-150	-149	7.06	-5.86	-6.83	-0.666
1	201875971	201876601	ENSG00000198700	0	+	201875971	201876601	0	1	630,	0	-13500	#NAME?	11.4	-37.7	-39.9	-0.359
1	201878725	201879445	ENSG00000198700	0	+	201878725	201879445	0	1	720,	0	-3210	#NAME?	11.8	-5.63	-6.58	-0.234
1	201965455	201969917	ENSG00000134375	0	+	201965455	201969917	0	2	88,449,	0,4013	-8940	#NAME?	8.47	-35.5	-37.6	-0.365
1	202811012	202811310	ENSG00000228288	1.6e-33	+	202811012	202811310	0	1	298,	0	-32.8	-31.7	2.06	-2.31	-2.95	0.466
1	203739624	203740163	ENSG00000058668	0	+	203739624	203740163	0	1	539,	0	-350	#NAME?	7.03	-7.34	-8.41	-0.622
1	203797020	203797740	ENSG00000058673	0	+	203797020	203797740	0	1	720,	0	-590	#NAME?	17.4	-6.91	-7.95	-0.664
1	203800167	203800468	ENSG00000058673	1e-169	+	203800167	203800468	0	1	301,	0	-169	-168	5.83	-2.22	-2.85	-0.546
1	203840359	203847559	ENSG00000058673	0	+	203840359	203847559	0	2	15,376,	0,6824	-473	#NAME?	2.9	-7.02	-8.07	-0.268
1	203853500	203853950	ENSG00000058673	0	+	203853500	203853950	0	1	450,	0	-3820	#NAME?	8.36	-19	-20.6	-0.48
1	203797030	203797749	ENSG00000257315	0	+	203797030	203797749	0	1	719,	0	-580	#NAME?	17.4	-7.32	-8.38	-0.684
1	203800142	203800473	ENSG00000257315	1e-167	+	203800142	203800473	0	1	331,	0	-167	-166	5.86	-2.47	-3.13	-0.556
1	203840354	203847583	ENSG00000257315	0	+	203840354	203847583	0	2	20,400,	0,6829	-478	#NAME?	2.89	-7.53	-8.61	-0.269
1	203853502	203853952	ENSG00000257315	0	+	203853502	203853952	0	1	450,	0	-3820	#NAME?	8.49	-19.4	-21.1	-0.484
1	204546856	204549722	ENSG00000198625	0	+	204546856	204549722	0	2	21,610,	0,2256	-19500	#NAME?	26	-6.09	-7.07	-0.21
1	204551641	204551912	ENSG00000198625	1e-203	+	204551641	204551912	0	1	271,	0	-203	-201	2.39	-1.48	-1.99	0.176
1	205530686	205531774	ENSG00000117266	5e-52	+	205530686	205531774	0	2	19,431,	0,657	-51.3	-50.2	2.17	-4.77	-5.65	0.44
1	205600517	205600818	ENSG00000174514	1.3e-20	+	205600517	205600818	0	1	301,	0	-19.9	-19	3.71	-1.39	-1.89	0.872
1	206461085	206461656	ENSG00000266028	0	+	206461085	206461656	0	1	571,	0	-611	#NAME?	7.29	-5.53	-6.47	-0.392
1	206463903	206464203	ENSG00000266028	1.6e-81	+	206463903	206464203	0	1	300,	0	-80.8	-79.7	4.96	-3.11	-3.85	-0.792
1	206586783	206587532	ENSG00000266094	0	+	206586783	206587532	0	1	749,	0	-1020	#NAME?	20.7	-1.7	-2.26	-0.373
1	206588639	206588789	ENSG00000266094	2e-15	+	206588639	206588789	0	1	150,	0	-14.7	-13.8	1.78	-1.44	-1.95	0.596
1	206639016	206648707	ENSG00000143479	0	+	206639016	206648707	0	2	26,1320,	0,8371	-2450	#NAME?	20.2	-6.78	-7.81	-0.327
1	206732544	206732995	ENSG00000162889	0	+	206732544	206732995	0	1	451,	0	-1750	#NAME?	16.8	-5.17	-6.08	-0.432
1	207035078	207053349	ENSG00000123836	0	+	207035078	207053349	0	5	2,44,143,172,90,	0,7090,14078,14385,18181	-939	#NAME?	11.1	-2.98	-3.7	-0.444
1	207336894	207337315	ENSG00000196352	1e-240	+	207336894	207337315	0	1	421,	0	-240	-239	8.68	-5.94	-6.91	0.538
1	209836812	209837142	ENSG00000117597	1e-266	+	209836812	209837142	0	1	330,	0	-266	-264	4.41	-1.4	-1.9	-0.227
1	209844576	209851718	ENSG00000117597	1e-284	+	209844576	209851718	0	2	56,515,	0,6627	-284	-282	7.25	-1.35	-1.84	-0.276
1	210160757	210161147	ENSG00000143469	1.3e-37	+	210160757	210161147	0	1	390,	0	-36.9	-35.9	9.96	-1.77	-2.33	1.57
1	210241565	210242552	ENSG00000082497	0	+	210241565	210242552	0	1	987,	0	-1520	#NAME?	30.6	-3.02	-3.74	-0.338
1	210245627	210245867	ENSG00000082497	5e-41	+	210245627	210245867	0	1	240,	0	-40.3	-39.2	2.36	-2.33	-2.97	-0.575
1	211372218	211372938	ENSG00000082512	0	+	211372218	211372938	0	1	720,	0	-2500	#NAME?	38.6	-4.92	-5.82	-0.47
1	211373956	211374736	ENSG00000082512	0	+	211373956	211374736	0	1	780,	0	-1370	#NAME?	14.4	-1.56	-2.09	-0.226
1	212100387	212103074	ENSG00000143476	0	+	212100387	212103074	0	2	697,233,	0,2454	-1760	#NAME?	6.68	-12.7	-14.1	-0.224
1	212608686	212608927	ENSG00000162772	6.3e-61	+	212608686	212608927	0	1	241,	0	-60.2	-59.1	3.08	-14.7	-16.1	1.23
1	212619340	212619879	ENSG00000162772	0	+	212619340	212619879	0	1	539,	0	-368	#NAME?	2.55	-2.62	-3.3	-0.156
1	212898224	212898314	ENSG00000162769	4.1e-07	+	212898224	212898314	0	1	90,	0	-6.39	-5.54	1.3	-1.64	-2.18	-0.526
1	213240930	213242306	ENSG00000136643	0	+	213240930	213242306	0	1	1376,	0	-1180	#NAME?	25	-2.57	-3.25	-0.269
1	213272589	213272859	ENSG00000136643	1e-101	+	213272589	213272859	0	1	270,	0	-101	-99.7	3.41	-2.52	-3.19	-0.547
1	213988031	213988301	ENSG00000117707	5e-11	+	213988031	213988301	0	1	270,	0	-10.3	-9.4	2.06	-2.8	-3.51	1.04
1	214637992	214640661	ENSG00000117724	0	+	214637992	214640661	0	2	9,741,	0,1928	-1850	#NAME?	5.3	-14.9	-16.4	-0.307
1	214640780	214642430	ENSG00000117724	0	+	214640780	214642430	0	1	1650,	0	-870	#NAME?	4.22	-1.38	-1.87	-0.0539
1	214642579	214642789	ENSG00000117724	3.2e-80	+	214642579	214642789	0	1	210,	0	-79.5	-78.4	2	-5.77	-6.73	-0.52
1	214643028	214646389	ENSG00000117724	0	+	214643028	214646389	0	2	296,1833,	0,1528	-4810	#NAME?	14.4	-15.7	-17.2	-0.172
1	214646448	214646839	ENSG00000117724	0	+	214646448	214646839	0	1	391,	0	-833	#NAME?	3.39	-3.16	-3.9	-0.165
1	214646898	214651717	ENSG00000117724	0	+	214646898	214651717	0	5	502,13,14,153,8,	0,1068,1586,1776,4811	-3200	#NAME?	7.49	-9.32	-10.5	-0.22
1	214655199	214663869	ENSG00000117724	0	+	214655199	214663869	0	4	204,478,179,279,	0,1733,3650,8391	-1910	#NAME?	4.63	-18.1	-19.7	-0.245
1	215619249	215620702	ENSG00000136636	0	+	215619249	215620702	0	2	42,646,	0,807	-2570	#NAME?	8.63	-38.8	-41	-0.573
1	218302484	218305050	ENSG00000067533	6.3e-21	+	218302484	218305050	0	2	187,23,	0,2543	-20.2	-19.2	1.71	-5.04	-5.94	0.585
1	218307504	218331270	ENSG00000067533	0	+	218307504	218331270	0	2	128,323,	0,23443	-628	#NAME?	5.19	-1.78	-2.35	-0.206
1	218441265	218442074	ENSG00000092969	4e-46	+	218441265	218442074	0	1	809,	0	-45.4	-44.3	11.6	-2.62	-3.3	-1.08
1	220662934	220663234	ENSG00000116141	1.6e-86	+	220662934	220663234	0	1	300,	0	-85.8	-84.7	3.59	-4.81	-5.69	-0.879
1	220690682	220697122	ENSG00000162817	1e-276	+	220690682	220697122	0	2	29,511,	0,5929	-276	-274	5.56	-6.98	-8.02	-0.69
1	220754958	220756385	ENSG00000117791	7.9e-16	+	220754958	220756385	0	2	162,108,	0,1319	-15.1	-14.1	1.58	-2.58	-3.25	-0.515
1	220813335	220814324	ENSG00000186205	0	+	220813335	220814324	0	1	989,	0	-6750	#NAME?	18.7	-2.51	-3.17	-0.136
1	222627584	222630157	ENSG00000154305	0	+	222627584	222630157	0	1	2573,	0	-2340	#NAME?	15.3	-17.1	-18.7	-0.253
1	222665319	222665679	ENSG00000154305	0	+	222665319	222665679	0	1	360,	0	-922	#NAME?	5.55	-1.83	-2.41	-0.165
1	222942945	222943126	ENSG00000154309	1e-18	+	222942945	222943126	0	1	181,	0	-18	-17.1	2.65	-1.47	-1.99	-0.772
1	222994975	223002976	ENSG00000154309	0	+	222994975	223002976	0	2	7,592,	0,7409	-599	#NAME?	34.7	-2.76	-3.46	-0.724
1	223005486	223005995	ENSG00000154309	1e-274	+	223005486	223005995	0	1	509,	0	-274	-273	22	-2.37	-3.01	-0.731
1	223770082	223770322	ENSG00000162909	1.3e-40	+	223770082	223770322	0	1	240,	0	-39.9	-38.8	1.98	-6.96	-8	0.863
1	224153335	224158008	ENSG00000143756	0	+	224153335	224158008	0	2	2,657,	0,4016	-3320	#NAME?	13.5	-18.4	-20	-0.477
1	224158217	224158367	ENSG00000143756	5e-44	+	224158217	224158367	0	1	150,	0	-43.3	-42.3	2.14	-2.16	-2.78	-0.522
1	224183187	224189848	ENSG00000143753	0	+	224183187	224189848	0	3	231,157,272,	0,487,6389	-2490	#NAME?	13	-9.54	-10.7	-0.44
1	224190056	224192812	ENSG00000143753	0	+	224190056	224192812	0	3	263,65,481,	0,1035,2275	-5720	#NAME?	11.7	-29.6	-31.6	-0.393
1	224223799	224227514	ENSG00000237101	1e-17	+	224223799	224227514	0	2	29,89,	0,3626	-17	-16	2.6	-2.74	-3.44	-0.869
1	224376040	224376281	ENSG00000143771	5e-74	+	224376040	224376281	0	1	241,	0	-73.3	-72.2	2.46	-4.85	-5.74	-0.588
1	226062030	226064048	ENSG00000163041	1.6e-49	+	226062030	226064048	0	3	64,134,72,	0,647,1946	-48.8	-47.7	3.41	-6.8	-7.82	0.43
1	226225532	226226279	ENSG00000185155	1e-127	+	226225532	226226279	0	1	747,	0	-127	-126	19.2	-3	-3.73	0.803
1	226895538	226895986	ENSG00000143801	0	+	226895538	226895986	0	1	448,	0	-494	#NAME?	12.6	-2.87	-3.58	-0.632
1	227651002	227656236	ENSG00000181450	0	+	227651002	227656236	0	2	74,1901,	0,3333	-1900	#NAME?	20.5	-7.31	-8.38	-0.271
1	227747996	227759296	ENSG00000143740	9.88131291682493e-324	+	227747996	227759296	0	2	237,302,	0,10998	-323	-322	5.25	-11.7	-13	-0.477
1	227780632	227781201	ENSG00000143740	0	+	227780632	227781201	0	1	569,	0	-4580	#NAME?	16.3	-15.3	-16.7	-0.422
1	228141535	228141806	ENSG00000143774	1.3e-41	+	228141535	228141806	0	1	271,	0	-40.9	-39.9	5.19	-3.06	-3.79	1.18
1	228488448	228493188	ENSG00000168159	2e-69	+	228488448	228493188	0	3	37,97,136,	0,511,4604	-68.7	-67.5	1.8	-19.2	-20.8	-0.68
1	228744213	228744483	ENSG00000116574	1e-102	+	228744213	228744483	0	1	270,	0	-102	-100	3.67	-6.93	-7.97	-0.773
1	229635104	229637463	ENSG00000135763	0	+	229635104	229637463	0	1	2359,	0	-942	#NAME?	18.6	-19	-20.6	-0.503
1	230279343	230280121	ENSG00000143641	0	+	230279343	230280121	0	1	778,	0	-3800	#NAME?	9.51	-15.3	-16.7	-0.348
1	230691790	230693652	ENSG00000135775	0	+	230691790	230693652	0	2	29,361,	0,1501	-339	#NAME?	3.38	-9.2	-10.4	-0.472
1	231267710	231269961	ENSG00000116906	0	+	231267710	231269961	0	2	201,99,	0,2152	-780	#NAME?	3.99	-3.67	-4.46	-0.264
1	231277583	231277823	ENSG00000116906	1e-274	+	231277583	231277823	0	1	240,	0	-274	-273	2.23	-12.5	-13.9	-0.459
1	231337463	231337913	ENSG00000010072	0	+	231337463	231337913	0	1	450,	0	-399	#NAME?	21.7	-1.59	-2.13	-0.526
1	231338392	231338573	ENSG00000010072	6.3e-17	+	231338392	231338573	0	1	181,	0	-16.2	-15.3	1.83	-1.31	-1.79	-0.503
1	231352594	231353404	ENSG00000010072	0	+	231352594	231353404	0	1	810,	0	-1820	#NAME?	7.71	-4.05	-4.87	-0.191
1	231563625	231564792	ENSG00000116918	5e-36	+	231563625	231564792	0	2	4,265,	0,902	-35.3	-34.3	1.52	-1.38	-1.88	0.201
1	232976444	232976955	ENSG00000135778	1e-164	+	232976444	232976955	0	1	511,	0	-164	-163	8.35	-2.8	-3.5	-0.688
1	232983252	232983882	ENSG00000135778	1.3e-81	+	232983252	232983882	0	1	630,	0	-80.9	-79.8	9.55	-3.28	-4.02	-0.701
1	233379015	233382839	ENSG00000143674	0	+	233379015	233382839	0	2	695,535,	0,3289	-9490	#NAME?	27.8	-26.8	-28.7	-0.371
1	233666763	233671763	ENSG00000135750	1e-145	+	233666763	233671763	0	2	227,493,	0,4507	-145	-144	5.12	-6.76	-7.79	-0.636
1	234374326	234384019	ENSG00000168275	0	+	234374326	234384019	0	2	63,297,	0,9396	-486	#NAME?	2.48	-3.18	-3.92	-0.185
1	234607007	234609483	ENSG00000228830	0	+	234607007	234609483	0	2	630,63,	0,2413	-18600	#NAME?	20.9	-21.9	-23.6	-0.271
1	235342132	235342463	ENSG00000152904	0	+	235342132	235342463	0	1	331,	0	-1950	#NAME?	5.2	-3.34	-4.1	-0.181
1	235342150	235359883	ENSG00000285053	0	+	235342150	235359883	0	3	196,48,57,	0,685,17676	-1820	#NAME?	5.02	-3.41	-4.17	-0.199
1	235450073	235450434	ENSG00000284770	1e-157	+	235450073	235450434	0	1	361,	0	-157	-156	3.24	-4.7	-5.57	0.599
1	235615832	235616159	ENSG00000227236	2.5e-12	+	235615832	235616159	0	1	327,	0	-11.6	-10.7	6.15	-1.82	-2.39	2.01
1	236427402	236483550	ENSG00000186197	0	+	236427402	236483550	0	3	48,46,1284,	0,40828,54864	-425	#NAME?	28.3	-1.67	-2.22	-0.326
1	236484059	236491780	ENSG00000186197	1e-217	+	236484059	236491780	0	2	855,44,	0,7677	-217	-215	15	-1.95	-2.54	-0.444
1	236483164	236483550	ENSG00000244457	0	+	236483164	236483550	0	1	386,	0	-424	#NAME?	14.6	-1.72	-2.28	-0.601
1	236542650	236548097	ENSG00000116977	1e-256	+	236542650	236548097	0	4	998,166,40,86,	0,2099,2511,5361	-256	-255	14.6	-5.35	-6.28	-0.701
1	236550313	236550494	ENSG00000116977	1e-17	+	236550313	236550494	0	1	181,	0	-17	-16.1	1.83	-6.32	-7.32	-1.18
1	236891264	236894455	ENSG00000116984	3.2e-35	+	236891264	236894455	0	2	65,115,	0,3076	-34.5	-33.4	1.73	-2.72	-3.41	-0.45
1	236897046	236898354	ENSG00000116984	0	+	236897046	236898354	0	2	72,797,	0,511	-1440	#NAME?	7.11	-18.5	-20.1	-0.337
1	236898653	236898893	ENSG00000116984	2e-98	+	236898653	236898893	0	1	240,	0	-97.7	-96.5	1.63	-2.66	-3.35	0.211
1	236899610	236899701	ENSG00000116984	9.5e-06	+	236899610	236899701	0	1	91,	0	-5.02	-4.18	1.1	-4.71	-5.59	-0.398
1	236900867	236901168	ENSG00000116984	2.5e-37	+	236900867	236901168	0	1	301,	0	-36.6	-35.6	2.1	-1.9	-2.49	-0.395
1	237614432	237614792	ENSG00000198626	6.6e-09	+	237614432	237614792	0	1	360,	0	-8.18	-7.29	8	-1.33	-1.82	-3.22
1	240091895	240093660	ENSG00000155816	0	+	240091895	240093660	0	1	1765,	0	-928	#NAME?	34.5	-5.07	-5.98	-0.479
1	240180177	240207577	ENSG00000155816	0	+	240180177	240207577	0	3	3,56,779,	0,8029,26621	-376	#NAME?	14.5	-3.3	-4.05	0.385
1	241593729	241594596	ENSG00000117009	1e-224	+	241593729	241594596	0	1	867,	0	-224	-223	13.3	-4.36	-5.2	-0.959
1	241872205	241879156	ENSG00000174371	0	+	241872205	241879156	0	2	73,408,	0,6543	-2510	#NAME?	4.34	-16.8	-18.4	-0.296
1	243164637	243169244	ENSG00000232085	1e-210	+	243164637	243169244	0	4	29,115,124,19,	0,34,3649,4588	-210	-208	7.89	-2.89	-3.61	-0.791
1	244051406	244055449	ENSG00000179456	0	+	244051406	244055449	0	2	38,1662,	0,2381	-7330	#NAME?	33	-11.7	-13	-0.285
1	244056670	244056850	ENSG00000179456	1e-83	+	244056670	244056850	0	1	180,	0	-83	-81.8	4.63	-2.5	-3.16	-0.563
1	244692005	244706049	ENSG00000121644	0	+	244692005	244706049	0	2	15,494,	0,13550	-4560	#NAME?	16.8	-13	-14.3	-0.41
1	246642035	246647975	ENSG00000162852	0	+	246642035	246647975	0	2	2,837,	0,5103	-1100	#NAME?	26.6	-4.81	-5.69	-0.538
1	248847092	248848470	ENSG00000171161	1e-298	+	248847092	248848470	0	1	1378,	0	-298	-296	12.2	-3.95	-4.77	-0.574
1	248916714	248917104	ENSG00000185220	1e-222	+	248916714	248917104	0	1	390,	0	-222	-220	27.8	-1.35	-1.84	-0.95
1	248917193	248918540	ENSG00000185220	1e-282	+	248917193	248918540	0	1	1347,	0	-282	-281	50.7	-3.26	-4.01	-0.753
1	729174	729803	ENSG00000228327	1e-112	-	729174	729803	0	1	629,	0	-112	-111	6.21	-1.66	-2.21	0.426
1	826624	827133	ENSG00000225880	1.6e-17	-	826624	827133	0	1	509,	0	-16.8	-15.9	3.29	-1.43	-1.94	0.595
1	916928	918300	ENSG00000223764	0	-	916928	918300	0	2	792,279,	0,1093	-482	#NAME?	10.1	-2.45	-3.11	-0.261
1	945073	945395	ENSG00000188976	7.9e-29	-	945073	945395	0	2	73,77,	0,245	-28.1	-27.1	1.42	-4.62	-5.48	-0.435
1	997037	997157	ENSG00000272512	4e-38	-	997037	997157	0	1	120,	0	-37.4	-36.4	2.66	-1.46	-1.97	0.612
1	1082117	1082986	ENSG00000131591	0	-	1082117	1082986	0	1	869,	0	-537	#NAME?	11.9	-3.45	-4.21	-0.333
1	1083465	1084005	ENSG00000131591	4e-74	-	1083465	1084005	0	1	540,	0	-73.4	-72.2	5.43	-1.9	-2.49	0.56
1	1242962	1243112	ENSG00000184163	0.0012	-	1242962	1243112	0	1	150,	0	-2.92	-2.15	2.46	-1.97	-2.57	2.73
1	1254892	1255400	ENSG00000160087	1e-247	-	1254892	1255400	0	1	508,	0	-247	-246	4.38	-16.3	-17.8	-0.845
1	1292705	1292885	ENSG00000131584	1.6e-52	-	1292705	1292885	0	1	180,	0	-51.8	-50.7	1.91	-2.11	-2.72	0.391
1	1311584	1311735	ENSG00000127054	6.3e-15	-	1311584	1311735	0	1	151,	0	-14.2	-13.3	2.09	-1.44	-1.95	-0.521
1	1335543	1335663	ENSG00000107404	6.3e-11	-	1335543	1335663	0	1	120,	0	-10.2	-9.24	1.36	-1.98	-2.57	-0.473
1	1336020	1336229	ENSG00000107404	1e-150	-	1336020	1336229	0	1	209,	0	-150	-149	3.29	-1.69	-2.24	0.312
1	1352688	1353347	ENSG00000162576	1e-57	-	1352688	1353347	0	1	659,	0	-57	-55.9	3.32	-3.36	-4.12	0.43
1	1373729	1373879	ENSG00000175756	3.2e-39	-	1373729	1373879	0	1	150,	0	-38.5	-37.5	1.58	-3.54	-4.31	-0.388
1	1374183	1374244	ENSG00000175756	1.6e-12	-	1374183	1374244	0	1	61,	0	-11.8	-10.8	1.19	-21.4	-23.1	-1.16
1	1386847	1387386	ENSG00000221978	0	-	1386847	1387386	0	1	539,	0	-2090	#NAME?	11.4	-6.16	-7.15	-0.211
1	1391141	1391561	ENSG00000221978	1e-44	-	1391141	1391561	0	1	420,	0	-44	-42.9	1.55	-14.7	-16.2	-0.506
1	1401907	1402208	ENSG00000242485	0	-	1401907	1402208	0	1	301,	0	-452	#NAME?	2.35	-2.56	-3.23	-0.164
1	1541672	1541853	ENSG00000160075	1e-84	-	1541672	1541853	0	1	181,	0	-84	-82.8	1.83	-1.48	-2	0.165
1	1544832	1545133	ENSG00000160075	0	-	1544832	1545133	0	1	301,	0	-989	#NAME?	3.43	-3.98	-4.8	0.231
1	1614596	1614747	ENSG00000272106	7.4e-05	-	1614596	1614747	0	1	151,	0	-4.13	-3.32	1.71	-1.48	-2	-1.1
1	1642360	1646024	ENSG00000248333	1e-114	-	1642360	1646024	0	7	148,179,49,65,112,17,27,	0,2765,3099,3218,3412,3592,3637	-114	-113	4.06	-2.64	-3.32	-0.587
1	1664162	1664373	ENSG00000189339	4e-23	-	1664162	1664373	0	1	211,	0	-22.4	-21.4	1.85	-1.59	-2.12	-0.422
1	1665001	1665931	ENSG00000189339	0	-	1665001	1665931	0	1	930,	0	-4270	#NAME?	37.5	-2.78	-3.48	-0.178
1	1953711	1954071	ENSG00000142609	6.3e-23	-	1953711	1954071	0	1	360,	0	-22.2	-21.2	7.46	-1.95	-2.54	1.68
1	2184520	2185421	ENSG00000162585	1e-306	-	2184520	2185421	0	1	901,	0	-306	-304	11.1	-24	-25.8	-0.962
1	2191713	2192764	ENSG00000162585	1.3e-85	-	2191713	2192764	0	1	1051,	0	-84.9	-83.8	7.47	-2.05	-2.65	-0.506
1	2508532	2508981	ENSG00000157881	0	-	2508532	2508981	0	1	449,	0	-1010	#NAME?	10.3	-9.58	-10.8	-0.607
1	3631245	3631455	ENSG00000116213	1e-41	-	3631245	3631455	0	1	210,	0	-41	-40	3.85	-4.84	-5.73	-1.5
1	3737993	3738802	ENSG00000227372	0	-	3737993	3738802	0	1	809,	0	-379	#NAME?	12.7	-4.53	-5.39	-0.57
1	3745516	3746924	ENSG00000227372	0	-	3745516	3746924	0	1	1408,	0	-641	#NAME?	19.4	-1.98	-2.57	-0.211
1	3786905	3795996	ENSG00000130764	3.2e-59	-	3786905	3795996	0	2	405,135,	0,8956	-58.5	-57.4	2.32	-48.7	-51.2	-1.28
1	3829281	3829720	ENSG00000116198	9.1e-05	-	3829281	3829720	0	2	92,29,	0,410	-4.04	-3.23	1.19	-3.17	-3.91	0.594
1	6468076	6469070	ENSG00000171680	1e-180	-	6468076	6469070	0	2	510,29,	0,965	-180	-179	3.91	-18	-19.6	1.03
1	6524424	6524903	ENSG00000162408	0	-	6524424	6524903	0	1	479,	0	-2000	#NAME?	15	-6	-6.97	-0.531
1	6525410	6526731	ENSG00000162408	0	-	6525410	6526731	0	2	593,36,	0,1285	-914	#NAME?	8.18	-4.89	-5.78	-0.306
1	6529163	6532647	ENSG00000162408	0	-	6529163	6532647	0	3	8,112,419,	0,2804,3065	-398	#NAME?	11.5	-2.27	-2.91	-0.227
1	6592665	6593741	ENSG00000162413	0	-	6592665	6593741	0	1	1076,	0	-814	#NAME?	21.1	-2.85	-3.56	-0.281
1	8013088	8014404	ENSG00000116285	0	-	8013088	8014404	0	1	1316,	0	-1610	#NAME?	13.7	-12.5	-13.9	-0.349
1	9680769	9687408	ENSG00000231789	1e-181	-	9680769	9687408	0	2	366,74,	0,6565	-181	-179	3.05	-6.07	-7.05	-0.487
1	9729593	9731177	ENSG00000171603	7.9e-91	-	9729593	9731177	0	2	1112,56,	0,1528	-90.1	-88.9	2.45	-11	-12.3	-0.385
1	9929970	9930327	ENSG00000162441	0	-	9929970	9930327	0	1	357,	0	-580	#NAME?	12.9	-3.76	-4.55	-0.604
1	10461195	10463099	ENSG00000160049	0	-	10461195	10463099	0	2	507,632,	0,1272	-6340	#NAME?	7.16	-3.1	-3.84	-0.113
1	10637120	10638735	ENSG00000130940	2e-67	-	10637120	10638735	0	2	288,21,	0,1594	-66.7	-65.5	4.8	-2.73	-3.42	-0.862
1	11054583	11054732	ENSG00000116649	4e-69	-	11054583	11054732	0	1	149,	0	-68.4	-67.3	1.34	-25.5	-27.4	0.475
1	11106624	11107465	ENSG00000198793	0	-	11106624	11107465	0	1	841,	0	-2040	#NAME?	5.24	-24	-25.8	-0.385
1	11919948	11922328	ENSG00000116685	1e-153	-	11919948	11922328	0	2	384,154,	0,2226	-153	-151	4.61	-20	-21.6	-0.809
1	15329514	15343876	ENSG00000233485	2.5e-20	-	15329514	15343876	0	2	169,101,	0,14261	-19.6	-18.7	4.2	-1.4	-1.9	1.16
1	15573363	15573632	ENSG00000116771	1.3e-32	-	15573363	15573632	0	1	269,	0	-31.9	-30.9	3.84	-3.32	-4.08	-1.27
1	15807317	15807557	ENSG00000233954	1e-92	-	15807317	15807557	0	1	240,	0	-92	-90.8	8.93	-9.15	-10.3	-1.27
1	15834473	15836618	ENSG00000179743	0	-	15834473	15836618	0	1	2145,	0	-1210	#NAME?	12.1	-8.07	-9.18	-0.295
1	15944994	15945836	ENSG00000116809	1e-43	-	15944994	15945836	0	2	208,122,	0,720	-43	-42	3.58	-2.71	-3.4	-0.865
1	16148457	16149026	ENSG00000142627	0	-	16148457	16149026	0	1	569,	0	-491	#NAME?	15	-3.02	-3.74	-0.689
1	16250431	16251660	ENSG00000037637	0	-	16250431	16251660	0	1	1229,	0	-2840	#NAME?	25.9	-5.37	-6.3	-0.309
1	16625847	16626375	ENSG00000215908	6.3e-17	-	16625847	16626375	0	2	158,23,	0,505	-16.2	-15.3	2.2	-9	-10.2	-1.87
1	17407838	17408534	ENSG00000179051	0	-	17407838	17408534	0	1	696,	0	-1560	#NAME?	5.39	-2.05	-2.66	0.11
1	19219020	19219587	ENSG00000127463	0	-	19219020	19219587	0	2	462,19,	0,548	-3550	#NAME?	14.4	-2.37	-3.02	-0.193
1	19339225	19339345	ENSG00000077549	1e-21	-	19339225	19339345	0	1	120,	0	-21	-20.1	1.15	-22.8	-24.5	0.516
1	19682212	19682571	ENSG00000162542	1e-207	-	19682212	19682571	0	1	359,	0	-207	-206	8.93	-4.53	-5.39	-0.998
1	20483430	20484434	ENSG00000162545	0	-	20483430	20484434	0	2	289,68,	0,936	-352	#NAME?	4.5	-1.39	-1.89	-0.235
1	20485981	20486220	ENSG00000162545	5e-12	-	20485981	20486220	0	1	239,	0	-11.3	-10.4	1.22	-40.6	-42.8	1.02
1	20499863	20500785	ENSG00000090432	0	-	20499863	20500785	0	1	922,	0	-1610	#NAME?	24.8	-1.38	-1.88	0.256
1	20807041	20807431	ENSG00000075151	1e-165	-	20807041	20807431	0	1	390,	0	-165	-164	2.31	-1.35	-1.84	-0.147
1	21175924	21176255	ENSG00000075151	7.9e-51	-	21175924	21176255	0	1	331,	0	-50.1	-49	2.85	-2.82	-3.52	0.623
1	21219520	21220090	ENSG00000117298	1.00000023069254e-317	-	21219520	21220090	0	1	570,	0	-317	-316	6.97	-9.17	-10.3	-0.642
1	21679136	21680834	ENSG00000090686	1e-165	-	21679136	21680834	0	2	303,27,	0,1671	-165	-164	3.18	-6.12	-7.11	0.481
1	23087771	23088432	ENSG00000169641	1e-237	-	23087771	23088432	0	1	661,	0	-237	-236	7.97	-6.77	-7.79	-0.705
1	23090853	23091655	ENSG00000169641	0	-	23090853	23091655	0	2	45,466,	0,336	-817	#NAME?	13.9	-6.24	-7.23	-0.732
1	23091774	23091985	ENSG00000169641	2.5e-20	-	23091774	23091985	0	1	211,	0	-19.6	-18.6	2.13	-1.31	-1.8	-0.522
1	23092104	23092405	ENSG00000169641	1e-151	-	23092104	23092405	0	1	301,	0	-151	-150	5.5	-1.53	-2.05	-0.482
1	23092554	23093994	ENSG00000169641	0	-	23092554	23093994	0	1	1440,	0	-583	#NAME?	8.3	-2.25	-2.88	-0.177
1	23361150	23362077	ENSG00000125945	0	-	23361150	23362077	0	1	927,	0	-1060	#NAME?	39.1	-3.92	-4.73	-0.552
1	23509637	23516513	ENSG00000007968	0	-	23509637	23516513	0	2	511,179,	0,6697	-1020	#NAME?	28	-1.86	-2.44	-0.272
1	23845373	23845818	ENSG00000179163	0	-	23845373	23845818	0	1	445,	0	-1070	#NAME?	7.05	-5.89	-6.85	-0.345
1	23967499	23967890	ENSG00000188529	0	-	23967499	23967890	0	1	391,	0	-367	#NAME?	2.52	-6.52	-7.53	-0.296
1	24156632	24156842	ENSG00000185436	1e-11	-	24156632	24156842	0	1	210,	0	-11	-10.1	3.21	-2.17	-2.79	-1.42
1	24902026	24902506	ENSG00000020633	1e-116	-	24902026	24902506	0	1	480,	0	-116	-115	9.22	-1.36	-1.86	-0.475
1	25228158	25230344	ENSG00000117614	4e-97	-	25228158	25230344	0	3	77,126,36,	0,839,2150	-96.4	-95.2	1.69	-5.94	-6.91	0.374
1	25900864	25901573	ENSG00000117632	0	-	25900864	25901573	0	2	223,167,	0,542	-3690	#NAME?	2.64	-2.37	-3.02	-0.058
1	25961473	25961984	ENSG00000158006	0	-	25961473	25961984	0	1	511,	0	-1790	#NAME?	36.1	-7.66	-8.75	-0.931
1	26889106	26889967	ENSG00000142751	3.2e-28	-	26889106	26889967	0	2	19,282,	0,579	-27.5	-26.5	2.51	-3.67	-4.45	-0.569
1	26890116	26890297	ENSG00000142751	7.9e-11	-	26890116	26890297	0	1	181,	0	-10.1	-9.2	2.6	-2.65	-3.33	-1.14
1	27005379	27006938	ENSG00000158246	2e-66	-	27005379	27006938	0	1	1559,	0	-65.7	-64.6	49.2	-1.3	-1.78	-0.982
1	27099381	27099682	ENSG00000090020	7.9e-24	-	27099381	27099682	0	1	301,	0	-23.1	-22.1	6.11	-2.75	-3.45	0.809
1	27409811	27410051	ENSG00000158195	2e-36	-	27409811	27410051	0	1	240,	0	-35.7	-34.7	1.28	-28.3	-30.3	0.639
1	27550751	27551890	ENSG00000126705	0	-	27550751	27551890	0	1	1139,	0	-734	#NAME?	28.2	-3.26	-4.01	-0.492
1	27666060	27666240	ENSG00000126709	1.4e-06	-	27666060	27666240	0	1	180,	0	-5.84	-4.99	1.23	-9.63	-10.8	0.781
1	28603156	28605373	ENSG00000120656	0	-	28603156	28605373	0	2	418,2,	0,2215	-830	#NAME?	5.32	-1.34	-1.82	0.146
1	29148161	29148521	ENSG00000116350	0	-	29148161	29148521	0	1	360,	0	-646	#NAME?	2.66	-25.5	-27.3	-0.426
1	29148670	29154488	ENSG00000116350	0	-	29148670	29154488	0	3	556,90,14,	0,1432,5804	-3900	#NAME?	4.64	-7.7	-8.79	-0.13
1	29193201	29193951	ENSG00000116353	0	-	29193201	29193951	0	1	750,	0	-531	#NAME?	18.1	-2.84	-3.55	-0.395
1	30873358	30874548	ENSG00000162512	1e-119	-	30873358	30874548	0	2	19,252,	0,938	-119	-118	4.72	-4.58	-5.44	-0.654
1	30876630	30877080	ENSG00000162512	0	-	30876630	30877080	0	1	450,	0	-339	#NAME?	6.64	-1.91	-2.5	0.302
1	31055361	31059454	ENSG00000134644	4e-79	-	31055361	31059454	0	2	19,251,	0,3842	-78.4	-77.2	1.99	-4.7	-5.58	-0.453
1	31727116	31727656	ENSG00000121753	0	-	31727116	31727656	0	1	540,	0	-1640	#NAME?	14	-5.8	-6.76	-0.364
1	31731016	31731257	ENSG00000121753	1e-102	-	31731016	31731257	0	1	241,	0	-102	-101	4.82	-3.79	-4.59	-0.816
1	31908669	31908850	ENSG00000184007	1e-264	-	31908669	31908850	0	1	181,	0	-264	-262	1.78	-3.63	-4.42	-0.204
1	31919426	31924025	ENSG00000184007	0	-	31919426	31924025	0	2	232,8,	0,4591	-482	#NAME?	2.46	-20.3	-22	-0.553
1	31938060	31942540	ENSG00000184007	1e-135	-	31938060	31942540	0	2	319,12,	0,4468	-135	-133	8.9	-8.22	-9.34	-1.83
1	32214471	32214859	ENSG00000160055	7.9e-40	-	32214471	32214859	0	1	388,	0	-39.1	-38	2.96	-2.03	-2.64	0.444
1	32216312	32216879	ENSG00000160055	0	-	32216312	32216879	0	1	567,	0	-1630	#NAME?	31.9	-4.14	-4.97	-0.457
1	32334427	32334755	ENSG00000175130	0	-	32334427	32334755	0	1	328,	0	-4310	#NAME?	4.58	-21.1	-22.8	0.283
1	32335023	32336081	ENSG00000175130	7.9e-95	-	32335023	32336081	0	2	74,135,	0,923	-94.1	-93	1.47	-8.3	-9.43	-0.318
1	32362361	32362721	ENSG00000225828	1e-94	-	32362361	32362721	0	1	360,	0	-94	-92.8	2.75	-2.66	-3.35	0.379
1	32366416	32366745	ENSG00000160058	2e-99	-	32366416	32366745	0	1	329,	0	-98.7	-97.5	2.1	-2.53	-3.2	-0.245
1	32368416	32376556	ENSG00000160058	0	-	32368416	32376556	0	4	134,109,90,295,	0,813,6276,7845	-645	#NAME?	6.92	-17.3	-18.8	-0.691
1	32600171	32620880	ENSG00000176261	7.9e-96	-	32600171	32620880	0	2	179,61,	0,20648	-95.1	-93.9	8.2	-2.01	-2.61	-0.468
1	32775536	32775956	ENSG00000134684	0	-	32775536	32775956	0	1	420,	0	-996	#NAME?	2.26	-14	-15.4	-0.199
1	32811623	32817374	ENSG00000134684	2e-56	-	32811623	32817374	0	2	24,187,	0,5564	-55.7	-54.6	1.97	-3.53	-4.3	0.465
1	32936744	32937285	ENSG00000116514	0	-	32936744	32937285	0	1	541,	0	-1540	#NAME?	10.8	-12	-13.4	-0.487
1	33007999	33008839	ENSG00000004455	0	-	33007999	33008839	0	1	840,	0	-1080	#NAME?	19.4	-1.34	-1.83	-0.253
1	33013140	33013200	ENSG00000004455	2e-13	-	33013140	33013200	0	1	60,	0	-12.7	-11.7	1.17	-3.65	-4.44	0.388
1	33146716	33147404	ENSG00000116525	2e-62	-	33146716	33147404	0	1	688,	0	-61.7	-60.6	5.41	-3.22	-3.97	-0.636
1	35019326	35019387	ENSG00000163867	6.9e-08	-	35019326	35019387	0	1	61,	0	-7.16	-6.29	1.69	-1.74	-2.3	-0.992
1	35187108	35188090	ENSG00000116560	1e-148	-	35187108	35188090	0	3	14,49,118,	0,94,864	-148	-147	1.57	-6.92	-7.96	0.249
1	35192638	35192819	ENSG00000116560	1e-145	-	35192638	35192819	0	1	181,	0	-145	-144	1.67	-38.6	-40.8	0.814
1	35358936	35366077	ENSG00000227409	0	-	35358936	35366077	0	2	232,112,	0,7029	-398	#NAME?	11.4	-1.43	-1.93	-0.322
1	35433489	35434180	ENSG00000142687	1e-101	-	35433489	35434180	0	1	691,	0	-101	-99.4	2.29	-3.11	-3.84	0.322
1	35506658	35533129	ENSG00000142687	0	-	35506658	35533129	0	2	477,34,	0,26437	-577	#NAME?	9.69	-5.41	-6.35	-0.528
1	35738005	35738483	ENSG00000092853	2.6e-07	-	35738005	35738483	0	2	92,29,	0,449	-6.59	-5.73	1.38	-5.28	-6.2	0.933
1	35749753	35751461	ENSG00000092853	1e-175	-	35749753	35751461	0	2	58,212,	0,1496	-175	-174	2.67	-4.38	-5.22	0.439
1	35753818	35761120	ENSG00000092853	0	-	35753818	35761120	0	3	118,575,25,	0,6523,7277	-1540	#NAME?	7.5	-6.43	-7.43	-0.269
1	35763282	35765238	ENSG00000092853	0	-	35763282	35765238	0	3	39,449,21,	0,983,1935	-1410	#NAME?	6.15	-9.59	-10.8	-0.329
1	36323581	36324154	ENSG00000142694	1e-279	-	36323581	36324154	0	2	34,262,	0,311	-279	-278	15.8	-1.55	-2.07	0.786
1	36393620	36397653	ENSG00000181817	0	-	36393620	36397653	0	2	533,36,	0,3997	-1400	#NAME?	11.8	-1.81	-2.39	-0.211
1	36455717	36456217	ENSG00000116898	0	-	36455717	36456217	0	2	208,31,	0,469	-1440	#NAME?	4.84	-4.64	-5.51	0.178
1	37537586	37540867	ENSG00000163877	0	-	37537586	37540867	0	2	426,711,	0,2570	-2150	#NAME?	21.4	-4.83	-5.72	-0.338
1	37566815	37567780	ENSG00000134697	4e-23	-	37566815	37567780	0	2	192,108,	0,857	-22.4	-21.4	1.2	-6.07	-7.05	0.239
1	38838585	38839601	ENSG00000116954	0	-	38838585	38839601	0	1	1016,	0	-1870	#NAME?	16.6	-15.9	-17.4	-0.568
1	38839332	38839601	ENSG00000273637	1e-186	-	38839332	38839601	0	1	269,	0	-186	-185	7.06	-2.4	-3.05	-0.524
1	39624182	39624421	ENSG00000163909	2e-19	-	39624182	39624421	0	1	239,	0	-18.7	-17.8	3.51	-1.44	-1.95	-1.05
1	39758169	39759218	ENSG00000116985	1.3e-27	-	39758169	39759218	0	1	1049,	0	-26.9	-25.9	7.61	-1.45	-1.96	-0.479
1	39759487	39759997	ENSG00000116985	1e-254	-	39759487	39759997	0	1	510,	0	-254	-253	14.6	-1.58	-2.12	-0.627
1	39895605	39897672	ENSG00000116990	0	-	39895605	39897672	0	1	2067,	0	-1060	#NAME?	72.2	-5.81	-6.76	-0.569
1	42191329	42191450	ENSG00000198815	6.5e-09	-	42191329	42191450	0	1	121,	0	-8.19	-7.3	1.25	-1.93	-2.53	0.321
1	42265160	42278649	ENSG00000198815	5e-76	-	42265160	42278649	0	2	29,302,	0,13187	-75.3	-74.2	2.61	-5.63	-6.58	-0.653
1	42926450	42927109	ENSG00000117394	0	-	42926450	42927109	0	1	659,	0	-2000	#NAME?	7.1	-10.2	-11.4	-0.337
1	43363605	43363994	ENSG00000066322	0	-	43363605	43363994	0	1	389,	0	-1680	#NAME?	10.6	-2.4	-3.05	0.266
1	43452589	43452739	ENSG00000178922	2.3e-10	-	43452589	43452739	0	1	150,	0	-9.63	-8.73	1.49	-3.97	-4.78	0.84
1	45002688	45002898	ENSG00000126107	6.3e-39	-	45002688	45002898	0	1	210,	0	-38.2	-37.1	1.33	-10.5	-11.8	0.451
1	45017984	45018913	ENSG00000162415	0	-	45017984	45018913	0	1	929,	0	-583	#NAME?	35.3	-1.61	-2.15	-0.408
1	45651592	45651826	ENSG00000234329	1.3e-11	-	45651592	45651826	0	1	234,	0	-10.9	-9.99	2.4	-1.64	-2.18	-1.09
1	46188681	46188981	ENSG00000085998	1e-214	-	46188681	46188981	0	1	300,	0	-214	-212	4.92	-2.44	-3.1	-0.349
1	46635664	46635933	ENSG00000123472	0	-	46635664	46635933	0	1	269,	0	-1250	#NAME?	3.55	-13.5	-14.9	-0.377
1	47251184	47251902	ENSG00000123473	0	-	47251184	47251902	0	1	718,	0	-2570	#NAME?	12.3	-3.43	-4.2	-0.232
1	47272163	47281090	ENSG00000123473	0	-	47272163	47281090	0	2	78,850,	0,8077	-1340	#NAME?	8.37	-21.3	-23.1	-0.433
1	47994176	47996715	ENSG00000269113	1e-176	-	47994176	47996715	0	2	421,28,	0,2511	-176	-175	17.1	-3.24	-3.98	-1.1
1	48399310	48399641	ENSG00000132122	1e-126	-	48399310	48399641	0	1	331,	0	-126	-124	6.22	-3.65	-4.44	-0.708
1	51878013	51878667	ENSG00000078618	0	-	51878013	51878667	0	2	27,393,	0,261	-848	#NAME?	5.12	-20.2	-21.9	-0.736
1	52030499	52033350	ENSG00000285839	1e-299	-	52030499	52033350	0	2	49,663,	0,2188	-299	-298	12.5	-4.29	-5.13	-0.603
1	52032132	52033491	ENSG00000198841	0	-	52032132	52033491	0	1	1359,	0	-2130	#NAME?	40.9	-5.12	-6.03	-0.423
1	52389281	52396241	ENSG00000085840	0	-	52389281	52396241	0	3	40,361,196,	0,4161,6764	-3620	#NAME?	9.46	-38	-40.2	-0.585
1	52474863	52475463	ENSG00000134744	0	-	52474863	52475463	0	1	600,	0	-6520	#NAME?	18.9	-15.1	-16.6	-0.391
1	52525621	52529826	ENSG00000134744	0	-	52525621	52529826	0	2	752,59,	0,4146	-850	#NAME?	5.95	-2.04	-2.64	-0.13
1	52685199	52685589	ENSG00000162377	2e-76	-	52685199	52685589	0	1	390,	0	-75.7	-74.5	2.09	-1.6	-2.14	0.226
1	52686787	52687057	ENSG00000162377	1e-119	-	52686787	52687057	0	1	270,	0	-119	-117	3.96	-6.93	-7.97	-0.937
1	52687476	52692843	ENSG00000162377	0	-	52687476	52692843	0	2	692,117,	0,5250	-2040	#NAME?	32.2	-8.24	-9.36	-0.504
1	52895969	52896330	ENSG00000121310	2.5e-95	-	52895969	52896330	0	1	361,	0	-94.6	-93.4	4.62	-2.88	-3.59	-0.801
1	52896808	52897948	ENSG00000121310	0	-	52896808	52897948	0	1	1140,	0	-946	#NAME?	17	-16	-17.5	-0.798
1	52899956	52900347	ENSG00000121310	2e-75	-	52899956	52900347	0	1	391,	0	-74.7	-73.5	3.98	-3.82	-4.62	0.753
1	53209961	53213386	ENSG00000236723	1e-307	-	53209961	53213386	0	4	251,120,89,199,	0,328,494,3226	-307	-306	5	-2.31	-2.96	-0.302
1	53214098	53216011	ENSG00000162384	0	-	53214098	53216011	0	2	638,21,	0,1892	-998	#NAME?	7.04	-5.31	-6.24	-0.27
1	53766205	53766415	ENSG00000058804	1e-108	-	53766205	53766415	0	1	210,	0	-108	-107	2.33	-5.42	-6.35	-0.523
1	54053233	54053384	ENSG00000116209	7.9e-15	-	54053233	54053384	0	1	151,	0	-14.1	-13.2	2.39	-5.87	-6.83	-1.79
1	54173274	54173724	ENSG00000215883	0	-	54173274	54173724	0	1	450,	0	-488	#NAME?	13.8	-3.34	-4.1	-0.619
1	54173933	54179222	ENSG00000215883	0	-	54173933	54179222	0	3	889,116,74,	0,1611,5215	-635	#NAME?	31.3	-2.61	-3.29	-0.506
1	54226118	54226686	ENSG00000157216	1e-108	-	54226118	54226686	0	1	568,	0	-108	-107	2.32	-5.37	-6.3	0.35
1	54757550	54759006	ENSG00000162396	0	-	54757550	54759006	0	1	1456,	0	-2040	#NAME?	43.6	-9.07	-10.2	-0.571
1	54850644	54851484	ENSG00000116133	0	-	54850644	54851484	0	1	840,	0	-362	#NAME?	2.97	-5.16	-6.07	-0.19
1	54851872	54852382	ENSG00000116133	0	-	54851872	54852382	0	1	510,	0	-4300	#NAME?	9.92	-3.04	-3.77	-0.162
1	55066418	55067078	ENSG00000162402	0	-	55066418	55067078	0	1	660,	0	-807	#NAME?	6.64	-6.63	-7.65	-0.405
1	55067137	55067557	ENSG00000162402	1e-241	-	55067137	55067557	0	1	420,	0	-241	-240	3.42	-1.44	-1.95	0.195
1	55068574	55071280	ENSG00000162402	0	-	55068574	55071280	0	2	533,8,	0,2698	-5220	#NAME?	15.9	-11.6	-12.9	-0.374
1	58538910	58539300	ENSG00000162600	0	-	58538910	58539300	0	1	390,	0	-485	#NAME?	6.71	-3.84	-4.64	-0.446
1	58659986	58661211	ENSG00000162601	1e-166	-	58659986	58661211	0	2	169,42,	0,1183	-166	-165	2.73	-2.71	-3.4	-0.371
1	58681935	58685202	ENSG00000162601	0	-	58681935	58685202	0	2	610,50,	0,3217	-2590	#NAME?	10.2	-8.96	-10.1	-0.335
1	58781597	58782468	ENSG00000177606	0	-	58781597	58782468	0	1	871,	0	-106000	#NAME?	23.5	-83.4	-86.2	-0.266
1	58782586	58784117	ENSG00000177606	0	-	58782586	58784117	0	1	1531,	0	-9390	#NAME?	4.81	-86.9	-89.7	-0.318
1	63322430	63324441	ENSG00000230798	1e-116	-	63322430	63324441	0	3	28,92,87,	0,1060,1924	-116	-115	6.76	-3.16	-3.89	-1.05
1	64834246	64834366	ENSG00000162434	5.6e-10	-	64834246	64834366	0	1	120,	0	-9.25	-8.35	1.19	-7.09	-8.14	-0.521
1	66921387	66924887	ENSG00000152763	1e-54	-	66921387	66924887	0	2	14,226,	0,3274	-54	-52.9	5.17	-1.7	-2.26	0.874
1	67004056	67004416	ENSG00000116704	1e-123	-	67004056	67004416	0	1	360,	0	-123	-122	6.78	-2.47	-3.13	-0.667
1	67412936	67419833	ENSG00000142864	0	-	67412936	67419833	0	3	327,174,69,	0,2229,6828	-37000	#NAME?	7.56	-269	-272	-0.428
1	67420012	67420133	ENSG00000142864	1.6e-18	-	67420012	67420133	0	1	121,	0	-17.8	-16.8	1.13	-2.02	-2.63	0.115
1	67429454	67430085	ENSG00000142864	1.6e-23	-	67429454	67430085	0	2	203,98,	0,533	-22.8	-21.8	1.15	-54.2	-56.7	-0.417
1	67705381	67707608	ENSG00000172380	1e-115	-	67705381	67707608	0	2	195,15,	0,2212	-115	-114	2.19	-2.5	-3.16	0.321
1	68125916	68126216	ENSG00000116729	0	-	68125916	68126216	0	1	300,	0	-718	#NAME?	4.25	-4.55	-5.42	-0.319
1	68476818	68476999	ENSG00000024526	1e-164	-	68476818	68476999	0	1	181,	0	-164	-162	1.86	-6.24	-7.23	0.359
1	68482023	68482774	ENSG00000024526	0	-	68482023	68482774	0	1	751,	0	-475	#NAME?	3.32	-3.8	-4.6	-0.222
1	77565527	77568333	ENSG00000036549	0	-	77565527	77568333	0	3	257,101,2,	0,553,2804	-3940	#NAME?	11.2	-3.82	-4.62	-0.247
1	77728309	77728520	ENSG00000077254	1e-204	-	77728309	77728520	0	1	211,	0	-204	-203	2.15	-1.94	-2.54	-0.202
1	84647365	84647546	ENSG00000117155	6.3e-30	-	84647365	84647546	0	1	181,	0	-29.2	-28.1	1.89	-2.13	-2.75	-0.482
1	84865642	84893094	ENSG00000171517	0	-	84865642	84893094	0	2	517,79,	0,27373	-1040	#NAME?	24.8	-4.93	-5.82	-0.645
1	84925732	84925972	ENSG00000153898	6.3e-55	-	84925732	84925972	0	1	240,	0	-54.2	-53.1	3.95	-2.52	-3.19	0.707
1	84926360	84929616	ENSG00000153898	0	-	84926360	84929616	0	2	361,59,	0,3197	-1340	#NAME?	15.6	-1.82	-2.39	-0.319
1	85018620	85021182	ENSG00000055732	1e-139	-	85018620	85021182	0	2	637,113,	0,2449	-139	-138	6.77	-1.47	-1.99	0.177
1	85158694	85164568	ENSG00000097096	0	-	85158694	85164568	0	2	555,43,	0,5831	-1360	#NAME?	30.2	-9.45	-10.6	-0.851
1	85182062	85190711	ENSG00000097096	0	-	85182062	85190711	0	2	1138,655,	0,7994	-2090	#NAME?	38.9	-20	-21.7	-0.702
1	85252381	85258564	ENSG00000162642	0	-	85252381	85258564	0	3	321,29,41,	0,5061,6142	-1010	#NAME?	6.02	-7.33	-8.39	-0.344
1	85270647	85275915	ENSG00000142867	5e-62	-	85270647	85275915	0	2	259,972,	0,4296	-61.3	-60.2	15.8	-2.29	-2.93	0.425
1	85707684	85708343	ENSG00000117174	0	-	85707684	85708343	0	1	659,	0	-595	#NAME?	5.51	-3.52	-4.29	0.275
1	86350236	86351913	ENSG00000122417	0	-	86350236	86351913	0	1	1677,	0	-2810	#NAME?	27.1	-2.54	-3.21	-0.155
1	88982447	88983974	ENSG00000213516	0	-	88982447	88983974	0	1	1527,	0	-1360	#NAME?	41.8	-4.36	-5.2	-0.396
1	90831703	90834460	ENSG00000233593	1e-237	-	90831703	90834460	0	2	493,75,	0,2682	-237	-235	3.97	-4.07	-4.9	0.417
1	90937485	90938296	ENSG00000122482	0	-	90937485	90938296	0	2	605,25,	0,786	-2830	#NAME?	13.8	-1.65	-2.19	-0.167
1	90939163	90940032	ENSG00000122482	0	-	90939163	90940032	0	1	869,	0	-842	#NAME?	9.54	-2.78	-3.48	-0.197
1	90940270	90972753	ENSG00000122482	0	-	90940270	90972753	0	2	1039,10,	0,32473	-1260	#NAME?	16	-8.58	-9.72	-0.397
1	92474939	92476070	ENSG00000162676	0	-	92474939	92476070	0	1	1131,	0	-2070	#NAME?	19.1	-6.66	-7.68	-0.388
1	92513582	92513883	ENSG00000067208	5e-67	-	92513582	92513883	0	1	301,	0	-66.3	-65.1	2.76	-4.86	-5.75	-0.765
1	93154527	93154827	ENSG00000117500	0	-	93154527	93154827	0	1	300,	0	-1380	#NAME?	5.17	-6.46	-7.46	-0.301
1	93576045	93582846	ENSG00000137936	0	-	93576045	93582846	0	2	84,546,	0,6255	-362	#NAME?	21.2	-1.4	-1.9	-0.402
1	93753924	93754314	ENSG00000137936	4e-28	-	93753924	93754314	0	1	390,	0	-27.4	-26.4	9.54	-1.82	-2.4	1.72
1	93876617	93877457	ENSG00000067334	0	-	93876617	93877457	0	1	840,	0	-4430	#NAME?	8.98	-5.06	-5.97	-0.145
1	94623926	94624436	ENSG00000224081	2.8e-06	-	94623926	94624436	0	1	510,	0	-5.56	-4.72	23.4	-1.59	-2.12	-2.4
1	99708841	99709112	ENSG00000156869	2.5e-65	-	99708841	99709112	0	1	271,	0	-64.6	-63.5	3.63	-1.45	-1.96	-0.497
1	100148656	100148924	ENSG00000122477	7.9e-36	-	100148656	100148924	0	1	268,	0	-35.1	-34.1	2.16	-1.68	-2.23	-0.459
1	100188477	100188958	ENSG00000137992	2.5e-60	-	100188477	100188958	0	1	481,	0	-59.6	-58.5	2.83	-7.02	-8.07	0.736
1	100196092	100196422	ENSG00000137992	0	-	100196092	100196422	0	1	330,	0	-676	#NAME?	7.77	-10	-11.2	-0.746
1	100873266	100873357	ENSG00000162694	5.2e-06	-	100873266	100873357	0	1	91,	0	-5.28	-4.44	1.31	-1.39	-1.89	-0.538
1	100990252	100992648	ENSG00000117543	0	-	100990252	100992648	0	2	379,12,	0,2384	-1880	#NAME?	8.02	-4.1	-4.93	-0.237
1	108136454	108139063	ENSG00000085491	0	-	108136454	108139063	0	2	383,6,	0,2603	-950	#NAME?	6.16	-2.55	-3.22	-0.242
1	108971259	108974581	ENSG00000085433	0	-	108971259	108974581	0	2	313,46,	0,3276	-909	#NAME?	16.2	-4.27	-5.1	-0.63
1	109010988	109011437	ENSG00000085433	0	-	109010988	109011437	0	1	449,	0	-637	#NAME?	7.49	-4.53	-5.39	-0.515
1	109279614	109280121	ENSG00000134222	0	-	109279614	109280121	0	1	507,	0	-649	#NAME?	5.13	-1.74	-2.3	-0.202
1	109504922	109505311	ENSG00000181754	1e-102	-	109504922	109505311	0	1	389,	0	-102	-100	7.02	-3.09	-3.83	-0.908
1	110378999	110379299	ENSG00000168679	6.3e-48	-	110378999	110379299	0	1	300,	0	-47.2	-46.2	5.32	-11.2	-12.4	2.43
1	110947902	110949893	ENSG00000121931	0	-	110947902	110949893	0	2	497,43,	0,1948	-1190	#NAME?	7.37	-2.09	-2.7	-0.212
1	110951325	110952672	ENSG00000121931	0	-	110951325	110952672	0	1	1347,	0	-685	#NAME?	14.5	-4.16	-4.99	-0.355
1	111414313	111414523	ENSG00000085465	3.2e-29	-	111414313	111414523	0	1	210,	0	-28.5	-27.5	3.31	-1.77	-2.33	-0.697
1	111723667	111724536	ENSG00000197852	0	-	111723667	111724536	0	1	869,	0	-1060	#NAME?	50.4	-5.06	-5.96	-0.879
1	111726632	111727591	ENSG00000197852	1e-117	-	111726632	111727591	0	1	959,	0	-117	-116	24.6	-1.37	-1.87	-0.619
1	111723679	111724517	ENSG00000284755	0	-	111723679	111724517	0	1	838,	0	-1050	#NAME?	49.7	-5.18	-6.1	-0.893
1	112913636	112918022	ENSG00000155380	0	-	112913636	112918022	0	2	529,845,	0,3541	-21700	#NAME?	11	-66.1	-68.8	-0.309
1	113765868	113766407	ENSG00000081019	0	-	113765868	113766407	0	1	539,	0	-3240	#NAME?	19.4	-15.4	-16.8	-0.676
1	113796278	113811728	ENSG00000081019	0	-	113796278	113811728	0	3	25,674,19,	0,1084,15431	-2410	#NAME?	15.5	-5.55	-6.49	-0.336
1	114567969	114570029	ENSG00000116752	0	-	114567969	114570029	0	2	287,38,	0,2022	-2710	#NAME?	7.55	-3.81	-4.61	-0.19
1	114587298	114587810	ENSG00000175984	1.3e-19	-	114587298	114587810	0	2	175,95,	0,417	-18.9	-18	3.23	-2.71	-3.4	1.22
1	114774115	114776418	ENSG00000052723	0	-	114774115	114776418	0	2	257,73,	0,2230	-1270	#NAME?	8.62	-9.16	-10.3	-0.524
1	116493015	116493524	ENSG00000224950	1.6e-15	-	116493015	116493524	0	1	509,	0	-14.8	-13.9	30.8	-1.46	-1.98	2.31
1	116535975	116544355	ENSG00000116815	1e-167	-	116535975	116544355	0	2	253,45,	0,8335	-167	-166	3.21	-1.99	-2.59	-0.318
1	116532935	116533588	ENSG00000177173	1.3e-18	-	116532935	116533588	0	1	653,	0	-17.9	-16.9	11.7	-1.67	-2.22	1.11
1	116576345	116577035	ENSG00000143061	0	-	116576345	116577035	0	1	690,	0	-1200	#NAME?	14.3	-6.58	-7.59	-0.561
1	116600024	116600205	ENSG00000143061	1.1e-07	-	116600024	116600205	0	1	181,	0	-6.96	-6.09	1.99	-6.02	-7	-1.52
1	116666404	116666914	ENSG00000143061	0	-	116666404	116666914	0	1	510,	0	-308	-306	11.3	-3.83	-4.63	-0.641
1	117120875	117121325	ENSG00000134253	1e-180	-	117120875	117121325	0	1	450,	0	-180	-179	7.67	-2.36	-3.01	-0.5
1	117870141	117870502	ENSG00000196505	2.5e-64	-	117870141	117870502	0	1	361,	0	-63.6	-62.5	2.49	-3.33	-4.08	-0.516
1	119032855	119033363	ENSG00000116874	0	-	119032855	119033363	0	1	508,	0	-2000	#NAME?	15.1	-6.86	-7.9	-0.452
1	119140365	119140671	ENSG00000116874	2.5e-15	-	119140365	119140671	0	2	93,117,	0,189	-14.6	-13.6	2.82	-2.27	-2.91	1.02
1	119914548	119915567	ENSG00000134250	0	-	119914548	119915567	0	1	1019,	0	-6900	#NAME?	32.7	-13.9	-15.3	-0.295
1	120520263	120520474	ENSG00000275131	4.3e-07	-	120520263	120520474	0	1	211,	0	-6.37	-5.51	2.43	-1.36	-1.86	1.07
1	120913297	120913504	ENSG00000281741	2.3e-05	-	120913297	120913504	0	1	207,	0	-4.63	-3.81	3.28	-1.78	-2.35	1.42
1	121183848	121185331	ENSG00000188610	1e-218	-	121183848	121185331	0	2	492,14,	0,1469	-218	-216	18.9	-2.36	-3.01	-0.701
1	144422614	144424721	ENSG00000266338	0	-	144422614	144424721	0	3	642,106,32,	0,1255,2075	-1590	#NAME?	10.5	-7.9	-9	-0.343
1	144891943	144893420	ENSG00000196369	1e-159	-	144891943	144893420	0	2	438,13,	0,1464	-159	-158	10.3	-1.76	-2.32	-0.58
1	145746736	145748033	ENSG00000265491	0	-	145746736	145748033	0	2	261,39,	0,1258	-391	#NAME?	3.31	-2.29	-2.93	-0.254
1	145927005	145927497	ENSG00000265241	1e-215	-	145927005	145927497	0	2	72,138,	0,354	-215	-214	3.23	-2.87	-3.58	0.351
1	145960338	145961205	ENSG00000272031	0	-	145960338	145961205	0	1	867,	0	-419	#NAME?	24.8	-4.35	-5.19	-0.62
1	146065987	146068009	ENSG00000271425	1e-287	-	146065987	146068009	0	3	574,109,7,	0,1192,2015	-287	-285	17.5	-1.53	-2.06	-0.501
1	147159334	147159605	ENSG00000131791	1e-107	-	147159334	147159605	0	1	271,	0	-107	-106	4.51	-2.03	-2.63	0.45
1	147670045	147670496	ENSG00000162836	7.9e-88	-	147670045	147670496	0	1	451,	0	-87.1	-85.9	4.45	-2.35	-2.99	0.554
1	147757724	147758204	ENSG00000265107	9.5e-10	-	147757724	147758204	0	1	480,	0	-9.02	-8.13	14.4	-1.4	-1.9	2.65
1	148103360	148104612	ENSG00000263956	1e-114	-	148103360	148104612	0	2	552,76,	0,1176	-114	-112	7.41	-3.87	-4.68	-0.627
1	148433165	148433406	ENSG00000274020	2e-40	-	148433165	148433406	0	1	241,	0	-39.7	-38.7	2.94	-5.68	-6.63	1.22
1	148458639	148459907	ENSG00000274020	0.00017	-	148458639	148459907	0	2	55,306,	0,962	-3.77	-2.97	2	-1.55	-2.08	-1.06
1	149055434	149057360	ENSG00000269713	0	-	149055434	149057360	0	3	465,109,26,	0,1077,1900	-447	#NAME?	9.57	-3.15	-3.88	-0.435
1	149082425	149090380	ENSG00000269713	1e-20	-	149082425	149090380	0	2	5,176,	0,7779	-20	-19	1.91	-7.23	-8.29	-1.24
1	149926479	149927175	ENSG00000143368	0	-	149926479	149927175	0	2	439,10,	0,686	-1140	#NAME?	5.45	-2.86	-3.57	-0.176
1	149943539	149947255	ENSG00000264522	0	-	149943539	149947255	0	2	1526,5,	0,3711	-1620	#NAME?	26.3	-2.35	-3	0.228
1	150220709	150229111	ENSG00000143401	0	-	150220709	150229111	0	4	52,109,188,40,	0,2476,5898,8362	-410	#NAME?	2.27	-8.92	-10.1	0.246
1	150265967	150266177	ENSG00000117362	2e-61	-	150265967	150266177	0	1	210,	0	-60.7	-59.6	1.6	-7.3	-8.37	-0.469
1	150266356	150266985	ENSG00000117362	0	-	150266356	150266985	0	2	300,30,	0,599	-1310	#NAME?	4.26	-5.23	-6.15	-0.26
1	150576945	150578625	ENSG00000143384	0	-	150576945	150578625	0	2	546,382,	0,1298	-4650	#NAME?	11.1	-29.9	-31.9	-0.422
1	150578714	150579229	ENSG00000143384	0	-	150578714	150579229	0	2	63,387,	0,128	-520	#NAME?	5.92	-3.01	-3.73	-0.375
1	150579288	150579678	ENSG00000143384	0	-	150579288	150579678	0	1	390,	0	-1400	#NAME?	20.6	-2.85	-3.56	0.472
1	150622104	150622285	ENSG00000143420	0	-	150622104	150622285	0	1	181,	0	-372	#NAME?	1.88	-18.1	-19.7	0.355
1	150625510	150625750	ENSG00000143420	1e-208	-	150625510	150625750	0	1	240,	0	-208	-206	2.91	-2.09	-2.71	-0.166
1	150629129	150629612	ENSG00000143420	0	-	150629129	150629612	0	2	11,199,	0,284	-369	#NAME?	2.62	-30.1	-32.1	0.729
1	150648053	150648714	ENSG00000143457	0	-	150648053	150648714	0	1	661,	0	-2090	#NAME?	22.1	-1.57	-2.11	-0.157
1	150974644	150974824	ENSG00000143418	4.4e-10	-	150974644	150974824	0	1	180,	0	-9.36	-8.46	2.59	-5.06	-5.96	-1.65
1	151006311	151006790	ENSG00000143409	0	-	151006311	151006790	0	1	479,	0	-480	#NAME?	10.8	-2.41	-3.06	-0.334
1	151052942	151054294	ENSG00000197622	0	-	151052942	151054294	0	2	385,64,	0,1288	-2480	#NAME?	14.5	-3.98	-4.8	-0.228
1	151132043	151132763	ENSG00000143434	0	-	151132043	151132763	0	1	720,	0	-491	#NAME?	12.4	-2.36	-3.01	-0.414
1	151145645	151146335	ENSG00000143434	7.9e-49	-	151145645	151146335	0	1	690,	0	-48.1	-47.1	6.07	-4.66	-5.53	0.896
1	151160702	151165172	ENSG00000163155	1e-283	-	151160702	151165172	0	3	318,365,94,	0,1033,4376	-283	-282	6.74	-2.44	-3.09	-0.216
1	151176617	151176887	ENSG00000163159	0	-	151176617	151176887	0	1	270,	0	-911	#NAME?	3.55	-2.15	-2.77	0.154
1	151310243	151316460	ENSG00000143393	0	-	151310243	151316460	0	2	12,888,	0,5329	-3490	#NAME?	8.41	-17.6	-19.2	-0.391
1	151402753	151403862	ENSG00000143442	0	-	151402753	151403862	0	1	1109,	0	-1080	#NAME?	6.39	-13.2	-14.5	-0.392
1	151404699	151406347	ENSG00000143442	0	-	151404699	151406347	0	1	1648,	0	-2210	#NAME?	18.9	-11.2	-12.5	-0.286
1	151612215	151613215	ENSG00000250734	5e-12	-	151612215	151613215	0	2	184,25,	0,975	-11.3	-10.3	3.18	-3.06	-3.79	-1.62
1	151770106	151770436	ENSG00000182134	0	-	151770106	151770436	0	1	330,	0	-329	#NAME?	15.5	-1.55	-2.08	0.623
1	151790846	151791296	ENSG00000182134	1e-259	-	151790846	151791296	0	1	450,	0	-259	-257	9.98	-3.42	-4.18	-0.873
1	151873822	151874032	ENSG00000159445	1e-16	-	151873822	151874032	0	1	210,	0	-16	-15	2.39	-2.88	-3.6	-1.08
1	153626576	153627146	ENSG00000189171	0	-	153626576	153627146	0	1	570,	0	-780	#NAME?	20.8	-2.44	-3.1	0.493
1	153631466	153631643	ENSG00000272030	7.9e-18	-	153631466	153631643	0	1	177,	0	-17.1	-16.1	3.23	-1.6	-2.14	1.16
1	153819685	153886434	ENSG00000143614	0	-	153819685	153886434	0	4	50,53,336,11,	0,7872,8327,66738	-1150	#NAME?	8.32	-12	-13.3	-0.563
1	153947966	153948057	ENSG00000160741	5.4e-09	-	153947966	153948057	0	1	91,	0	-8.27	-7.38	1.33	-1.32	-1.81	0.385
1	153951477	153951657	ENSG00000160741	1.6e-31	-	153951477	153951657	0	1	180,	0	-30.8	-29.8	1.31	-4.32	-5.16	0.302
1	153952073	153952224	ENSG00000160741	5e-26	-	153952073	153952224	0	1	151,	0	-25.3	-24.3	1.36	-4.66	-5.53	0.355
1	154172858	154173084	ENSG00000143549	3.2e-16	-	154172858	154173084	0	2	120,1,	0,225	-15.5	-14.5	1.42	-4.77	-5.65	0.421
1	154178160	154183235	ENSG00000143549	2.5e-84	-	154178160	154183235	0	2	23,248,	0,4827	-83.6	-82.4	4.78	-8.42	-9.55	-0.664
1	154549953	154551238	ENSG00000160714	0	-	154549953	154551238	0	3	516,67,16,	0,984,1269	-29100	#NAME?	21.6	-14	-15.4	-0.249
1	154582056	154582236	ENSG00000160710	1e-39	-	154582056	154582236	0	1	180,	0	-39	-37.9	1.83	-3.01	-3.73	0.384
1	154584688	154585251	ENSG00000160710	0	-	154584688	154585251	0	2	355,35,	0,528	-2580	#NAME?	9.64	-3.93	-4.74	-0.25
1	154600925	154602571	ENSG00000160710	0	-	154600925	154602571	0	1	1646,	0	-10700	#NAME?	13.9	-10.8	-12.1	-0.174
1	154945842	154946291	ENSG00000163346	1e-112	-	154945842	154946291	0	1	449,	0	-112	-110	5.96	-2.55	-3.22	-0.597
1	154957925	154957986	ENSG00000163348	0.0014	-	154957925	154957986	0	1	61,	0	-2.84	-2.06	1.15	-1.35	-1.84	0.493
1	154962297	154962567	ENSG00000160691	1e-177	-	154962297	154962567	0	1	270,	0	-177	-176	6.26	-12	-13.3	1.19
1	155188197	155188556	ENSG00000185499	1.6e-70	-	155188197	155188556	0	1	359,	0	-69.8	-68.6	4.36	-1.33	-1.82	0.543
1	155255242	155255483	ENSG00000160767	1.3e-18	-	155255242	155255483	0	1	241,	0	-17.9	-17	1.6	-3.78	-4.57	0.343
1	155260565	155261311	ENSG00000116521	2e-15	-	155260565	155261311	0	2	94,85,	0,661	-14.7	-13.7	1.23	-22.3	-24	0.831
1	155263016	155263196	ENSG00000176444	1.6e-47	-	155263016	155263196	0	1	180,	0	-46.8	-45.7	1.33	-6.67	-7.69	-0.327
1	155289561	155289891	ENSG00000143627	1e-206	-	155289561	155289891	0	1	330,	0	-206	-205	3.31	-1.91	-2.5	0.316
1	155438336	155478550	ENSG00000116539	0	-	155438336	155478550	0	3	732,102,665,	0,21460,39549	-1460	#NAME?	13.4	-1.52	-2.04	-0.114
1	155478818	155479358	ENSG00000116539	0	-	155478818	155479358	0	1	540,	0	-852	#NAME?	5.84	-1.84	-2.42	0.164
1	155481124	155562213	ENSG00000116539	0	-	155481124	155562213	0	4	1325,132,519,61,	0,39100,39975,81028	-4860	#NAME?	25.2	-6.16	-7.14	-0.24
1	155562302	155562602	ENSG00000116539	4e-45	-	155562302	155562602	0	1	300,	0	-44.4	-43.3	4.37	-3.91	-4.72	1.16
1	155660340	155660970	ENSG00000163374	3.2e-87	-	155660340	155660970	0	1	630,	0	-86.5	-85.3	2.84	-6.71	-7.74	0.238
1	155750141	155750682	ENSG00000116580	0	-	155750141	155750682	0	1	541,	0	-1240	#NAME?	60	-3.35	-4.11	-0.541
1	155764902	155766403	ENSG00000116580	0	-	155764902	155766403	0	1	1501,	0	-700	#NAME?	11.4	-1.52	-2.04	-0.152
1	155766492	155767139	ENSG00000116580	5e-25	-	155766492	155767139	0	2	217,54,	0,593	-24.3	-23.3	2.59	-1.47	-1.99	-0.475
1	155913132	155913552	ENSG00000132680	0	-	155913132	155913552	0	1	420,	0	-3890	#NAME?	13.4	-7.09	-8.15	-0.327
1	155947689	155950302	ENSG00000116584	0	-	155947689	155950302	0	2	326,34,	0,2579	-753	#NAME?	9.05	-5.81	-6.77	-0.536
1	155951216	155951754	ENSG00000116584	3.9e-09	-	155951216	155951754	0	3	56,51,14,	0,266,524	-8.41	-7.53	1.65	-1.51	-2.03	-0.74
1	156074342	156074522	ENSG00000254726	3.2e-42	-	156074342	156074522	0	1	180,	0	-41.5	-40.4	2.14	-2.75	-3.45	0.504
1	156076313	156077539	ENSG00000254726	0	-	156076313	156077539	0	1	1226,	0	-1160	#NAME?	32.2	-3.36	-4.12	-0.317
1	156266045	156266316	ENSG00000198952	0	-	156266045	156266316	0	1	271,	0	-526	#NAME?	3.78	-15.7	-17.2	-0.642
1	156290178	156290358	ENSG00000198715	3e-10	-	156290178	156290358	0	1	180,	0	-9.52	-8.62	2	-2.32	-2.96	0.929
1	156291461	156293047	ENSG00000198715	1e-58	-	156291461	156293047	0	2	89,361,	0,1225	-58	-56.9	2.53	-4.44	-5.29	-0.429
1	156539147	156539328	ENSG00000183856	1.6e-47	-	156539147	156539328	0	1	181,	0	-46.8	-45.8	6.7	-1.33	-1.82	-0.971
1	156594606	156595716	ENSG00000160818	0	-	156594606	156595716	0	1	1110,	0	-2390	#NAME?	6.2	-11.6	-12.9	0.208
1	156671780	156672527	ENSG00000132688	1e-214	-	156671780	156672527	0	1	747,	0	-214	-213	9.27	-2.16	-2.78	0.419
1	156723175	156724030	ENSG00000143319	0	-	156723175	156724030	0	2	287,73,	0,782	-1150	#NAME?	8.5	-3.12	-3.86	-0.306
1	156725847	156727813	ENSG00000143319	0	-	156725847	156727813	0	2	20,908,	0,1058	-4600	#NAME?	15.6	-9.81	-11	-0.208
1	156727871	156728291	ENSG00000143319	0	-	156727871	156728291	0	1	420,	0	-1430	#NAME?	15.1	-1.39	-1.89	-0.233
1	156743783	156744520	ENSG00000143321	0	-	156743783	156744520	0	3	95,186,20,	0,379,717	-574	#NAME?	1.87	-21	-22.7	-0.304
1	156939514	156939754	ENSG00000132694	1.3e-38	-	156939514	156939754	0	1	240,	0	-37.9	-36.8	2.85	-1.33	-1.82	-0.524
1	157124723	157133206	ENSG00000117036	0	-	157124723	157133206	0	2	1256,62,	0,8421	-969	#NAME?	27.1	-10.8	-12	-0.475
1	159920471	159923520	ENSG00000158710	2e-78	-	159920471	159923520	0	2	66,85,	0,2964	-77.7	-76.6	2.04	-1.85	-2.43	0.271
1	160030133	160030553	ENSG00000143315	0	-	160030133	160030553	0	1	420,	0	-1180	#NAME?	14.4	-3.3	-4.05	-0.375
1	160030702	160031961	ENSG00000143315	0	-	160030702	160031961	0	1	1259,	0	-1190	#NAME?	13.9	-8.07	-9.18	-0.453
1	160093069	160093308	ENSG00000162729	7.9e-25	-	160093069	160093308	0	1	239,	0	-24.1	-23.1	2.59	-1.92	-2.5	-0.851
1	160217273	160217926	ENSG00000132716	0	-	160217273	160217926	0	2	435,76,	0,577	-3590	#NAME?	7.79	-5.24	-6.16	-0.23
1	160239398	160239759	ENSG00000132716	7.9e-75	-	160239398	160239759	0	1	361,	0	-74.1	-72.9	7.62	-7.14	-8.19	-1.4
1	160239908	160243978	ENSG00000132716	0	-	160239908	160243978	0	2	462,19,	0,4051	-1350	#NAME?	12.2	-2.33	-2.98	-0.217
1	160217315	160217705	ENSG00000258465	0	-	160217315	160217705	0	1	390,	0	-3510	#NAME?	7.88	-4.25	-5.09	-0.208
1	160239905	160243974	ENSG00000258465	0	-	160239905	160243974	0	2	465,15,	0,4054	-1330	#NAME?	12	-2.26	-2.89	-0.213
1	160998087	160998448	ENSG00000158769	0	-	160998087	160998448	0	1	361,	0	-342	#NAME?	4.32	-5.07	-5.98	-0.486
1	160998075	160998463	ENSG00000270149	0	-	160998075	160998463	0	1	388,	0	-330	#NAME?	4.24	-5.37	-6.3	-0.488
1	161047844	161048534	ENSG00000186517	1.6e-41	-	161047844	161048534	0	1	690,	0	-40.8	-39.7	19	-1.36	-1.85	0.772
1	161102328	161118111	ENSG00000143256	5e-63	-	161102328	161118111	0	2	47,160,	0,15623	-62.3	-61.2	3.31	-1.64	-2.18	-0.262
1	161120973	161121122	ENSG00000158796	5.9e-08	-	161120973	161121122	0	1	149,	0	-7.23	-6.36	2.12	-2.89	-3.6	-1.28
1	161124196	161124464	ENSG00000158796	1.6e-44	-	161124196	161124464	0	1	268,	0	-43.8	-42.8	2.04	-2.39	-3.05	-0.441
1	163319191	163321791	ENSG00000143248	4e-30	-	163319191	163321791	0	2	100,170,	0,2430	-29.4	-28.4	2.49	-1.65	-2.2	0.602
1	165768954	165799933	ENSG00000143183	1.6e-26	-	165768954	165799933	0	3	226,117,16,	0,28742,30963	-25.8	-24.8	13.5	-1.53	-2.05	1.6
1	168090560	168097028	ENSG00000143147	0	-	168090560	168097028	0	2	108,521,	0,5947	-576	#NAME?	14.6	-7.04	-8.09	-0.891
1	169397286	169418919	ENSG00000117477	5e-11	-	169397286	169418919	0	2	105,134,	0,21499	-10.3	-9.38	1.99	-2.57	-3.25	0.46
1	169465521	169465851	ENSG00000117479	1e-220	-	169465521	169465851	0	1	330,	0	-220	-219	3.64	-9.65	-10.9	-0.758
1	169853400	169855866	ENSG00000000457	1e-205	-	169853400	169855866	0	3	372,695,71,	0,869,2395	-205	-204	7.66	-1.73	-2.29	-0.215
1	172441464	172443803	ENSG00000135845	0	-	172441464	172443803	0	2	1366,101,	0,2238	-2920	#NAME?	20	-1.57	-2.1	-0.131
1	173185763	173186242	ENSG00000117586	2e-13	-	173185763	173186242	0	1	479,	0	-12.7	-11.8	14.2	-1.58	-2.12	2.13
1	173823433	173823823	ENSG00000120334	4e-79	-	173823433	173823823	0	1	390,	0	-78.4	-77.3	7.77	-1.85	-2.43	0.884
1	179107394	179109404	ENSG00000143322	0	-	179107394	179109404	0	1	2010,	0	-1390	#NAME?	28.1	-13.9	-15.4	-0.418
1	179845599	179845839	ENSG00000169905	5e-99	-	179845599	179845839	0	1	240,	0	-98.3	-97.1	2.78	-5.9	-6.87	-0.727
1	179846018	179846708	ENSG00000169905	0	-	179846018	179846708	0	1	690,	0	-4210	#NAME?	30.7	-9.68	-10.9	-0.541
1	179850861	179851012	ENSG00000169905	4.7e-06	-	179850861	179851012	0	1	151,	0	-5.33	-4.49	1.23	-2.08	-2.69	-0.422
1	179865178	179867630	ENSG00000169905	0	-	179865178	179867630	0	2	676,104,	0,2348	-6530	#NAME?	28.1	-27.6	-29.5	-0.518
1	180271657	180272707	ENSG00000230124	3.2e-30	-	180271657	180272707	0	2	314,106,	0,944	-29.5	-28.5	2.63	-5.98	-6.96	1.02
1	180274716	180275285	ENSG00000230124	1e-184	-	180274716	180275285	0	1	569,	0	-184	-183	7.37	-4.78	-5.66	-0.651
1	180502175	180502565	ENSG00000230124	0	-	180502175	180502565	0	1	390,	0	-629	#NAME?	4.55	-3.65	-4.43	-0.322
1	180946045	180976482	ENSG00000243155	0	-	180946045	180976482	0	2	55,365,	0,30072	-895	#NAME?	9.13	-25.4	-27.2	-1.19
1	180973580	180973851	ENSG00000135823	1e-137	-	180973580	180973851	0	1	271,	0	-137	-135	4.04	-7.42	-8.49	-0.999
1	180976009	180984700	ENSG00000135823	0	-	180976009	180984700	0	2	637,24,	0,8667	-1150	#NAME?	9.68	-38.3	-40.5	-0.971
1	182598951	182599312	ENSG00000143333	1e-256	-	182598951	182599312	0	1	361,	0	-256	-255	8.58	-1.37	-1.87	-0.41
1	183250034	183250365	ENSG00000157064	0	-	183250034	183250365	0	1	331,	0	-436	#NAME?	14.3	-1.41	-1.92	0.501
1	183633061	183633271	ENSG00000162704	1.3e-32	-	183633061	183633271	0	1	210,	0	-31.9	-30.8	1.7	-2.04	-2.64	-0.374
1	183633929	183635757	ENSG00000162704	1e-154	-	183633929	183635757	0	2	29,241,	0,1587	-154	-152	2.74	-16.8	-18.4	-0.829
1	183935818	183936177	ENSG00000198756	1e-189	-	183935818	183936177	0	1	359,	0	-189	-188	10.7	-1.43	-1.94	-0.565
1	183938359	183940591	ENSG00000198756	1e-246	-	183938359	183940591	0	2	678,11,	0,2221	-246	-244	8.83	-7.58	-8.66	-0.827
1	184693877	184701500	ENSG00000116406	0	-	184693877	184701500	0	2	595,4,	0,7619	-2430	#NAME?	19.6	-10	-11.2	-0.513
1	186325791	186327475	ENSG00000047410	1e-169	-	186325791	186327475	0	3	63,132,16,	0,312,1668	-169	-168	1.8	-4.56	-5.42	0.245
1	197100569	197100750	ENSG00000066279	1.3e-46	-	197100569	197100750	0	1	181,	0	-45.9	-44.8	1.57	-4.18	-5.01	-0.393
1	197100929	197101860	ENSG00000066279	0	-	197100929	197101860	0	1	931,	0	-7520	#NAME?	16.4	-2.18	-2.8	-0.104
1	197104078	197104709	ENSG00000066279	0	-	197104078	197104709	0	1	631,	0	-1350	#NAME?	7.62	-2.62	-3.3	-0.203
1	197159157	197172201	ENSG00000177888	0	-	197159157	197172201	0	2	857,42,	0,13002	-2250	#NAME?	31.2	-4.52	-5.38	-0.441
1	197510345	197510885	ENSG00000213047	0	-	197510345	197510885	0	1	540,	0	-1020	#NAME?	23.6	-3.44	-4.2	-0.678
1	200406162	200406730	ENSG00000162702	0	-	200406162	200406730	0	1	568,	0	-725	#NAME?	4.37	-2.14	-2.76	0.181
1	200406938	200410056	ENSG00000162702	0	-	200406938	200410056	0	2	2785,111,	0,3007	-3000	#NAME?	16.2	-13.7	-15.2	-0.232
1	200553203	200554503	ENSG00000118193	0	-	200553203	200554503	0	2	564,36,	0,1264	-616	#NAME?	4.47	-3.64	-4.42	-0.27
1	200971399	200971730	ENSG00000116852	6.3e-22	-	200971399	200971730	0	1	331,	0	-21.2	-20.3	3.99	-1.75	-2.32	-0.879
1	201468848	201469147	ENSG00000174307	2e-34	-	201468848	201469147	0	1	299,	0	-33.7	-32.6	6.01	-4.33	-5.17	-1.74
1	202595677	202596067	ENSG00000143858	1.3e-89	-	202595677	202596067	0	1	390,	0	-88.9	-87.7	9.24	-2.35	-3	-1.08
1	202728723	202729263	ENSG00000117139	0	-	202728723	202729263	0	1	540,	0	-6100	#NAME?	15.4	-7.31	-8.38	-0.27
1	202729712	202730073	ENSG00000117139	0	-	202729712	202730073	0	1	361,	0	-593	#NAME?	3.34	-6.39	-7.39	-0.355
1	202733341	202733792	ENSG00000117139	0	-	202733341	202733792	0	1	451,	0	-739	#NAME?	7.15	-8.11	-9.22	-0.464
1	202891905	202891995	ENSG00000117153	7.9e-24	-	202891905	202891995	0	1	90,	0	-23.1	-22.1	1.39	-3.26	-4.01	-0.472
1	202941150	202941479	ENSG00000159346	0	-	202941150	202941479	0	1	329,	0	-558	#NAME?	2.31	-9.65	-10.9	-0.271
1	204222108	204222528	ENSG00000143850	6.3e-91	-	204222108	204222528	0	1	420,	0	-90.2	-89	48	-1.44	-1.95	-1.31
1	204406044	204410238	ENSG00000158615	0	-	204406044	204410238	0	2	269,747,	0,3447	-2490	#NAME?	9.23	-15.7	-17.2	-0.308
1	204410566	204411612	ENSG00000158615	0	-	204410566	204411612	0	1	1046,	0	-2550	#NAME?	10.9	-18.1	-19.7	-0.448
1	204468898	204489878	ENSG00000133056	0	-	204468898	204489878	0	2	988,63,	0,20917	-875	#NAME?	11.3	-2.86	-3.57	-0.352
1	204618305	204620189	ENSG00000170382	1e-187	-	204618305	204620189	0	1	1884,	0	-187	-186	26.5	-3.03	-3.76	-0.555
1	205083365	205084460	ENSG00000174529	0	-	205083365	205084460	0	1	1095,	0	-425	#NAME?	41.6	-2.24	-2.87	-0.436
1	205088477	205094925	ENSG00000117222	9.99999983659714e-317	-	205088477	205094925	0	2	338,53,	0,6395	-316	-314	4.71	-2.27	-2.9	-0.339
1	205147243	205148213	ENSG00000133059	0	-	205147243	205148213	0	2	502,9,	0,961	-1050	#NAME?	20.3	-8.43	-9.56	-0.845
1	205169193	205173088	ENSG00000133059	0	-	205169193	205173088	0	2	639,52,	0,3843	-1620	#NAME?	40.6	-7.08	-8.13	-0.71
1	205173387	205187802	ENSG00000133059	1e-299	-	205173387	205187802	0	2	6,385,	0,14030	-299	-298	16.6	-3.77	-4.57	-1.02
1	205302955	205303285	ENSG00000163545	1e-86	-	205302955	205303285	0	1	330,	0	-86	-84.8	9.13	-1.43	-1.94	-0.883
1	205616156	205619412	ENSG00000158711	0	-	205616156	205619412	0	3	488,117,145,	0,2800,3111	-772	#NAME?	9.21	-5.04	-5.94	-0.376
1	205619891	205620821	ENSG00000158711	0	-	205619891	205620821	0	1	930,	0	-3040	#NAME?	9.21	-7.21	-8.27	-0.243
1	205718227	205720557	ENSG00000069275	0	-	205718227	205720557	0	3	252,200,57,	0,1299,2273	-425	#NAME?	1.47	-3.07	-3.79	-0.0679
1	205750066	205750276	ENSG00000069275	2e-51	-	205750066	205750276	0	1	210,	0	-50.7	-49.7	2.87	-1.8	-2.38	0.568
1	205769328	205769867	ENSG00000117280	0	-	205769328	205769867	0	1	539,	0	-875	#NAME?	16.8	-2.98	-3.7	-0.423
1	205801459	205810521	ENSG00000133065	1e-95	-	205801459	205810521	0	2	29,452,	0,8610	-95	-93.8	4.08	-7.91	-9.01	-0.875
1	207048274	207049711	ENSG00000180667	0	-	207048274	207049711	0	1	1437,	0	-3390	#NAME?	21.4	-15	-16.5	-0.421
1	211575216	211578024	ENSG00000170385	0	-	211575216	211578024	0	2	1073,34,	0,2774	-2940	#NAME?	21.5	-13.8	-15.2	-0.666
1	211749740	211749981	ENSG00000123684	1e-154	-	211749740	211749981	0	1	241,	0	-154	-153	3.34	-7.51	-8.58	-0.752
1	211941711	211944831	ENSG00000143493	0	-	211941711	211944831	0	2	400,48,	0,3072	-2860	#NAME?	10	-5.83	-6.79	-0.292
1	212364881	212365328	ENSG00000065600	0	-	212364881	212365328	0	1	447,	0	-2080	#NAME?	10.8	-25.9	-27.8	-0.687
1	212726212	212727168	ENSG00000117697	1e-232	-	212726212	212727168	0	1	956,	0	-232	-231	15.4	-3.21	-3.95	-0.895
1	212738316	212739552	ENSG00000117697	0	-	212738316	212739552	0	2	370,19,	0,1217	-5080	#NAME?	7.73	-4.33	-5.17	-0.167
1	212856661	212857910	ENSG00000198468	3.2e-41	-	212856661	212857910	0	2	511,145,	0,1104	-40.5	-39.5	4.01	-1.41	-1.91	-0.489
1	212995025	212997198	ENSG00000174606	1e-128	-	212995025	212997198	0	2	167,44,	0,2129	-128	-126	3.3	-2.02	-2.62	-0.423
1	213001736	213002126	ENSG00000174606	1e-173	-	213001736	213002126	0	1	390,	0	-173	-172	9.07	-1.31	-1.8	-0.477
1	213005193	213005433	ENSG00000174606	1.3e-60	-	213005193	213005433	0	1	240,	0	-59.9	-58.8	2.28	-3.11	-3.85	-0.527
1	214357893	214364534	ENSG00000152104	5e-22	-	214357893	214364534	0	2	157,23,	0,6618	-21.3	-20.3	1.46	-1.51	-2.03	-0.301
1	214378067	214383696	ENSG00000152104	0	-	214378067	214383696	0	2	35,386,	0,5243	-356	#NAME?	13.8	-2.75	-3.45	-0.496
1	217614187	217620456	ENSG00000092978	0	-	217614187	217620456	0	2	15,674,	0,5595	-4440	#NAME?	27	-2.5	-3.16	-0.214
1	219997026	219997236	ENSG00000136628	1e-263	-	219997026	219997236	0	1	210,	0	-263	-262	1.85	-11.4	-12.7	-0.359
1	222669800	222670212	ENSG00000186063	1e-173	-	222669800	222670212	0	2	189,80,	0,332	-173	-172	2.46	-1.97	-2.57	-0.196
1	223780347	223784197	ENSG00000143514	0	-	223780347	223784197	0	2	547,83,	0,3767	-5730	#NAME?	19	-10.2	-11.4	-0.37
1	223795886	223799930	ENSG00000143514	0	-	223795886	223799930	0	3	704,463,32,	0,2328,4012	-2960	#NAME?	7.57	-24.9	-26.8	-0.295
1	223951542	223952378	ENSG00000272645	0	-	223951542	223952378	0	1	836,	0	-324	#NAME?	4.28	-7.29	-8.35	0.27
1	224227333	224227543	ENSG00000143748	2.5e-84	-	224227333	224227543	0	1	210,	0	-83.6	-82.5	4.65	-8.82	-9.97	-1.04
1	224389460	224393908	ENSG00000162923	0	-	224389460	224393908	0	2	400,81,	0,4367	-29400	#NAME?	25.9	-29.3	-31.3	-0.371
1	225403173	225403264	ENSG00000143815	7.1e-10	-	225403173	225403264	0	1	91,	0	-9.15	-8.25	1.14	-16.6	-18.2	-0.718
1	225497442	225501043	ENSG00000154380	0	-	225497442	225501043	0	3	370,58,52,	0,904,3549	-7930	#NAME?	6.37	-37.7	-39.8	-0.288
1	225517429	225517880	ENSG00000154380	1e-142	-	225517429	225517880	0	1	451,	0	-142	-141	2.05	-24.5	-26.3	0.655
1	225519172	225519562	ENSG00000154380	0	-	225519172	225519562	0	1	390,	0	-3570	#NAME?	4.51	-15.5	-17	-0.242
1	225924279	225924340	ENSG00000143811	1e-08	-	225924279	225924340	0	1	61,	0	-7.98	-7.1	2.56	-2.43	-3.08	1.43
1	225985241	225991304	ENSG00000143751	0	-	225985241	225991304	0	3	282,493,62,	0,2654,6001	-11000	#NAME?	19.2	-7.84	-8.94	-0.203
1	226146467	226154748	ENSG00000182827	0	-	226146467	226154748	0	3	354,285,107,	0,5867,8174	-6460	#NAME?	9.4	-2.3	-2.94	-0.0936
1	226232251	226232775	ENSG00000183814	0	-	226232251	226232775	0	2	355,63,	0,461	-1540	#NAME?	7.59	-2.38	-3.03	-0.206
1	226308758	226309213	ENSG00000183814	1e-269	-	226308758	226309213	0	2	313,105,	0,350	-269	-267	9.7	-3.81	-4.61	0.78
1	226388679	226390424	ENSG00000143799	1.3e-07	-	226388679	226390424	0	2	76,15,	0,1730	-6.89	-6.02	1.06	-3.51	-4.28	0.174
1	226392207	226392683	ENSG00000143799	1.3e-14	-	226392207	226392683	0	2	107,44,	0,432	-13.9	-13	1.11	-7.58	-8.67	-0.279
1	226993939	226994360	ENSG00000143776	0	-	226993939	226994360	0	1	421,	0	-1490	#NAME?	5.61	-26.5	-28.4	-0.594
1	227026144	227029248	ENSG00000143776	0	-	227026144	227029248	0	2	8,592,	0,2512	-1210	#NAME?	9.73	-9.89	-11.1	-0.479
1	227317544	227318084	ENSG00000143776	0	-	227317544	227318084	0	1	540,	0	-847	#NAME?	17.4	-1.63	-2.17	-0.369
1	227732192	227733325	ENSG00000081692	0	-	227732192	227733325	0	2	484,445,	0,688	-762	#NAME?	9.76	-2.51	-3.18	-0.245
1	227733953	227735052	ENSG00000081692	1e-230	-	227733953	227735052	0	3	424,166,41,	0,697,1058	-230	-229	11.9	-6.07	-7.04	-0.441
1	228100755	228101588	ENSG00000143793	0	-	228100755	228101588	0	2	499,250,	0,583	-340	#NAME?	4.09	-1.53	-2.05	-0.102
1	228102035	228102994	ENSG00000143793	1e-106	-	228102035	228102994	0	2	653,96,	0,863	-106	-105	2.39	-14.9	-16.3	-0.712
1	228106678	228106888	ENSG00000162910	7.9e-90	-	228106678	228106888	0	1	210,	0	-89.1	-87.9	2.48	-2.89	-3.6	0.355
1	228115026	228115443	ENSG00000224566	2e-15	-	228115026	228115443	0	1	417,	0	-14.7	-13.7	2.87	-1.83	-2.41	0.818
1	228406570	228406750	ENSG00000154370	0.0001	-	228406570	228406750	0	1	180,	0	-4	-3.19	1.69	-3.43	-4.19	1.36
1	228407999	228408238	ENSG00000162931	5e-23	-	228407999	228408238	0	1	239,	0	-22.3	-21.3	3.34	-3.16	-3.9	1.31
1	228457127	228457545	ENSG00000181218	0	-	228457127	228457545	0	1	418,	0	-805	#NAME?	7	-1.36	-1.85	-0.189
1	229092814	229094785	ENSG00000236975	2.5e-50	-	229092814	229094785	0	2	474,5,	0,1966	-49.6	-48.5	12.6	-2.27	-2.91	-0.854
1	229324989	229327095	ENSG00000154429	0	-	229324989	229327095	0	2	422,358,	0,1748	-4950	#NAME?	18.9	-8.89	-10.1	-0.289
1	229517989	229518410	ENSG00000135776	0	-	229517989	229518410	0	1	421,	0	-7150	#NAME?	24.9	-6.25	-7.24	-0.294
1	229599456	229599547	ENSG00000135801	7.9e-08	-	229599456	229599547	0	1	91,	0	-7.1	-6.23	1.53	-2.73	-3.43	0.946
1	229600025	229600146	ENSG00000135801	1e-23	-	229600025	229600146	0	1	121,	0	-23	-22	1.96	-9.15	-10.3	-1.5
1	229601942	229602902	ENSG00000135801	0	-	229601942	229602902	0	1	960,	0	-2010	#NAME?	10.1	-5.09	-5.99	-0.219
1	230322186	230322457	ENSG00000177614	1e-114	-	230322186	230322457	0	1	271,	0	-114	-112	4.67	-3.54	-4.31	0.704
1	230322756	230323536	ENSG00000177614	0	-	230322756	230323536	0	1	780,	0	-1270	#NAME?	22.8	-2.3	-2.93	-0.347
1	231019705	231026412	ENSG00000182118	0	-	231019705	231026412	0	3	421,68,20,	0,6293,6687	-1180	#NAME?	13.5	-2.73	-3.42	-0.362
1	231335541	231337402	ENSG00000116903	0	-	231335541	231337402	0	1	1861,	0	-4180	#NAME?	25.9	-15.3	-16.8	-0.39
1	231337461	231337852	ENSG00000116903	0	-	231337461	231337852	0	1	391,	0	-396	#NAME?	22	-1.72	-2.28	-0.557
1	231366112	231366471	ENSG00000135766	0	-	231366112	231366471	0	1	359,	0	-1310	#NAME?	4.4	-33.7	-35.8	-0.573
1	231420264	231421427	ENSG00000135766	0	-	231420264	231421427	0	2	79,430,	0,733	-463	#NAME?	4.18	-13.7	-15.1	-0.669
1	232464909	232471374	ENSG00000116991	1e-141	-	232464909	232471374	0	2	507,4,	0,6461	-141	-140	6.66	-2.06	-2.67	-0.484
1	232514049	232514530	ENSG00000116991	1e-121	-	232514049	232514530	0	1	481,	0	-121	-120	7.6	-4.22	-5.05	-0.801
1	233258117	233259287	ENSG00000135749	0	-	233258117	233259287	0	1	1170,	0	-1330	#NAME?	19.9	-6.11	-7.09	-0.43
1	234606928	234608067	ENSG00000168264	0	-	234606928	234608067	0	2	924,34,	0,1105	-18000	#NAME?	17.1	-30.5	-32.6	-0.253
1	234608508	234608778	ENSG00000168264	1e-47	-	234608508	234608778	0	1	270,	0	-47	-45.9	2.54	-7.99	-9.1	-0.834
1	234608956	234609435	ENSG00000168264	2.5e-44	-	234608956	234609435	0	1	479,	0	-43.6	-42.5	5.72	-2.81	-3.51	0.636
1	235110257	235110318	ENSG00000173726	3.2e-21	-	235110257	235110318	0	1	61,	0	-20.5	-19.5	1.28	-4.52	-5.37	-0.668
1	235131601	235135702	ENSG00000188739	0	-	235131601	235135702	0	2	396,54,	0,4047	-8650	#NAME?	7.62	-10.2	-11.4	-0.225
1	235131633	235135707	ENSG00000054267	0	-	235131633	235135707	0	2	364,56,	0,4018	-8660	#NAME?	7.63	-10.3	-11.5	-0.226
1	235168224	235172638	ENSG00000054267	0	-	235168224	235172638	0	2	428,21,	0,4393	-812	#NAME?	4.65	-23.8	-25.6	-0.621
1	235181850	235182659	ENSG00000054267	0	-	235181850	235182659	0	1	809,	0	-4390	#NAME?	17.6	-6.5	-7.51	-0.211
1	235213858	235219805	ENSG00000054267	7.9e-65	-	235213858	235219805	0	2	168,13,	0,5934	-64.1	-63	1.92	-9.8	-11	0.665
1	235220346	235220467	ENSG00000054267	1.3e-21	-	235220346	235220467	0	1	121,	0	-20.9	-19.9	1.33	-8.03	-9.14	0.632
1	235450071	235453120	ENSG00000162885	1e-155	-	235450071	235453120	0	2	269,31,	0,3018	-155	-153	3.2	-3.68	-4.47	0.508
1	235662869	235662990	ENSG00000143669	7.4e-09	-	235662869	235662990	0	1	121,	0	-8.13	-7.25	2.01	-4.1	-4.93	-1.95
1	235759185	235762786	ENSG00000143669	1e-294	-	235759185	235762786	0	2	414,67,	0,3534	-294	-292	12.6	-3.29	-4.04	-0.747
1	235809679	235810310	ENSG00000143669	4e-86	-	235809679	235810310	0	1	631,	0	-85.4	-84.2	6.45	-1.62	-2.16	-0.481
1	235977534	235977894	ENSG00000116962	0	-	235977534	235977894	0	1	360,	0	-661	#NAME?	1.91	-6.92	-7.96	0.171
1	236550292	236550503	ENSG00000119285	3.2e-20	-	236550292	236550503	0	1	211,	0	-19.5	-18.5	1.92	-6.51	-7.52	-1.13
1	241593732	241594602	ENSG00000054277	1e-224	-	241593732	241594602	0	1	870,	0	-224	-223	13.4	-4.41	-5.26	-0.966
1	241633610	241639233	ENSG00000203668	0	-	241633610	241639233	0	2	2463,51,	0,5572	-3570	#NAME?	19.3	-49.4	-51.9	-0.53
1	243056872	243057412	ENSG00000214837	3.2e-26	-	243056872	243057412	0	2	398,49,	0,491	-25.5	-24.5	3.29	-2.27	-2.91	0.516
1	243125925	243126166	ENSG00000143702	2.5e-86	-	243125925	243126166	0	1	241,	0	-85.6	-84.5	2.06	-1.39	-1.89	0.213
1	243164363	243169440	ENSG00000143702	0	-	243164363	243169440	0	3	1753,46,1,	0,2163,5076	-5280	#NAME?	10.3	-2.29	-2.93	-0.0986
1	243185811	243186231	ENSG00000143702	1.6e-62	-	243185811	243186231	0	1	420,	0	-61.8	-60.6	1.99	-5.61	-6.56	-0.502
1	243191018	243191468	ENSG00000143702	0	-	243191018	243191468	0	1	450,	0	-737	#NAME?	5.13	-41.2	-43.5	-0.926
1	243503278	243503429	ENSG00000117020	5e-17	-	243503278	243503429	0	1	151,	0	-16.3	-15.4	1.51	-2.46	-3.12	-0.549
1	243504387	243504838	ENSG00000117020	0	-	243504387	243504838	0	1	451,	0	-527	#NAME?	6.99	-1.51	-2.03	-0.201
1	244408721	244409592	ENSG00000240963	1e-263	-	244408721	244409592	0	2	39,108,	0,763	-263	-261	2.48	-1.95	-2.54	0.251
1	244409446	244411304	ENSG00000035687	0	-	244409446	244411304	0	2	192,18,	0,1840	-393	#NAME?	2.25	-2.91	-3.62	0.195
1	244855854	244855945	ENSG00000153187	7.9e-53	-	244855854	244855945	0	1	91,	0	-52.1	-51	1.46	-2.77	-3.46	0.225
1	244862640	244862851	ENSG00000153187	1e-157	-	244862640	244862851	0	1	211,	0	-157	-156	1.61	-45.6	-48	-0.697
1	244863060	244864560	ENSG00000153187	0	-	244863060	244864560	0	2	46,944,	0,556	-2530	#NAME?	3.57	-434	-425	-1.1
1	246849655	246850166	ENSG00000153207	0	-	246849655	246850166	0	1	511,	0	-2280	#NAME?	7.4	-6.21	-7.2	-0.255
1	246850525	246851396	ENSG00000153207	0	-	246850525	246851396	0	1	871,	0	-1930	#NAME?	9.9	-1.54	-2.07	-0.115
1	246860946	246861127	ENSG00000153207	7.9e-50	-	246860946	246861127	0	1	181,	0	-49.1	-48	1.75	-5.88	-6.85	-0.617
1	246986463	246987567	ENSG00000197472	0	-	246986463	246987567	0	1	1104,	0	-659	#NAME?	36.8	-3.96	-4.78	-0.62
1	247100171	247101782	ENSG00000188295	0	-	247100171	247101782	0	2	1148,52,	0,1559	-1090	#NAME?	41.7	-4.08	-4.9	-0.548
1	247156138	247157395	ENSG00000196418	1e-222	-	247156138	247157395	0	1	1257,	0	-222	-221	17.5	-2.24	-2.87	-0.492
1	247189850	247190990	ENSG00000227671	0	-	247189850	247190990	0	1	1140,	0	-2440	#NAME?	20.7	-4.56	-5.42	-0.269
1	247299954	247308499	ENSG00000162714	0	-	247299954	247308499	0	2	1322,25,	0,8520	-1570	#NAME?	40.6	-4.99	-5.88	-0.326
1	248825025	248825445	ENSG00000175137	1e-185	-	248825025	248825445	0	1	420,	0	-185	-184	7.04	-1.86	-2.44	-0.533
1	248850005	248850246	ENSG00000171163	1e-248	-	248850005	248850246	0	1	241,	0	-248	-247	5.46	-1.43	-1.93	0.303
2	3466383	3467540	ENSG00000171853	6.3e-05	+	3466383	3467540	0	2	10,111,	0,1046	-4.2	-3.38	2.01	-1.88	-2.46	1.82
2	8682911	8684096	ENSG00000115738	0	+	8682911	8684096	0	2	96,412,	0,773	-8550	#NAME?	13.5	-1.7	-2.25	-0.0891
2	9919766	9934177	ENSG00000115750	0	+	9919766	9934177	0	2	54,395,	0,14016	-1170	#NAME?	7.92	-2.99	-3.71	-0.299
2	10047696	10052227	ENSG00000172059	0	+	10047696	10052227	0	2	899,1,	0,4530	-2080	#NAME?	21.4	-2.51	-3.17	-0.269
2	10052346	10052707	ENSG00000172059	1e-233	+	10052346	10052707	0	1	361,	0	-233	-231	9.12	-1.69	-2.24	-0.477
2	10210354	10210772	ENSG00000163009	0	+	10210354	10210772	0	1	418,	0	-696	#NAME?	27.4	-3.95	-4.76	-0.992
2	10690849	10692069	ENSG00000243819	1e-150	+	10690849	10692069	0	1	1220,	0	-150	-148	16.8	-1.84	-2.42	-0.527
2	10691596	10691831	ENSG00000277446	1e-67	+	10691596	10691831	0	1	235,	0	-67	-65.9	12.2	-1.51	-2.04	-1.51
2	10783978	10784306	ENSG00000143882	0	+	10783978	10784306	0	1	328,	0	-1360	#NAME?	3	-3.74	-4.53	-0.152
2	17780707	17782055	ENSG00000178295	0	+	17780707	17782055	0	1	1348,	0	-985	#NAME?	8.69	-13	-14.4	-0.398
2	17783701	17784420	ENSG00000178295	0	+	17783701	17784420	0	1	719,	0	-13000	#NAME?	43.1	-4.64	-5.5	-0.262
2	20447073	20448882	ENSG00000143878	0	+	20447073	20448882	0	1	1809,	0	-11300	#NAME?	13.7	-9.75	-11	-0.163
2	20678344	20678915	ENSG00000143869	0	+	20678344	20678915	0	1	571,	0	-331	#NAME?	6.65	-6.13	-7.11	0.56
2	23707114	23707414	ENSG00000119771	2e-75	+	23707114	23707414	0	1	300,	0	-74.7	-73.6	7.1	-2.72	-3.41	-0.835
2	23708042	23708551	ENSG00000119771	4e-85	+	23708042	23708551	0	1	509,	0	-84.4	-83.3	5.41	-1.69	-2.24	-0.5
2	24707148	24707809	ENSG00000084676	0	+	24707148	24707809	0	1	661,	0	-1630	#NAME?	16.3	-5.51	-6.45	-0.39
2	24769562	24770312	ENSG00000084676	0	+	24769562	24770312	0	1	750,	0	-993	#NAME?	12	-1.78	-2.34	-0.251
2	24819497	24820877	ENSG00000138092	0	+	24819497	24820877	0	1	1380,	0	-788	#NAME?	5.17	-5.33	-6.26	-0.228
2	26184639	26184940	ENSG00000157833	1.6e-42	+	26184639	26184940	0	1	301,	0	-41.8	-40.7	9.5	-2.26	-2.9	-1.54
2	26187743	26188733	ENSG00000157833	0	+	26187743	26188733	0	1	990,	0	-707	#NAME?	25	-2.9	-3.61	-0.44
2	26189572	26189663	ENSG00000157833	4.6e-08	+	26189572	26189663	0	1	91,	0	-7.34	-6.46	2.75	-2.58	-3.26	-1.82
2	26386515	26389373	ENSG00000138018	0	+	26386515	26389373	0	2	21,369,	0,2489	-5560	#NAME?	28.8	-1.78	-2.35	-0.216
2	26793270	26794111	ENSG00000115163	9.999987484956e-319	+	26793270	26794111	0	2	56,300,	0,541	-318	-316	3.56	-15.2	-16.6	-0.763
2	27032939	27033090	ENSG00000119777	1.6e-26	+	27032939	27033090	0	1	151,	0	-25.8	-24.8	8.21	-9.19	-10.4	-2.42
2	27041544	27041695	ENSG00000119777	9.1e-08	+	27041544	27041695	0	1	151,	0	-7.04	-6.17	1.57	-2.78	-3.48	0.559
2	27055914	27056094	ENSG00000084693	3.2e-53	+	27055914	27056094	0	1	180,	0	-52.5	-51.4	1.52	-1.42	-1.93	-0.187
2	27070442	27070622	ENSG00000084693	1e-182	+	27070442	27070622	0	1	180,	0	-182	-181	1.5	-5.06	-5.97	0.216
2	27082931	27085778	ENSG00000138080	2e-26	+	27082931	27085778	0	5	1095,117,18,138,101,	0,1483,2059,2228,2746	-25.7	-24.7	33.2	-2.08	-2.69	1.42
2	27212026	27212324	ENSG00000138085	1e-110	+	27212026	27212324	0	1	298,	0	-110	-109	5.15	-3.88	-4.68	-0.833
2	27647898	27650519	ENSG00000198522	0	+	27647898	27650519	0	2	45,405,	0,2216	-428	#NAME?	5.29	-3.33	-4.08	-0.306
2	27663949	27664309	ENSG00000163798	1e-249	+	27663949	27664309	0	1	360,	0	-249	-247	4.17	-3.37	-4.12	-0.481
2	27685069	27687965	ENSG00000163798	1e-114	+	27685069	27687965	0	2	208,32,	0,2864	-114	-112	1.86	-4.15	-4.98	0.317
2	27774486	27779685	ENSG00000243147	0	+	27774486	27779685	0	2	44,253,	0,4946	-499	#NAME?	2.78	-2.39	-3.05	0.197
2	28412221	28413539	ENSG00000075426	0	+	28412221	28413539	0	1	1318,	0	-480	#NAME?	32.8	-2.97	-3.69	-0.636
2	28942377	28947145	ENSG00000163811	0	+	28942377	28947145	0	3	4,50,546,	0,4072,4222	-5430	#NAME?	11.2	-19	-20.6	-0.322
2	29175572	29182172	ENSG00000115295	9.999987484956e-319	+	29175572	29182172	0	2	28,601,	0,5999	-318	-317	14.5	-2.01	-2.61	0.508
2	30257577	30257757	ENSG00000213626	1e-08	+	30257577	30257757	0	1	180,	0	-7.98	-7.1	2.38	-1.65	-2.2	1.24
2	31267622	31268042	ENSG00000013016	1e-203	+	31267622	31268042	0	1	420,	0	-203	-201	9.75	-7.45	-8.53	-1.37
2	32154403	32154793	ENSG00000021574	0	+	32154403	32154793	0	1	390,	0	-511	#NAME?	4.06	-2.14	-2.76	-0.227
2	32414771	32429162	ENSG00000115760	0	+	32414771	32429162	0	2	1392,17,	0,14374	-742	#NAME?	19.2	-34.7	-36.8	-0.977
2	32499687	32499808	ENSG00000115760	2.5e-13	+	32499687	32499808	0	1	121,	0	-12.6	-11.7	1.66	-3.3	-4.05	-0.977
2	32617730	32618030	ENSG00000115760	0	+	32617730	32618030	0	1	300,	0	-507	#NAME?	5.14	-7.79	-8.88	-0.606
2	32526919	32527693	ENSG00000276517	1.6e-20	+	32526919	32527693	0	1	774,	0	-19.8	-18.9	5.42	-1.97	-2.57	0.899
2	36547118	36548951	ENSG00000150938	0	+	36547118	36548951	0	2	53,427,	0,1406	-342	#NAME?	5.6	-14.9	-16.4	-0.765
2	38733940	38734181	ENSG00000143891	6.3e-27	+	38733940	38734181	0	1	241,	0	-26.2	-25.2	2.49	-2.72	-3.41	0.741
2	38778992	38782073	ENSG00000152147	0	+	38778992	38782073	0	3	126,184,557,	0,265,2524	-8250	#NAME?	20.9	-12	-13.3	-0.351
2	38784073	38784373	ENSG00000152147	2.5e-35	+	38784073	38784373	0	1	300,	0	-34.6	-33.6	5.29	-1.65	-2.19	-0.998
2	39717129	39717576	ENSG00000152154	6.3e-57	+	39717129	39717576	0	1	447,	0	-56.2	-55.1	10.7	-1.61	-2.15	0.985
2	42261174	42261324	ENSG00000143924	1.6e-13	+	42261174	42261324	0	1	150,	0	-12.8	-11.9	1.19	-23.5	-25.3	0.762
2	42328985	42330212	ENSG00000143924	0	+	42328985	42330212	0	2	31,479,	0,748	-1250	#NAME?	4.69	-3.04	-3.76	-0.172
2	42330331	42330691	ENSG00000143924	0	+	42330331	42330691	0	1	360,	0	-1310	#NAME?	5.02	-13.1	-14.5	-0.468
2	43699769	43703982	ENSG00000152527	0	+	43699769	43703982	0	2	839,2,	0,4211	-741	#NAME?	12.9	-20.1	-21.8	-0.812
2	44168984	44202005	ENSG00000138032	0	+	44168984	44202005	0	2	290,820,	0,32201	-8210	#NAME?	47.3	-16	-17.5	-0.467
2	44168969	44202011	ENSG00000285542	0	+	44168969	44202011	0	2	305,826,	0,32216	-8300	#NAME?	46.7	-16	-17.5	-0.466
2	46164858	46185865	ENSG00000171132	1e-306	+	46164858	46185865	0	2	37,1131,	0,19876	-306	-305	15.6	-1.47	-1.99	-0.364
2	46380188	46380399	ENSG00000116016	3.2e-18	+	46380188	46380399	0	1	211,	0	-17.5	-16.5	3.57	-11.6	-12.9	-1.7
2	46580638	46581442	ENSG00000119729	0	+	46580638	46581442	0	2	86,515,	0,289	-7980	#NAME?	13.6	-3.49	-4.26	0.139
2	46758545	46760075	ENSG00000171150	0	+	46758545	46760075	0	1	1530,	0	-2690	#NAME?	50.3	-14.3	-15.8	-0.658
2	46916246	46917212	ENSG00000068724	1e-150	+	46916246	46917212	0	2	331,29,	0,937	-150	-149	12.2	-3.63	-4.41	-1.07
2	47796025	47798933	ENSG00000116062	0	+	47796025	47798933	0	2	38,323,	0,2585	-812	#NAME?	3.15	-3.97	-4.78	-0.188
2	47800549	47801269	ENSG00000116062	0	+	47800549	47801269	0	1	720,	0	-17400	#NAME?	20.4	-29	-30.9	-0.36
2	47807704	47808244	ENSG00000116062	0	+	47807704	47808244	0	1	540,	0	-4810	#NAME?	16.8	-5.25	-6.17	-0.256
2	48328652	48346719	ENSG00000170802	0	+	48328652	48346719	0	2	50,519,	0,17548	-2200	#NAME?	56.7	-1.44	-1.94	-0.318
2	48581492	48591692	ENSG00000243244	0	+	48581492	48591692	0	2	1071,40,	0,10160	-655	#NAME?	25.2	-2.22	-2.85	-0.395
2	48591841	48595394	ENSG00000243244	7.9e-32	+	48591841	48595394	0	2	14,167,	0,3386	-31.1	-30.1	3.65	-1.59	-2.12	-0.827
2	48581498	48591692	ENSG00000068781	0	+	48581498	48591692	0	2	1065,40,	0,10154	-654	#NAME?	25.3	-2.32	-2.97	-0.406
2	53774198	53774609	ENSG00000143942	0	+	53774198	53774609	0	1	411,	0	-1160	#NAME?	8.59	-3.83	-4.63	-0.349
2	54558439	54558800	ENSG00000115306	1e-139	+	54558439	54558800	0	1	361,	0	-139	-138	7.97	-2.78	-3.48	0.927
2	54629113	54629234	ENSG00000115306	1.7e-10	+	54629113	54629234	0	1	121,	0	-9.76	-8.86	1.33	-5.44	-6.38	-0.816
2	54629353	54629594	ENSG00000115306	5e-47	+	54629353	54629594	0	1	241,	0	-46.3	-45.3	1.69	-12.6	-14	-0.824
2	54630926	54631556	ENSG00000115306	0	+	54630926	54631556	0	1	630,	0	-653	#NAME?	3.3	-29.5	-31.5	-0.561
2	54649140	54649979	ENSG00000115306	0	+	54649140	54649979	0	3	50,6,365,	0,431,474	-1710	#NAME?	4.86	-1.88	-2.47	-0.122
2	54664433	54664614	ENSG00000115306	5e-27	+	54664433	54664614	0	1	181,	0	-26.3	-25.3	1.32	-2.87	-3.58	0.278
2	55544263	55545040	ENSG00000163001	1.3e-96	+	55544263	55545040	0	2	106,134,	0,643	-95.9	-94.7	1.74	-14.1	-15.5	0.499
2	58159351	58159800	ENSG00000028116	0	+	58159351	58159800	0	1	449,	0	-2740	#NAME?	7.56	-3.09	-3.82	-0.164
2	60927919	60929720	ENSG00000162924	0	+	60927919	60929720	0	1	1801,	0	-1270	#NAME?	34.6	-7.94	-9.04	-0.44
2	60927908	60929700	ENSG00000267520	0	+	60927908	60929700	0	1	1792,	0	-1270	#NAME?	37.2	-7.13	-8.19	-0.414
2	61017764	61018652	ENSG00000162928	1e-100	+	61017764	61018652	0	2	110,491,	0,397	-100	-99.2	6.78	-1.48	-2	0.379
2	61031468	61032069	ENSG00000162928	0	+	61031468	61032069	0	1	601,	0	-420	#NAME?	12.3	-1.36	-1.85	-0.374
2	61178706	61179007	ENSG00000173209	1e-239	+	61178706	61179007	0	1	301,	0	-239	-238	4.2	-6.71	-7.74	-0.546
2	61187905	61188775	ENSG00000173209	0	+	61187905	61188775	0	1	870,	0	-3190	#NAME?	15.3	-8.09	-9.2	-0.271
2	62222257	62223420	ENSG00000170340	0	+	62222257	62223420	0	1	1163,	0	-1490	#NAME?	50.8	-11.8	-13.1	-0.578
2	62706723	62707256	ENSG00000115504	0	+	62706723	62707256	0	2	31,360,	0,173	-506	#NAME?	8.06	-4.76	-5.64	-0.604
2	62943805	62948965	ENSG00000115504	0	+	62943805	62948965	0	2	45,706,	0,4454	-1440	#NAME?	15.4	-14.4	-15.8	-0.676
2	63055896	63057239	ENSG00000115507	0	+	63055896	63057239	0	1	1343,	0	-446	#NAME?	20.5	-2.07	-2.68	-0.295
2	64252499	64252859	ENSG00000225889	5e-79	+	64252499	64252859	0	1	360,	0	-78.3	-77.1	4.6	-1.63	-2.17	0.66
2	64458334	64458872	ENSG00000119862	0	+	64458334	64458872	0	1	538,	0	-3500	#NAME?	17.4	-4.67	-5.55	-0.289
2	64524573	64553346	ENSG00000119844	0	+	64524573	64553346	0	2	39,1904,	0,26869	-983	#NAME?	20.8	-16.4	-17.9	-0.539
2	64990034	64999640	ENSG00000115902	2.5e-62	+	64990034	64999640	0	2	136,193,	0,9413	-61.6	-60.5	5.96	-1.62	-2.16	-0.688
2	64999879	65000358	ENSG00000115902	3.2e-16	+	64999879	65000358	0	1	479,	0	-15.5	-14.5	6.54	-3.07	-3.8	1.81
2	65268704	65268795	ENSG00000138071	1.3e-33	+	65268704	65268795	0	1	91,	0	-32.9	-31.8	1.21	-14	-15.4	-0.485
2	66571202	66571802	ENSG00000143995	0	+	66571202	66571802	0	1	600,	0	-1260	#NAME?	11.1	-4.79	-5.67	-0.377
2	67403355	67404163	ENSG00000143971	0	+	67403355	67404163	0	1	808,	0	-2810	#NAME?	14.4	-23.6	-25.4	-0.596
2	67405329	67410294	ENSG00000143971	0	+	67405329	67410294	0	2	6,384,	0,4581	-344	#NAME?	6.92	-5.7	-6.65	-0.588
2	68173316	68174991	ENSG00000115946	0	+	68173316	68174991	0	2	101,257,	0,1418	-903	#NAME?	6.89	-9.36	-10.5	-0.603
2	69878949	69879308	ENSG00000087338	0	+	69878949	69879308	0	1	359,	0	-2060	#NAME?	7.87	-9.6	-10.8	-0.411
2	70087512	70087899	ENSG00000169564	0	+	70087512	70087899	0	1	387,	0	-5830	#NAME?	49.2	-6.85	-7.88	-0.29
2	70088253	70088729	ENSG00000169564	0	+	70088253	70088729	0	1	476,	0	-6870	#NAME?	6.64	-81.1	-83.9	-0.458
2	70275601	70277568	ENSG00000116005	0	+	70275601	70277568	0	2	65,835,	0,1132	-2810	#NAME?	17.8	-8.57	-9.71	-0.367
2	70900238	70900351	ENSG00000277764	0.00013	+	70900238	70900351	0	1	113,	0	-3.89	-3.08	2.72	-1.63	-2.17	2.39
2	71130642	71133534	ENSG00000124383	0	+	71130642	71133534	0	2	203,637,	0,2255	-2490	#NAME?	11.5	-14.7	-16.2	-0.415
2	71149209	71149330	ENSG00000124383	7.6e-09	+	71149209	71149330	0	1	121,	0	-8.12	-7.23	1.35	-4.04	-4.86	0.809
2	71348721	71350132	ENSG00000075292	0	+	71348721	71350132	0	1	1411,	0	-1520	#NAME?	9.68	-12	-13.4	-0.343
2	71365436	71365617	ENSG00000075292	1e-53	+	71365436	71365617	0	1	181,	0	-53	-51.9	1.8	-4.29	-5.12	-0.475
2	71424689	71428600	ENSG00000075292	0	+	71424689	71428600	0	3	26,955,70,	0,1770,3841	-1220	#NAME?	5.7	-4.36	-5.21	-0.154
2	72933819	72934326	ENSG00000135638	0	+	72933819	72934326	0	1	507,	0	-433	#NAME?	10.3	-4.12	-4.95	-0.613
2	73225831	73226161	ENSG00000135632	5e-76	+	73225831	73226161	0	1	330,	0	-75.3	-74.2	2.66	-1.42	-1.93	-0.315
2	73424483	73424843	ENSG00000116127	9.99988867182683e-321	+	73424483	73424843	0	1	360,	0	-320	-318	13.5	-1.35	-1.85	-0.444
2	73447974	73449653	ENSG00000116127	0	+	73447974	73449653	0	1	1679,	0	-599	#NAME?	15.6	-16.9	-18.4	-0.695
2	73449832	73450282	ENSG00000116127	1e-121	+	73449832	73450282	0	1	450,	0	-121	-120	4.01	-12	-13.4	-1.05
2	73451090	73451631	ENSG00000116127	0	+	73451090	73451631	0	1	541,	0	-476	#NAME?	11.1	-13.4	-14.7	-1.01
2	73452439	73453938	ENSG00000116127	0	+	73452439	73453938	0	1	1499,	0	-364	#NAME?	7.36	-21.9	-23.7	-0.623
2	73455211	73490359	ENSG00000116127	0	+	73455211	73490359	0	2	84,726,	0,34422	-487	#NAME?	7.71	-6.06	-7.04	-0.466
2	73490567	73519833	ENSG00000116127	0	+	73490567	73519833	0	2	931,59,	0,29207	-404	#NAME?	6.24	-7.41	-8.48	-0.364
2	73559134	73573513	ENSG00000116127	0	+	73559134	73573513	0	2	8,1252,	0,13127	-1620	#NAME?	16.6	-15.7	-17.2	-0.457
2	73986433	73986703	ENSG00000187605	8.3e-08	+	73986433	73986703	0	1	270,	0	-7.08	-6.21	3.91	-1.77	-2.34	1.58
2	74046915	74047455	ENSG00000187605	1e-106	+	74046915	74047455	0	1	540,	0	-106	-105	8.33	-1.58	-2.11	0.502
2	74047843	74048382	ENSG00000187605	3.2e-20	+	74047843	74048382	0	1	539,	0	-19.5	-18.5	2.73	-1.45	-1.96	-0.532
2	74120679	74121751	ENSG00000257800	0	+	74120679	74121751	0	1	1072,	0	-1020	#NAME?	56.5	-4.17	-5	-0.579
2	74457333	74457572	ENSG00000115274	1.3e-52	+	74457333	74457572	0	1	239,	0	-51.9	-50.8	2.34	-6.61	-7.62	-0.659
2	74457334	74457575	ENSG00000274049	4e-53	+	74457334	74457575	0	1	241,	0	-52.4	-51.3	2.26	-6.71	-7.73	-0.667
2	74458358	74458596	ENSG00000239779	1e-19	+	74458358	74458596	0	1	238,	0	-19	-18	2.99	-2.97	-3.69	-1.35
2	74502594	74503756	ENSG00000257702	1e-212	+	74502594	74503756	0	1	1162,	0	-212	-210	26.6	-1.79	-2.36	-0.457
2	74503814	74504678	ENSG00000257702	1e-300	+	74503814	74504678	0	1	864,	0	-300	-299	17.1	-1.35	-1.84	0.288
2	74532991	74533199	ENSG00000115317	1e-32	+	74532991	74533199	0	1	208,	0	-32	-30.9	1.51	-2.54	-3.21	-0.337
2	74556388	74557255	ENSG00000115325	1e-292	+	74556388	74557255	0	1	867,	0	-292	-290	14.3	-5.85	-6.81	-0.816
2	74680320	74680501	ENSG00000135622	5.9e-05	+	74680320	74680501	0	1	181,	0	-4.23	-3.41	1.41	-5.63	-6.58	-1.4
2	74833980	74834489	ENSG00000159399	1e-150	+	74833980	74834489	0	1	509,	0	-150	-148	13.8	-16.6	-18.2	-1.08
2	74889471	74891388	ENSG00000159399	0	+	74889471	74891388	0	2	7,592,	0,1325	-1910	#NAME?	11.3	-10.6	-11.8	-0.422
2	84906412	84906617	ENSG00000034510	1.6e-80	+	84906412	84906617	0	1	205,	0	-79.8	-78.6	1.2	-8.57	-9.71	-0.188
2	85356947	85357308	ENSG00000115459	1e-210	+	85356947	85357308	0	1	361,	0	-210	-209	5.61	-5.21	-6.13	-0.789
2	85543724	85543934	ENSG00000168906	0	+	85543724	85543934	0	1	210,	0	-481	#NAME?	2.6	-6.99	-8.03	0.336
2	85544501	85545280	ENSG00000168906	0	+	85544501	85545280	0	1	779,	0	-5960	#NAME?	6.72	-35.4	-37.6	0.347
2	86137509	86137750	ENSG00000132300	1e-205	+	86137509	86137750	0	1	241,	0	-205	-204	2.23	-26.9	-28.8	0.796
2	86212208	86212867	ENSG00000132313	0	+	86212208	86212867	0	1	659,	0	-3380	#NAME?	31.6	-2.75	-3.45	-0.33
2	86464193	86470208	ENSG00000115548	0	+	86464193	86470208	0	4	23,512,30,5,	0,2178,3145,6010	-3850	#NAME?	18.1	-8.29	-9.42	-0.379
2	86564076	86605358	ENSG00000228363	0	+	86564076	86605358	0	3	64,357,116,	0,39930,41166	-1650	#NAME?	16.1	-13.8	-15.2	-0.818
2	86771700	86773606	ENSG00000153561	0	+	86771700	86773606	0	2	12,259,	0,1647	-532	#NAME?	3.19	-22.9	-24.7	-0.667
2	86774444	86775314	ENSG00000153561	0	+	86774444	86775314	0	1	870,	0	-1330	#NAME?	5.98	-15.7	-17.1	-0.343
2	88574603	88575432	ENSG00000225420	0	+	88574603	88575432	0	1	829,	0	-607	#NAME?	19.8	-11	-12.3	-0.648
2	95181812	95182528	ENSG00000275111	0	+	95181812	95182528	0	1	716,	0	-507	#NAME?	24.7	-1.96	-2.55	-0.498
2	96021797	96023321	ENSG00000231584	0	+	96021797	96023321	0	2	37,648,	0,876	-1700	#NAME?	38.1	-2.56	-3.24	-0.461
2	96208415	96208892	ENSG00000204685	9.99999999998465e-313	+	96208415	96208892	0	1	477,	0	-312	-310	22.1	-1.76	-2.33	-0.303
2	96271169	96271677	ENSG00000144021	0	+	96271169	96271677	0	1	508,	0	-11200	#NAME?	16.5	-12.5	-13.8	-0.305
2	96272811	96273140	ENSG00000144021	1e-217	+	96272811	96273140	0	1	329,	0	-217	-216	4.54	-1.87	-2.45	-0.335
2	96326647	96328353	ENSG00000198885	0	+	96326647	96328353	0	1	1706,	0	-2450	#NAME?	24.6	-7.74	-8.83	-0.39
2	96335786	96341628	ENSG00000121152	3.2e-15	+	96335786	96341628	0	2	62,237,	0,5605	-14.5	-13.5	3.48	-3.59	-4.37	0.937
2	96761319	96761678	ENSG00000158158	1e-212	+	96761319	96761678	0	1	359,	0	-212	-211	15.5	-1.85	-2.43	-0.671
2	96761737	96788642	ENSG00000158158	0	+	96761737	96788642	0	2	664,53,	0,26852	-892	#NAME?	18.7	-3.37	-4.13	-0.373
2	97281903	97282787	ENSG00000277701	1e-98	+	97281903	97282787	0	2	181,296,	0,588	-98	-96.8	9.42	-1.45	-1.96	0.637
2	97702143	97703064	ENSG00000228486	6.3e-84	+	97702143	97703064	0	2	24,396,	0,525	-83.2	-82	10.9	-2.03	-2.63	-0.993
2	98521445	98521686	ENSG00000040933	4e-13	+	98521445	98521686	0	1	241,	0	-12.4	-11.5	3.42	-1.87	-2.45	1.63
2	98581782	98587707	ENSG00000040933	1e-239	+	98581782	98587707	0	2	39,232,	0,5693	-239	-238	4.24	-1.55	-2.08	-0.333
2	99337352	99364371	ENSG00000158417	0	+	99337352	99364371	0	6	237,126,85,673,218,101,	0,22883,23112,23795,26292,26918	-6160	#NAME?	9.17	-15.6	-17.1	0.136
2	99399178	99399738	ENSG00000158417	0	+	99399178	99399738	0	2	19,432,	0,128	-3780	#NAME?	5.71	-7.94	-9.05	-0.216
2	99400516	99400727	ENSG00000158417	1e-79	+	99400516	99400727	0	1	211,	0	-79	-77.9	3.95	-1.63	-2.17	-0.585
2	101019061	101019300	ENSG00000071082	1e-109	+	101019061	101019300	0	1	239,	0	-109	-108	1.61	-1.58	-2.11	-0.152
2	101269297	101269627	ENSG00000158435	1e-293	+	101269297	101269627	0	1	330,	0	-293	-291	2.92	-12.8	-14.2	-0.565
2	101844213	101859066	ENSG00000071054	0	+	101844213	101859066	0	3	98,162,71,	0,11763,14782	-465	#NAME?	3.4	-2.04	-2.64	0.195
2	101871525	101873697	ENSG00000071054	6.3e-26	+	101871525	101873697	0	2	160,51,	0,2121	-25.2	-24.2	1.35	-18.6	-20.2	0.794
2	104856164	104858574	ENSG00000198914	0	+	104856164	104858574	0	1	2410,	0	-1690	#NAME?	31.5	-11.6	-12.9	-0.384
2	105339704	105345373	ENSG00000135974	0	+	105339704	105345373	0	3	45,376,59,	0,3143,5610	-1020	#NAME?	6.3	-4.49	-5.35	-0.277
2	105881727	105893198	ENSG00000071051	1e-185	+	105881727	105893198	0	2	322,217,	0,11254	-185	-183	4.95	-3.8	-4.6	-0.577
2	105893466	105893826	ENSG00000071051	0	+	105893466	105893826	0	1	360,	0	-453	#NAME?	6.62	-1.79	-2.36	-0.3
2	108377970	108378419	ENSG00000198075	2e-40	+	108377970	108378419	0	1	449,	0	-39.7	-38.7	3.5	-4.83	-5.71	-1.12
2	108474868	108475049	ENSG00000135968	2.5e-13	+	108474868	108475049	0	1	181,	0	-12.6	-11.6	2.21	-1.39	-1.89	0.767
2	108763414	108764223	ENSG00000153201	0	+	108763414	108764223	0	1	809,	0	-801	#NAME?	4.02	-6.4	-7.4	-0.246
2	108764611	108766048	ENSG00000153201	0	+	108764611	108766048	0	1	1437,	0	-1290	#NAME?	7.05	-4.01	-4.82	-0.182
2	108766347	108766767	ENSG00000153201	0	+	108766347	108766767	0	1	420,	0	-3410	#NAME?	9.96	-13	-14.3	-0.42
2	108767394	108767964	ENSG00000153201	0	+	108767394	108767964	0	1	570,	0	-4020	#NAME?	15.5	-22.9	-24.7	-0.571
2	108768053	108771755	ENSG00000153201	0	+	108768053	108771755	0	2	335,55,	0,3647	-2620	#NAME?	6.03	-2.21	-2.84	-0.129
2	108782377	108783925	ENSG00000153201	0	+	108782377	108783925	0	3	24,335,330,	0,150,1218	-551	#NAME?	3.76	-11.1	-12.4	-0.32
2	108884162	108884581	ENSG00000163006	1.3e-57	+	108884162	108884581	0	1	419,	0	-56.9	-55.8	3.94	-1.99	-2.59	-0.646
2	109129586	109129946	ENSG00000172985	6.3e-26	+	109129586	109129946	0	1	360,	0	-25.2	-24.2	11.2	-1.42	-1.93	-1.57
2	109988360	109993642	ENSG00000204588	0	+	109988360	109993642	0	2	442,8,	0,5274	-769	#NAME?	8.81	-2.41	-3.07	-0.42
2	111929220	111929460	ENSG00000153208	6.3e-86	+	111929220	111929460	0	1	240,	0	-85.2	-84	3.31	-1.67	-2.22	-0.423
2	112028288	112028992	ENSG00000153208	0	+	112028288	112028992	0	2	17,642,	0,62	-1300	#NAME?	16.9	-11.1	-12.4	-0.649
2	112325029	112332365	ENSG00000188177	0	+	112325029	112332365	0	2	168,1361,	0,5975	-1760	#NAME?	26.1	-8.57	-9.71	-0.376
2	112531940	112532420	ENSG00000114999	1e-136	+	112531940	112532420	0	1	480,	0	-136	-135	1.96	-19.3	-20.9	-0.638
2	112573779	112576010	ENSG00000125630	0	+	112573779	112576010	0	2	36,1164,	0,1067	-2430	#NAME?	13.9	-19.6	-21.3	-0.415
2	117830670	117830971	ENSG00000088205	0	+	117830670	117830971	0	1	301,	0	-503	#NAME?	3.2	-24	-25.8	-0.719
2	119264190	119264668	ENSG00000115107	1e-144	+	119264190	119264668	0	1	478,	0	-144	-142	2.78	-2.01	-2.61	0.261
2	119681004	119685674	ENSG00000144120	0	+	119681004	119685674	0	2	1114,17,	0,4653	-6460	#NAME?	36.8	-1.57	-2.1	-0.148
2	119977051	119977501	ENSG00000088179	0	+	119977051	119977501	0	1	450,	0	-355	#NAME?	15.3	-5.48	-6.41	-0.867
2	120990135	120992323	ENSG00000074047	0	+	120990135	120992323	0	1	2188,	0	-802	#NAME?	24.2	-5.28	-6.21	-0.409
2	121650607	121651438	ENSG00000236859	0	+	121650607	121651438	0	1	831,	0	-1330	#NAME?	15.2	-1.42	-1.93	-0.246
2	126658417	126658716	ENSG00000136732	5e-33	+	126658417	126658716	0	1	299,	0	-32.3	-31.3	12.6	-1.96	-2.56	1.37
2	126695984	126696521	ENSG00000136732	0	+	126695984	126696521	0	1	537,	0	-713	#NAME?	11.5	-1.33	-1.82	0.185
2	127501782	127505767	ENSG00000231731	1e-15	+	127501782	127505767	0	2	23,187,	0,3798	-15	-14	1.94	-2.66	-3.34	-0.724
2	127702134	127702942	ENSG00000173349	0	+	127702134	127702942	0	1	808,	0	-1470	#NAME?	42.8	-7.04	-8.09	-0.449
2	128187307	128190138	ENSG00000136731	0	+	128187307	128190138	0	3	12,166,422,	0,141,2409	-1780	#NAME?	25.1	-2.94	-3.66	-0.222
2	128191364	128191605	ENSG00000136731	1e-266	+	128191364	128191605	0	1	241,	0	-266	-265	4.42	-2.63	-3.32	-0.355
2	130182220	130182340	ENSG00000152082	7.9e-21	+	130182220	130182340	0	1	120,	0	-20.1	-19.1	2.38	-5.59	-6.53	-1.18
2	130346329	130346733	ENSG00000136718	0	+	130346329	130346733	0	2	12,378,	0,26	-1180	#NAME?	11.7	-2.72	-3.41	-0.322
2	130373165	130374781	ENSG00000072135	0	+	130373165	130374781	0	1	1616,	0	-805	#NAME?	5.18	-3.15	-3.89	0.125
2	131046123	131047263	ENSG00000136002	0	+	131046123	131047263	0	1	1140,	0	-1690	#NAME?	23.9	-4.4	-5.24	-0.376
2	131520288	131521424	ENSG00000152117	0	+	131520288	131521424	0	1	1136,	0	-1480	#NAME?	10.3	-1.84	-2.42	-0.17
2	132645389	132645780	ENSG00000183840	1e-168	+	132645389	132645780	0	1	391,	0	-168	-166	28.1	-1.98	-2.58	-1.14
2	134953318	134955027	ENSG00000082258	0	+	134953318	134955027	0	1	1709,	0	-4880	#NAME?	28.5	-16.1	-17.6	-0.285
2	135135651	135150388	ENSG00000115839	1e-253	+	135135651	135150388	0	2	281,20,	0,14717	-253	-251	2.5	-5.27	-6.19	-0.329
2	135168566	135169047	ENSG00000115839	0	+	135168566	135169047	0	1	481,	0	-469	#NAME?	6.38	-7.23	-8.29	-0.501
2	135723953	135724373	ENSG00000048991	0	+	135723953	135724373	0	1	420,	0	-1560	#NAME?	6.42	-4.66	-5.53	-0.254
2	135769772	135770729	ENSG00000144224	0	+	135769772	135770729	0	2	51,159,	0,798	-463	#NAME?	2.33	-11.3	-12.6	0.384
2	148463913	148470464	ENSG00000204406	0	+	148463913	148470464	0	2	6,2124,	0,4427	-567	#NAME?	20	-10.2	-11.4	-0.519
2	148771043	148771342	ENSG00000135999	1e-172	+	148771043	148771342	0	1	299,	0	-172	-171	4.06	-5.18	-6.09	-0.659
2	151463097	151463488	ENSG00000080345	0	+	151463097	151463488	0	1	391,	0	-3270	#NAME?	8.96	-6.12	-7.1	-0.276
2	151464386	151465466	ENSG00000080345	0	+	151464386	151465466	0	1	1080,	0	-1940	#NAME?	7.09	-2.5	-3.17	-0.12
2	151465555	151466066	ENSG00000080345	0	+	151465555	151466066	0	1	511,	0	-480	#NAME?	4.08	-7.38	-8.45	-0.353
2	151474042	151475367	ENSG00000080345	0	+	151474042	151475367	0	2	30,511,	0,814	-1510	#NAME?	7.33	-10.2	-11.5	-0.376
2	151486287	151486498	ENSG00000080345	6.3e-15	+	151486287	151486498	0	1	211,	0	-14.2	-13.2	4.13	-1.87	-2.45	1.56
2	152617127	152619050	ENSG00000157827	1e-100	+	152617127	152619050	0	2	65,205,	0,1718	-100	-99	2.13	-1.67	-2.22	-0.247
2	152647800	152648100	ENSG00000157827	0	+	152647800	152648100	0	1	300,	0	-358	#NAME?	4.18	-1.61	-2.15	-0.26
2	158621402	158631783	ENSG00000144283	0	+	158621402	158631783	0	3	19,550,31,	0,3475,10350	-1730	#NAME?	14.5	-18.6	-20.2	-0.558
2	158678648	158680753	ENSG00000144283	1e-289	+	158678648	158680753	0	2	6,325,	0,1780	-289	-287	2.53	-3.78	-4.58	-0.278
2	158681201	158681411	ENSG00000144283	1e-53	+	158681201	158681411	0	1	210,	0	-53	-51.9	2.21	-1.43	-1.93	-0.279
2	158548483	158548898	ENSG00000227331	5.2e-07	+	158548483	158548898	0	1	415,	0	-6.28	-5.43	8.62	-1.73	-2.28	2.78
2	159229993	159231431	ENSG00000115183	0	+	159229993	159231431	0	1	1438,	0	-1220	#NAME?	8.5	-19	-20.6	-0.456
2	169631464	169631554	ENSG00000138398	6.3e-51	+	169631464	169631554	0	1	90,	0	-50.2	-49.1	1.51	-3.85	-4.65	0.478
2	169636143	169637633	ENSG00000138398	0	+	169636143	169637633	0	2	98,1221,	0,269	-5700	#NAME?	7.51	-41.7	-44	0.245
2	169735030	169736198	ENSG00000213160	0	+	169735030	169736198	0	1	1168,	0	-2920	#NAME?	11.5	-7.76	-8.85	-0.231
2	169741415	169749659	ENSG00000213160	0	+	169741415	169749659	0	2	122,238,	0,8006	-768	#NAME?	5.09	-7.96	-9.07	-0.439
2	169949656	169949986	ENSG00000144357	1e-168	+	169949656	169949986	0	1	330,	0	-168	-167	2.8	-5.73	-6.68	-0.52
2	171480984	171481254	ENSG00000115827	1e-85	+	171480984	171481254	0	1	270,	0	-85	-83.9	3.56	-2.05	-2.66	-0.463
2	171554662	171554872	ENSG00000071967	2e-34	+	171554662	171554872	0	1	210,	0	-33.7	-32.7	2.59	-1.57	-2.1	-0.663
2	172080154	172081472	ENSG00000172878	0	+	172080154	172081472	0	1	1318,	0	-574	#NAME?	15.2	-1.64	-2.19	-0.293
2	172085353	172085953	ENSG00000144355	0	+	172085353	172085953	0	1	600,	0	-1020	#NAME?	16.8	-2.01	-2.61	0.324
2	172088298	172089347	ENSG00000144355	0	+	172088298	172089347	0	1	1049,	0	-1620	#NAME?	24.4	-6.82	-7.85	-0.362
2	172504094	172504694	ENSG00000091409	0	+	172504094	172504694	0	1	600,	0	-1560	#NAME?	26.5	-14.3	-15.8	-0.829
2	173221332	173221513	ENSG00000091436	5.1e-08	+	173221332	173221513	0	1	181,	0	-7.29	-6.42	1.52	-1.57	-2.1	-0.701
2	173266149	173266990	ENSG00000091436	0	+	173266149	173266990	0	1	841,	0	-483	#NAME?	15.7	-1.74	-2.3	-0.31
2	174336561	174338255	ENSG00000217236	0	+	174336561	174338255	0	1	1694,	0	-2490	#NAME?	27	-4.11	-4.94	-0.241
2	176093368	176094923	ENSG00000128714	0	+	176093368	176094923	0	2	303,444,	0,1111	-10200	#NAME?	11.7	-27.7	-29.7	-0.328
2	176095489	176095789	ENSG00000128714	0	+	176095489	176095789	0	1	300,	0	-2110	#NAME?	5.41	-40.7	-43	-0.706
2	176107943	176109457	ENSG00000128713	0	+	176107943	176109457	0	2	193,551,	0,963	-29100	#NAME?	22.2	-6.14	-7.13	-0.169
2	176108819	176111502	ENSG00000128710	0	+	176108819	176111502	0	2	539,120,	0,2563	-29000	#NAME?	22.2	-2.74	-3.43	-0.113
2	176116622	176117461	ENSG00000128710	0	+	176116622	176117461	0	1	839,	0	-7000	#NAME?	10.3	-3.6	-4.38	-0.124
2	176118984	176119792	ENSG00000128710	0	+	176118984	176119792	0	1	808,	0	-1940	#NAME?	10.5	-4.93	-5.82	-0.174
2	176123579	176124403	ENSG00000128709	0	+	176123579	176124403	0	2	6,470,	0,354	-1420	#NAME?	18.5	-2.42	-3.08	0.223
2	176129812	176130052	ENSG00000175879	6.9e-10	+	176129812	176130052	0	1	240,	0	-9.16	-8.26	5.23	-1.95	-2.54	2.47
2	176130738	176131829	ENSG00000175879	0	+	176130738	176131829	0	2	205,513,	0,578	-1970	#NAME?	43.5	-2.28	-2.91	-0.314
2	176171998	176172774	ENSG00000128652	1e-158	+	176171998	176172774	0	1	776,	0	-158	-156	15.8	-1.73	-2.29	-0.633
2	176151293	176151861	ENSG00000278500	9.88131291682493e-324	+	176151293	176151861	0	1	568,	0	-323	-321	12	-11.7	-13	-0.895
2	176171992	176172799	ENSG00000278500	1e-157	+	176171992	176172799	0	1	807,	0	-157	-156	15.9	-1.82	-2.39	-0.642
2	176151281	176151849	ENSG00000170166	0	+	176151281	176151849	0	1	568,	0	-331	#NAME?	11.3	-11	-12.3	-0.867
2	177216751	177219539	ENSG00000170144	1e-177	+	177216751	177219539	0	5	20,81,141,123,293,	0,108,953,2285,2495	-177	-175	1.9	-3.38	-4.14	-0.103
2	177221508	177221898	ENSG00000170144	0	+	177221508	177221898	0	1	390,	0	-7190	#NAME?	12.6	-31.4	-33.5	-0.537
2	177551439	177558939	ENSG00000018510	4e-61	+	177551439	177558939	0	2	143,188,	0,7312	-60.4	-59.3	6.61	-2.73	-3.42	-1.38
2	178136798	178137666	ENSG00000155636	1e-299	+	178136798	178137666	0	1	868,	0	-299	-298	10.1	-2.69	-3.37	-0.54
2	178138263	178138712	ENSG00000155636	1e-116	+	178138263	178138712	0	1	449,	0	-116	-115	6.44	-1.56	-2.09	-0.565
2	181901791	181909913	ENSG00000138434	0	+	181901791	181909913	0	2	675,15,	0,8107	-1440	#NAME?	9.66	-25.2	-27.1	-0.747
2	181915331	181916470	ENSG00000138434	0	+	181915331	181916470	0	1	1139,	0	-1150	#NAME?	9.4	-7.31	-8.38	-0.307
2	182777188	182777369	ENSG00000077232	7.9e-24	+	182777188	182777369	0	1	181,	0	-23.1	-22.1	1.41	-13.5	-14.8	-0.853
2	185808894	185809105	ENSG00000188738	3.5e-10	+	185808894	185809105	0	1	211,	0	-9.46	-8.56	5.4	-3.15	-3.89	3.81
2	186761513	186763426	ENSG00000144369	0	+	186761513	186763426	0	1	1913,	0	-2740	#NAME?	52.3	-14.7	-16.1	-0.53
2	189665434	189666322	ENSG00000138381	0	+	189665434	189666322	0	2	17,282,	0,606	-2850	#NAME?	7.5	-2.23	-2.86	-0.162
2	189666619	189666977	ENSG00000138381	0	+	189666619	189666977	0	1	358,	0	-1090	#NAME?	7.34	-3.24	-3.99	-0.292
2	189667155	189667770	ENSG00000138381	0	+	189667155	189667770	0	2	441,7,	0,608	-5520	#NAME?	18.6	-8.55	-9.69	-0.357
2	189667888	189670742	ENSG00000138381	0	+	189667888	189670742	0	2	57,302,	0,2552	-462	#NAME?	4.11	-7.05	-8.1	-0.504
2	189854375	189854795	ENSG00000064933	0	+	189854375	189854795	0	1	420,	0	-1170	#NAME?	10.4	-2.19	-2.82	-0.264
2	190690247	190690578	ENSG00000138386	0	+	190690247	190690578	0	1	331,	0	-943	#NAME?	6.11	-3.56	-4.33	-0.286
2	191695670	191696569	ENSG00000173559	1e-261	+	191695670	191696569	0	1	899,	0	-261	-260	34.8	-3.14	-3.88	-1.08
2	195671696	195680996	ENSG00000196950	0	+	195671696	195680996	0	2	24,965,	0,8335	-2390	#NAME?	9.89	-3.91	-4.71	-0.186
2	195716702	195716822	ENSG00000196950	3e-06	+	195716702	195716822	0	1	120,	0	-5.53	-4.69	1.19	-3.4	-4.16	-0.556
2	197705936	197707341	ENSG00000247626	0	+	197705936	197707341	0	1	1405,	0	-2190	#NAME?	76.7	-5.19	-6.1	-0.567
2	199911762	199925948	ENSG00000178074	0	+	199911762	199925948	0	2	9,887,	0,13299	-2190	#NAME?	12.6	-29.2	-31.2	-0.658
2	199961899	199963999	ENSG00000162972	0	+	199961899	199963999	0	2	29,267,	0,1833	-308	-307	6.23	-2.9	-3.62	0.461
2	200571136	200572485	ENSG00000163535	0	+	200571136	200572485	0	1	1349,	0	-2670	#NAME?	17.6	-1.86	-2.44	-0.109
2	200572993	200583452	ENSG00000163535	0	+	200572993	200583452	0	3	984,151,4,	0,2317,10455	-2470	#NAME?	10.8	-1.64	-2.18	-0.119
2	200889356	200892265	ENSG00000196290	0	+	200889356	200892265	0	3	296,63,530,	0,1166,2379	-1490	#NAME?	7.81	-11.1	-12.4	-0.483
2	200903514	200903812	ENSG00000196290	0	+	200903514	200903812	0	1	298,	0	-1030	#NAME?	5.1	-4.42	-5.27	-0.318
2	201116908	201118808	ENSG00000003402	2.5e-11	+	201116908	201118808	0	3	59,104,318,	0,130,1582	-10.6	-9.7	11.1	-1.61	-2.14	1.74
2	201129863	201132796	ENSG00000003402	3.2e-87	+	201129863	201132796	0	2	283,18,	0,2915	-86.5	-85.4	4.67	-2.23	-2.86	-0.717
2	201137423	201137844	ENSG00000003402	1.6e-25	+	201137423	201137844	0	1	421,	0	-24.8	-23.8	6.98	-2.87	-3.58	1.83
2	201167147	201167958	ENSG00000003402	1e-218	+	201167147	201167958	0	1	811,	0	-218	-217	12.4	-2.32	-2.97	-0.585
2	201168167	201170508	ENSG00000003402	0	+	201168167	201170508	0	1	2341,	0	-1000	#NAME?	33.6	-1.55	-2.08	-0.202
2	201171436	201171497	ENSG00000003402	0.0015	+	201171436	201171497	0	1	61,	0	-2.82	-2.05	1.48	-2.11	-2.72	1.86
2	201221360	201221571	ENSG00000003400	8.1e-05	+	201221360	201221571	0	1	211,	0	-4.09	-3.28	3.47	-1.51	-2.04	-2.36
2	201241339	201241489	ENSG00000064012	1.7e-06	+	201241339	201241489	0	1	150,	0	-5.77	-4.92	2.71	-1.6	-2.13	1.98
2	201281903	201286544	ENSG00000064012	1e-198	+	201281903	201286544	0	3	12,502,86,	0,2912,4555	-198	-196	10.3	-1.4	-1.9	-0.46
2	202035722	202035963	ENSG00000155760	7.9e-24	+	202035722	202035963	0	1	241,	0	-23.1	-22.1	3	-1.52	-2.05	-0.712
2	202036171	202036800	ENSG00000155760	0	+	202036171	202036800	0	1	629,	0	-1620	#NAME?	38.8	-4.78	-5.66	-0.597
2	202300304	202303456	ENSG00000055044	0	+	202300304	202303456	0	3	63,137,71,	0,2616,3081	-671	#NAME?	1.76	-38.2	-40.4	0.379
2	202376935	202377476	ENSG00000204217	9.999987484956e-319	+	202376935	202377476	0	1	541,	0	-318	-317	9.53	-7.65	-8.73	-0.755
2	202467564	202474823	ENSG00000204217	2e-37	+	202467564	202474823	0	2	125,116,	0,7143	-36.7	-35.6	2.93	-5.04	-5.94	0.697
2	202555265	202556435	ENSG00000204217	0	+	202555265	202556435	0	1	1170,	0	-1480	#NAME?	10.8	-1.95	-2.54	-0.146
2	202765447	202766465	ENSG00000138439	0	+	202765447	202766465	0	1	1018,	0	-1150	#NAME?	25.5	-5.01	-5.91	-0.374
2	203428050	203428201	ENSG00000138443	7.9e-44	+	203428050	203428201	0	1	151,	0	-43.1	-42	1.95	-4.6	-5.47	-0.724
2	203439296	203440886	ENSG00000138443	0	+	203439296	203440886	0	1	1590,	0	-3180	#NAME?	31.1	-5.8	-6.76	0.285
2	205682899	205685808	ENSG00000118257	0	+	205682899	205685808	0	2	464,16,	0,2893	-340	#NAME?	7.82	-5.47	-6.41	-0.776
2	205776406	205776796	ENSG00000118257	1.3e-37	+	205776406	205776796	0	1	390,	0	-36.9	-35.8	5.51	-4.3	-5.14	1.6
2	206085761	206086505	ENSG00000227946	0	+	206085761	206086505	0	2	42,549,	0,195	-479	#NAME?	15.2	-2.01	-2.61	0.454
2	206116104	206116370	ENSG00000231955	1e-114	+	206116104	206116370	0	1	266,	0	-114	-113	3.44	-1.33	-1.82	0.315
2	206304755	206305955	ENSG00000204186	0	+	206304755	206305955	0	1	1200,	0	-574	#NAME?	10.2	-8.19	-9.31	-0.559
2	206306793	206308143	ENSG00000204186	0	+	206306793	206308143	0	1	1350,	0	-947	#NAME?	12.4	-25.2	-27	-0.737
2	206309101	206309462	ENSG00000204186	0	+	206309101	206309462	0	1	361,	0	-1110	#NAME?	10.2	-12.7	-14.1	-0.829
2	206309671	206310571	ENSG00000204186	1e-193	+	206309671	206310571	0	1	900,	0	-193	-191	3.17	-4.52	-5.38	-0.29
2	206310720	206311680	ENSG00000204186	0	+	206310720	206311680	0	1	960,	0	-545	#NAME?	7.83	-23.7	-25.5	-0.766
2	206765745	206767406	ENSG00000118246	0	+	206765745	206767406	0	2	17,763,	0,898	-1610	#NAME?	20	-1.97	-2.57	-0.181
2	207577581	207577762	ENSG00000118260	1e-33	+	207577581	207577762	0	1	181,	0	-33	-32	2.75	-2.11	-2.72	-0.602
2	207578030	207597537	ENSG00000118260	0	+	207578030	207597537	0	2	35,624,	0,18883	-6060	#NAME?	33	-8.91	-10.1	-0.451
2	207751090	207754189	ENSG00000163249	0	+	207751090	207754189	0	2	29,602,	0,2497	-2260	#NAME?	13.8	-2.72	-3.41	-0.243
2	208325654	208326343	ENSG00000115020	0	+	208325654	208326343	0	1	689,	0	-629	#NAME?	20.2	-2.03	-2.63	-0.425
2	208354145	208355550	ENSG00000115020	0	+	208354145	208355550	0	3	14,75,361,	0,425,1044	-821	#NAME?	15.2	-7.18	-8.24	-0.763
2	210019752	210019991	ENSG00000197713	1e-151	+	210019752	210019991	0	1	239,	0	-151	-150	2.23	-9.42	-10.6	-0.566
2	213310176	213317368	ENSG00000144451	4e-19	+	213310176	213317368	0	2	1,150,	0,7042	-18.4	-17.5	1.42	-1.92	-2.5	-0.311
2	218253936	218254236	ENSG00000163466	0	+	218253936	218254236	0	1	300,	0	-1870	#NAME?	3.69	-2.69	-3.38	0.137
2	218272669	218316750	ENSG00000127838	0	+	218272669	218316750	0	2	278,23,	0,44058	-619	#NAME?	4.14	-10.9	-12.2	0.557
2	218701938	218702477	ENSG00000163482	1e-301	+	218701938	218702477	0	1	539,	0	-301	-299	6.21	-2.97	-3.69	-0.298
2	218738389	218739108	ENSG00000135912	1e-144	+	218738389	218739108	0	1	719,	0	-144	-142	2.96	-2.38	-3.03	-0.236
2	218754189	218754519	ENSG00000135912	0	+	218754189	218754519	0	1	330,	0	-595	#NAME?	3.89	-6.42	-7.42	-0.365
2	219181768	219182665	ENSG00000144567	0	+	219181768	219182665	0	2	7,653,	0,244	-1220	#NAME?	7.26	-8.41	-9.54	-0.411
2	219249708	219250337	ENSG00000115661	5e-44	+	219249708	219250337	0	1	629,	0	-43.3	-42.2	4.83	-1.66	-2.21	-0.693
2	219608252	219608585	ENSG00000144589	1e-26	+	219608252	219608585	0	2	178,3,	0,330	-26	-25	4.92	-2.94	-3.66	-1.68
2	223957581	223963809	ENSG00000135900	0	+	223957581	223963809	0	3	70,469,54,	0,1952,6174	-3670	#NAME?	11.1	-32.4	-34.4	-0.63
2	223966884	223967033	ENSG00000135900	7.9e-18	+	223966884	223967033	0	1	149,	0	-17.1	-16.2	1.33	-2.37	-3.02	-0.328
2	224474051	224474470	ENSG00000274629	0	+	224474051	224474470	0	1	419,	0	-1350	#NAME?	6.21	-5.09	-6	-0.322
2	226839593	226865110	ENSG00000144468	0	+	226839593	226865110	0	2	34,507,	0,25010	-1190	#NAME?	18.6	-1.59	-2.13	-0.281
2	231049360	231049540	ENSG00000204128	2.5e-14	+	231049360	231049540	0	1	180,	0	-13.6	-12.7	2.89	-1.45	-1.97	1.06
2	231165177	231165941	ENSG00000173692	5e-71	+	231165177	231165941	0	2	110,71,	0,693	-70.3	-69.1	1.84	-8.31	-9.44	0.561
2	231706924	231708716	ENSG00000187514	0	+	231706924	231708716	0	3	304,206,208,	0,705,1584	-537	#NAME?	11.7	-139	-142	0.37
2	231711309	231711549	ENSG00000187514	0	+	231711309	231711549	0	1	240,	0	-1840	#NAME?	2.86	-2.38	-3.03	-0.0885
2	231711847	231712636	ENSG00000187514	0	+	231711847	231712636	0	2	136,194,	0,595	-9370	#NAME?	3.88	-7.66	-8.75	-0.0954
2	231807670	231807939	ENSG00000144524	1e-301	+	231807670	231807939	0	1	269,	0	-301	-299	2.35	-2.87	-3.58	0.223
2	232336530	232336801	ENSG00000144535	2.5e-33	+	232336530	232336801	0	1	271,	0	-32.6	-31.5	3.58	-2.01	-2.62	-0.884
2	232550619	232550950	ENSG00000135930	1e-140	+	232550619	232550950	0	2	125,145,	0,186	-140	-139	3.74	-2.91	-3.63	0.461
2	232553854	232556533	ENSG00000135930	7.9e-15	+	232553854	232556533	0	2	33,118,	0,2561	-14.1	-13.1	1.54	-6.22	-7.21	0.724
2	232580952	232581252	ENSG00000135930	1e-174	+	232580952	232581252	0	1	300,	0	-174	-172	10.5	-2.95	-3.67	-0.961
2	232760527	232761422	ENSG00000204120	4.7e-05	+	232760527	232761422	0	2	64,27,	0,868	-4.33	-3.51	1.27	-1.51	-2.04	-0.594
2	232815891	232832998	ENSG00000204120	1e-230	+	232815891	232832998	0	4	18,162,159,142,	0,979,3935,16965	-230	-228	2.56	-2.03	-2.63	-0.177
2	232856801	232857491	ENSG00000204120	1e-286	+	232856801	232857491	0	1	690,	0	-286	-285	4.1	-17.3	-18.9	-0.501
2	232857969	232858179	ENSG00000204120	3.2e-40	+	232857969	232858179	0	1	210,	0	-39.5	-38.5	1.69	-3.41	-4.17	-0.433
2	232857269	232869096	ENSG00000182600	1e-258	+	232857269	232869096	0	2	186,83,	0,11744	-258	-257	6.21	-2.73	-3.42	-0.601
2	235035089	235041815	ENSG00000130147	0	+	235035089	235041815	0	2	31,928,	0,5798	-539	#NAME?	18	-6.7	-7.72	-0.546
2	235041964	235054187	ENSG00000130147	0	+	235041964	235054187	0	3	1283,189,596,	0,10597,11627	-413	#NAME?	25.3	-1.52	-2.04	-0.197
2	235055054	235055594	ENSG00000130147	0	+	235055054	235055594	0	1	540,	0	-1520	#NAME?	7.89	-3.6	-4.38	-0.272
2	236124845	236125985	ENSG00000157985	0	+	236124845	236125985	0	1	1140,	0	-476	#NAME?	14.3	-2.06	-2.66	-0.213
2	237779746	237780226	ENSG00000124831	0	+	237779746	237780226	0	1	480,	0	-525	#NAME?	4.42	-3.25	-4	-0.32
2	238035906	238057203	ENSG00000258984	1e-201	+	238035906	238057203	0	4	34,117,103,46,	0,5381,9775,21251	-201	-200	4.4	-1.72	-2.28	0.286
2	238098396	238098636	ENSG00000258984	4e-39	+	238098396	238098636	0	1	240,	0	-38.4	-37.4	1.93	-1.53	-2.05	0.349
2	238098424	238098635	ENSG00000132330	2.5e-39	+	238098424	238098635	0	1	211,	0	-38.6	-37.5	1.93	-1.38	-1.88	0.336
2	238131339	238132119	ENSG00000144488	1e-55	+	238131339	238132119	0	1	780,	0	-55	-53.9	10.4	-3.79	-4.59	1.62
2	238328740	238332828	ENSG00000204104	0	+	238328740	238332828	0	3	89,417,5,	0,185,4083	-1730	#NAME?	9.66	-3.27	-4.02	-0.203
2	238397548	238399102	ENSG00000204104	0	+	238397548	238399102	0	2	132,349,	0,1205	-555	#NAME?	11.3	-1.56	-2.09	-0.299
2	240577632	240578531	ENSG00000142327	0	+	240577632	240578531	0	1	899,	0	-633	#NAME?	5.63	-5.68	-6.63	0.325
2	241223638	241224178	ENSG00000146205	1e-167	+	241223638	241224178	0	1	540,	0	-167	-165	12.1	-1.42	-1.93	0.486
2	241225136	241225377	ENSG00000146205	1.3e-37	+	241225136	241225377	0	1	241,	0	-36.9	-35.9	7.55	-1.71	-2.27	1.46
2	241672212	241672930	ENSG00000168397	0	+	241672212	241672930	0	1	718,	0	-362	#NAME?	10.5	-1.5	-2.02	0.239
2	241726148	241726239	ENSG00000168395	8.7e-05	+	241726148	241726239	0	1	91,	0	-4.06	-3.25	1.74	-1.41	-1.91	-1.45
2	241749231	241749322	ENSG00000180902	3.5e-08	+	241749231	241749322	0	1	91,	0	-7.46	-6.58	1.69	-2.08	-2.69	0.964
2	241755141	241755412	ENSG00000180902	4e-15	+	241755141	241755412	0	1	271,	0	-14.4	-13.5	1.78	-2.19	-2.81	0.511
2	1633982	1634312	ENSG00000130508	0	-	1633982	1634312	0	1	330,	0	-413	#NAME?	9.42	-2.53	-3.2	-0.487
2	1646138	1649457	ENSG00000130508	0	-	1646138	1649457	0	2	32,1286,	0,2033	-1020	#NAME?	22.1	-11.7	-13	-0.608
2	3545597	3548045	ENSG00000171865	0	-	3545597	3548045	0	2	274,115,	0,2333	-477	#NAME?	8.24	-2.29	-2.93	-0.322
2	8730250	8731568	ENSG00000134313	0	-	8730250	8731568	0	1	1318,	0	-2520	#NAME?	14.8	-7.45	-8.52	-0.239
2	9489982	9492910	ENSG00000151694	0	-	9489982	9492910	0	3	536,51,13,	0,1118,2915	-3000	#NAME?	18.1	-22.1	-23.8	-0.626
2	9630400	9630865	ENSG00000134308	0	-	9630400	9630865	0	2	216,53,	0,412	-394	#NAME?	5.59	-2.81	-3.51	0.283
2	10058187	10058577	ENSG00000205795	1.3e-11	-	10058187	10058577	0	1	390,	0	-10.9	-9.95	4.38	-1.37	-1.86	1.24
2	10783959	10784289	ENSG00000143870	0	-	10783959	10784289	0	1	330,	0	-1350	#NAME?	3.01	-3.8	-4.6	-0.154
2	11180029	11180240	ENSG00000134318	4e-29	-	11180029	11180240	0	1	211,	0	-28.4	-27.4	2.13	-2.22	-2.85	-0.572
2	11182902	11192208	ENSG00000134318	0	-	11182902	11192208	0	2	538,61,	0,9245	-5980	#NAME?	20.6	-20.3	-22	-0.528
2	11446048	11446348	ENSG00000169016	0	-	11446048	11446348	0	1	300,	0	-333	#NAME?	15.2	-2.71	-3.4	-0.79
2	17665278	17665579	ENSG00000163029	1e-231	-	17665278	17665579	0	1	301,	0	-231	-229	3.09	-1.57	-2.1	0.23
2	18554902	18560201	ENSG00000240857	0	-	18554902	18560201	0	2	906,22,	0,5277	-4710	#NAME?	25.4	-9.45	-10.6	-0.426
2	18555544	18563879	ENSG00000250741	0	-	18555544	18563879	0	2	264,35,	0,8300	-671	#NAME?	11.9	-4.95	-5.84	-0.632
2	19914086	19914206	ENSG00000118965	1.3e-08	-	19914086	19914206	0	1	120,	0	-7.88	-7	1.35	-2.53	-3.2	-0.626
2	20201695	20201995	ENSG00000115884	1.6e-81	-	20201695	20201995	0	1	300,	0	-80.8	-79.6	5.2	-1.7	-2.26	-0.55
2	20250067	20250278	ENSG00000055917	1e-160	-	20250067	20250278	0	1	211,	0	-160	-158	3.08	-16.5	-18	-0.974
2	20618717	20619168	ENSG00000118960	5e-72	-	20618717	20619168	0	1	451,	0	-71.3	-70.2	3.22	-1.64	-2.19	-0.283
2	20678341	20678932	ENSG00000270100	0	-	20678341	20678932	0	1	591,	0	-353	#NAME?	6.57	-5.87	-6.84	0.545
2	20685540	20685781	ENSG00000118961	3.2e-35	-	20685540	20685781	0	1	241,	0	-34.5	-33.4	2.86	-4.05	-4.87	-1.05
2	23751541	23751901	ENSG00000119778	1e-116	-	23751541	23751901	0	1	360,	0	-116	-115	5.63	-5.35	-6.28	-0.932
2	24029399	24029638	ENSG00000163026	1.6e-41	-	24029399	24029638	0	1	239,	0	-40.8	-39.7	2.53	-2.2	-2.83	0.588
2	24037703	24049575	ENSG00000163026	0	-	24037703	24049575	0	3	1809,48,22,	0,9610,11850	-1290	#NAME?	29.3	-5.05	-5.95	-0.276
2	24271834	24271925	ENSG00000198399	2.2e-08	-	24271834	24271925	0	1	91,	0	-7.66	-6.78	1.27	-2.25	-2.88	0.569
2	24298743	24300137	ENSG00000198399	1e-184	-	24298743	24300137	0	2	71,229,	0,1165	-184	-183	2.53	-1.95	-2.55	0.257
2	24819498	24820829	ENSG00000138031	0	-	24819498	24820829	0	2	616,584,	0,747	-788	#NAME?	5.17	-4.02	-4.83	-0.203
2	24918399	24918939	ENSG00000138031	0	-	24918399	24918939	0	1	540,	0	-445	#NAME?	13.8	-14.6	-16.1	-1.04
2	25234028	25235764	ENSG00000119772	0	-	25234028	25235764	0	2	392,59,	0,1677	-1070	#NAME?	7.27	-3.46	-4.22	-0.324
2	25300172	25313992	ENSG00000119772	1.3e-05	-	25300172	25313992	0	2	71,80,	0,13740	-4.89	-4.06	1.73	-2.08	-2.7	-1.29
2	25742134	25749809	ENSG00000143970	0	-	25742134	25749809	0	2	2342,114,	0,7561	-1790	#NAME?	19.8	-25.5	-27.3	-0.477
2	25928181	25928720	ENSG00000084731	0	-	25928181	25928720	0	1	539,	0	-1050	#NAME?	10.7	-6.7	-7.72	-0.479
2	25956397	25980595	ENSG00000084731	6.3e-12	-	25956397	25980595	0	2	47,223,	0,23975	-11.2	-10.3	2.11	-2.54	-3.22	-0.876
2	25981282	25981971	ENSG00000084731	1e-168	-	25981282	25981971	0	1	689,	0	-168	-167	9.92	-7.46	-8.53	-0.885
2	27070471	27070592	ENSG00000228474	1e-152	-	27070471	27070592	0	1	121,	0	-152	-151	1.46	-6.37	-7.37	0.245
2	27130755	27130965	ENSG00000138073	5e-12	-	27130755	27130965	0	1	210,	0	-11.3	-10.4	1.28	-3.95	-4.76	-0.456
2	27212022	27212664	ENSG00000138074	2e-98	-	27212022	27212664	0	3	264,60,36,	0,440,606	-97.7	-96.5	4.83	-2.24	-2.87	-0.599
2	27326207	27326777	ENSG00000115207	0	-	27326207	27326777	0	1	570,	0	-4330	#NAME?	10.1	-3.19	-3.93	-0.157
2	27356853	27357034	ENSG00000115207	3.8e-10	-	27356853	27357034	0	1	181,	0	-9.42	-8.52	3.69	-1.42	-1.92	1.35
2	27369441	27369621	ENSG00000115211	2e-11	-	27369441	27369621	0	1	180,	0	-10.7	-9.82	1.59	-2.4	-3.06	-0.596
2	27378098	27378493	ENSG00000163795	1e-144	-	27378098	27378493	0	2	273,27,	0,368	-144	-143	9.1	-1.64	-2.19	-0.599
2	27381193	27381373	ENSG00000115241	2e-38	-	27381193	27381373	0	1	180,	0	-37.7	-36.6	1.39	-5.48	-6.42	-0.36
2	27381462	27381732	ENSG00000115241	0	-	27381462	27381732	0	1	270,	0	-1740	#NAME?	4.36	-3.32	-4.08	-0.143
2	27383595	27385214	ENSG00000115241	0	-	27383595	27385214	0	3	5,141,542,	0,356,1077	-694	#NAME?	2.86	-5	-5.9	-0.152
2	27653120	27653691	ENSG00000119760	0	-	27653120	27653691	0	1	571,	0	-515	#NAME?	3.28	-14.9	-16.4	-0.396
2	27657409	27661234	ENSG00000119760	1e-208	-	27657409	27661234	0	2	260,251,	0,3574	-208	-207	4.15	-1.96	-2.55	-0.181
2	27707483	27707930	ENSG00000205334	2.5e-62	-	27707483	27707930	0	1	447,	0	-61.6	-60.5	7.65	-1.85	-2.43	0.98
2	28869585	28870182	ENSG00000171103	0	-	28869585	28870182	0	1	597,	0	-505	#NAME?	12.6	-8.43	-9.56	-0.765
2	33584969	33585477	ENSG00000119812	1e-283	-	33584969	33585477	0	1	508,	0	-283	-282	6.95	-8.07	-9.18	-0.604
2	36849291	36849352	ENSG00000115808	2.1e-05	-	36849291	36849352	0	1	61,	0	-4.68	-3.86	1.31	-2.51	-3.17	-0.967
2	37227545	37228925	ENSG00000115816	0	-	37227545	37228925	0	1	1380,	0	-6100	#NAME?	21	-45	-47.3	-0.417
2	37316479	37317836	ENSG00000115825	0	-	37316479	37317836	0	2	700,50,	0,1307	-3200	#NAME?	18.5	-19.6	-21.2	-0.486
2	37645389	37647401	ENSG00000163171	0	-	37645389	37647401	0	2	1433,8,	0,2004	-1460	#NAME?	11.3	-6.08	-7.06	-0.353
2	38298121	38298452	ENSG00000119787	0	-	38298121	38298452	0	1	331,	0	-431	#NAME?	4.56	-6.73	-7.75	-0.493
2	38798057	38798387	ENSG00000163214	0	-	38798057	38798387	0	1	330,	0	-407	#NAME?	5.2	-2.23	-2.86	-0.283
2	38861017	38861736	ENSG00000163214	0	-	38861017	38861736	0	1	719,	0	-1080	#NAME?	8.08	-13.7	-15.1	-0.484
2	38984932	38987529	ENSG00000115904	0	-	38984932	38987529	0	2	1383,57,	0,2540	-3060	#NAME?	25.9	-12.7	-14.1	-0.299
2	39022601	39023813	ENSG00000115904	0	-	39022601	39023813	0	2	624,36,	0,1176	-991	#NAME?	14.1	-19.3	-21	-0.858
2	39736567	39744415	ENSG00000138050	0	-	39736567	39744415	0	2	492,46,	0,7802	-2960	#NAME?	13.7	-6.01	-6.98	-0.317
2	39769632	39771585	ENSG00000138050	0	-	39769632	39771585	0	2	487,81,	0,1872	-2190	#NAME?	8.4	-12.3	-13.7	-0.461
2	40429933	40446433	ENSG00000183023	1e-109	-	40429933	40446433	0	2	371,19,	0,16481	-109	-108	13.3	-1.98	-2.58	0.955
2	42443599	42443928	ENSG00000171126	7.9e-51	-	42443599	42443928	0	1	329,	0	-50.1	-49.1	6.84	-5.4	-6.33	-1.95
2	43223742	43224577	ENSG00000152518	0	-	43223742	43224577	0	1	835,	0	-8960	#NAME?	27.3	-6.62	-7.63	-0.252
2	43230835	43231196	ENSG00000115970	0	-	43230835	43231196	0	1	361,	0	-516	#NAME?	7.43	-1.96	-2.55	-0.345
2	43574408	43574949	ENSG00000115970	1e-195	-	43574408	43574949	0	1	541,	0	-195	-194	11	-2.47	-3.13	-0.427
2	45005220	45005459	ENSG00000170577	1.3e-50	-	45005220	45005459	0	1	239,	0	-49.9	-48.8	2.19	-10.7	-12	0.988
2	45388769	45389008	ENSG00000068784	1.3e-21	-	45388769	45389008	0	1	239,	0	-20.9	-20	1.69	-4.55	-5.42	-0.718
2	45389306	45393070	ENSG00000068784	0	-	45389306	45393070	0	2	293,126,	0,3638	-2510	#NAME?	15.1	-1.5	-2.02	-0.181
2	45599453	45601969	ENSG00000068784	0	-	45599453	45601969	0	2	382,67,	0,2449	-766	#NAME?	6.03	-8.39	-9.51	-0.515
2	46512152	46512541	ENSG00000250565	1e-180	-	46512152	46512541	0	1	389,	0	-180	-179	19.5	-1.68	-2.23	-0.829
2	46580936	46581447	ENSG00000151665	0	-	46580936	46581447	0	1	511,	0	-8010	#NAME?	14.3	-3.93	-4.74	0.154
2	46905015	46905928	ENSG00000180398	0	-	46905015	46905928	0	2	579,112,	0,801	-2110	#NAME?	7.82	-2.24	-2.87	-0.136
2	47152968	47176511	ENSG00000273269	1e-105	-	47152968	47176511	0	3	48,31,71,	0,17765,23472	-105	-104	3.17	-1.54	-2.07	0.445
2	47167638	47170892	ENSG00000143933	4e-85	-	47167638	47170892	0	2	52,159,	0,3095	-84.4	-83.3	2.73	-2.94	-3.66	0.533
2	47807705	47808215	ENSG00000138081	0	-	47807705	47808215	0	1	510,	0	-4840	#NAME?	16.9	-4.92	-5.82	-0.252
2	53694544	53714438	ENSG00000115239	2.5e-67	-	53694544	53714438	0	3	18,258,55,	0,5726,19839	-66.6	-65.5	2.22	-10.1	-11.4	-0.846
2	53700341	53714437	ENSG00000270898	1.3e-64	-	53700341	53714437	0	2	187,54,	0,14042	-63.9	-62.8	2.11	-10.8	-12.1	-0.885
2	53864844	53865444	ENSG00000068878	0	-	53864844	53865444	0	1	600,	0	-1880	#NAME?	7.02	-9.08	-10.2	-0.327
2	54972306	54972396	ENSG00000115310	6.3e-85	-	54972306	54972396	0	1	90,	0	-84.2	-83	1.54	-8.83	-9.98	-0.509
2	55025247	55025907	ENSG00000115310	5e-28	-	55025247	55025907	0	1	660,	0	-27.3	-26.3	3.32	-1.48	-2	0.532
2	55026893	55027074	ENSG00000115310	5.1e-08	-	55026893	55027074	0	1	181,	0	-7.29	-6.42	2.35	-1.51	-2.03	1.28
2	55049779	55050288	ENSG00000115310	0	-	55049779	55050288	0	1	509,	0	-717	#NAME?	12	-6.27	-7.26	-0.461
2	55290809	55291080	ENSG00000115355	0	-	55290809	55291080	0	1	271,	0	-509	#NAME?	7.15	-7.77	-8.86	-0.679
2	55291679	55291890	ENSG00000115355	1e-161	-	55291679	55291890	0	1	211,	0	-161	-160	3.84	-4.05	-4.87	-0.612
2	55295165	55295376	ENSG00000115355	1e-19	-	55295165	55295376	0	1	211,	0	-19	-18	1.77	-3.7	-4.49	0.886
2	55334199	55335070	ENSG00000115355	0	-	55334199	55335070	0	1	871,	0	-5370	#NAME?	10.5	-2.21	-2.84	-0.0972
2	55615306	55617234	ENSG00000275052	2e-30	-	55615306	55617234	0	3	200,100,91,	0,1211,1837	-29.7	-28.7	2.78	-5.47	-6.41	0.739
2	58159361	58159779	ENSG00000115392	0	-	58159361	58159779	0	1	418,	0	-2680	#NAME?	7.58	-2.65	-3.33	-0.152
2	60546011	60549782	ENSG00000119866	1e-301	-	60546011	60549782	0	2	383,8,	0,3763	-301	-299	4.27	-3.31	-4.06	-0.402
2	60553474	60553595	ENSG00000119866	6.5e-08	-	60553474	60553595	0	1	121,	0	-7.19	-6.32	1.82	-1.48	-2	1
2	61143265	61144043	ENSG00000212978	0	-	61143265	61144043	0	1	778,	0	-613	#NAME?	13.8	-1.31	-1.8	0.205
2	61187911	61188919	ENSG00000115464	0	-	61187911	61188919	0	2	830,10,	0,998	-3050	#NAME?	15.4	-8.39	-9.52	-0.271
2	61214207	61214568	ENSG00000115464	0	-	61214207	61214568	0	1	361,	0	-944	#NAME?	7.32	-17.7	-19.3	-0.797
2	61346311	61348344	ENSG00000115464	0	-	61346311	61348344	0	2	36,475,	0,1558	-1340	#NAME?	13.5	-5.18	-6.09	-0.463
2	61839552	61853874	ENSG00000170264	0	-	61839552	61853874	0	4	1029,239,238,16,	0,2569,7206,14306	-1060	#NAME?	10.3	-1.75	-2.31	-0.153
2	63564233	63571434	ENSG00000143951	1.6e-71	-	63564233	63571434	0	2	391,60,	0,7141	-70.8	-69.7	12	-1.56	-2.09	0.974
2	63893133	63897513	ENSG00000143952	0	-	63893133	63897513	0	2	402,18,	0,4362	-405	#NAME?	4.53	-5.04	-5.94	-0.452
2	63949148	63962402	ENSG00000143952	0	-	63949148	63962402	0	2	15,345,	0,12909	-523	#NAME?	7.14	-17	-18.5	-1.03
2	64094504	64095222	ENSG00000197329	0	-	64094504	64095222	0	1	718,	0	-1440	#NAME?	16.9	-12.2	-13.5	-0.696
2	64635503	64653682	ENSG00000179833	0	-	64635503	64653682	0	2	1372,63,	0,18116	-1760	#NAME?	28.7	-4.75	-5.63	-0.301
2	64960197	64960402	ENSG00000227394	2.8e-07	-	64960197	64960402	0	1	205,	0	-6.56	-5.7	2.52	-1.53	-2.06	1.38
2	65088272	65088512	ENSG00000138069	0	-	65088272	65088512	0	1	240,	0	-349	#NAME?	2.18	-5.79	-6.74	-0.274
2	68147544	68157597	ENSG00000273398	1e-129	-	68147544	68157597	0	2	23,337,	0,9716	-129	-128	9.23	-1.45	-1.97	-0.487
2	68464154	68466368	ENSG00000204923	0	-	68464154	68466368	0	3	216,339,225,	0,685,1989	-595	#NAME?	32.5	-2.89	-3.6	-0.643
2	69458146	69458507	ENSG00000115977	1e-173	-	69458146	69458507	0	1	361,	0	-173	-172	6.01	-1.88	-2.47	-0.411
2	69465975	69467811	ENSG00000115977	0	-	69465975	69467811	0	2	576,25,	0,1811	-475	#NAME?	14.2	-8.02	-9.13	-0.845
2	70087389	70088724	ENSG00000179818	0	-	70087389	70088724	0	3	46,120,315,	0,398,1020	-6890	#NAME?	6.6	-33.8	-35.9	-0.408
2	70181344	70182684	ENSG00000115998	1e-230	-	70181344	70182684	0	3	653,49,18,	0,1052,1322	-230	-228	9.74	-4.08	-4.91	-0.675
2	70297052	70297293	ENSG00000035141	0	-	70297052	70297293	0	1	241,	0	-438	#NAME?	2.68	-7.16	-8.22	0.347
2	70450089	70450837	ENSG00000163235	1.6e-34	-	70450089	70450837	0	1	748,	0	-33.8	-32.8	9.96	-1.95	-2.54	1.08
2	70808642	70809209	ENSG00000152672	1e-304	-	70808642	70809209	0	1	567,	0	-304	-302	18.2	-2.62	-3.3	-0.805
2	70830954	70831192	ENSG00000116031	4.8e-10	-	70830954	70831192	0	1	238,	0	-9.32	-8.42	3.38	-1.38	-1.88	-1.36
2	71109683	71110826	ENSG00000124370	0	-	71109683	71110826	0	2	439,64,	0,1079	-711	#NAME?	9.34	-1.33	-1.82	-0.235
2	71118359	71124417	ENSG00000124370	1e-112	-	71118359	71124417	0	2	25,212,	0,5846	-112	-110	3.57	-1.71	-2.27	-0.447
2	71129766	71129944	ENSG00000124370	1.6e-34	-	71129766	71129944	0	1	178,	0	-33.8	-32.7	2.71	-1.31	-1.8	-0.569
2	73075026	73076012	ENSG00000135631	9.99988867182683e-321	-	73075026	73076012	0	2	698,20,	0,966	-320	-319	8.47	-4.82	-5.7	-0.432
2	73079808	73080048	ENSG00000135631	6.3e-62	-	73079808	73080048	0	1	240,	0	-61.2	-60	2.27	-2.57	-3.25	0.483
2	74369390	74370250	ENSG00000204843	1e-123	-	74369390	74370250	0	3	101,105,65,	0,574,795	-123	-122	1.79	-2.53	-3.21	-0.217
2	74418440	74421591	ENSG00000284308	6.3e-10	-	74418440	74421591	0	2	102,49,	0,3102	-9.2	-8.31	3.41	-1.42	-1.92	1.88
2	74462459	74462908	ENSG00000115275	0	-	74462459	74462908	0	1	449,	0	-448	#NAME?	6.86	-2.99	-3.71	-0.339
2	74471957	74472137	ENSG00000204822	4e-45	-	74471957	74472137	0	1	180,	0	-44.4	-43.3	1.57	-2.57	-3.25	-0.293
2	74473172	74473322	ENSG00000204822	5e-38	-	74473172	74473322	0	1	150,	0	-37.3	-36.2	5.48	-1.62	-2.16	-1.06
2	74471985	74472165	ENSG00000135637	6.3e-40	-	74471985	74472165	0	1	180,	0	-39.2	-38.1	1.57	-4.74	-5.62	-0.385
2	74473927	74474705	ENSG00000135637	0	-	74473927	74474705	0	1	778,	0	-407	#NAME?	14.8	-1.58	-2.11	-0.38
2	74481795	74483050	ENSG00000135637	4e-98	-	74481795	74483050	0	1	1255,	0	-97.4	-96.2	14.3	-1.34	-1.83	-0.372
2	74499438	74499678	ENSG00000179528	1.3e-28	-	74499438	74499678	0	1	240,	0	-27.9	-26.9	3.93	-1.5	-2.02	0.969
2	74501606	74503316	ENSG00000179528	1e-186	-	74501606	74503316	0	2	8,650,	0,1060	-186	-185	29	-2.27	-2.91	-0.623
2	74532981	74533221	ENSG00000115318	1.3e-32	-	74532981	74533221	0	1	240,	0	-31.9	-30.8	1.52	-2.22	-2.84	-0.304
2	74533309	74533519	ENSG00000115318	2.5e-54	-	74533309	74533519	0	1	210,	0	-53.6	-52.5	3.31	-1.46	-1.97	-0.535
2	85322171	85322740	ENSG00000152291	5e-67	-	85322171	85322740	0	1	569,	0	-66.3	-65.1	4.17	-3.5	-4.27	-0.519
2	85544722	85545262	ENSG00000115486	0	-	85544722	85545262	0	1	540,	0	-5970	#NAME?	8.87	-20	-21.7	0.343
2	85606653	85606952	ENSG00000168887	1e-125	-	85606653	85606952	0	1	299,	0	-125	-124	6.13	-1.77	-2.34	-0.491
2	85607756	85608264	ENSG00000168887	0	-	85607756	85608264	0	1	508,	0	-639	#NAME?	8.94	-2	-2.6	-0.256
2	85608382	85608920	ENSG00000168887	0	-	85608382	85608920	0	1	538,	0	-400	#NAME?	4.92	-3.21	-3.96	0.215
2	85839279	85839700	ENSG00000115525	0	-	85839279	85839700	0	1	421,	0	-344	#NAME?	17	-6.59	-7.6	-1.07
2	85839998	85840329	ENSG00000115525	1e-199	-	85839998	85840329	0	1	331,	0	-199	-198	9.7	-3.15	-3.89	-0.831
2	85847952	85848283	ENSG00000115525	4e-89	-	85847952	85848283	0	1	331,	0	-88.4	-87.2	3.82	-5.57	-6.51	-1.02
2	86020844	86021265	ENSG00000068654	0	-	86020844	86021265	0	1	421,	0	-478	#NAME?	18.3	-1.85	-2.43	-0.6
2	86021414	86022644	ENSG00000068654	9.99999998481684e-316	-	86021414	86022644	0	1	1230,	0	-315	-314	11.4	-2.98	-3.7	-0.58
2	86026360	86026630	ENSG00000068654	1.3e-83	-	86026360	86026630	0	1	270,	0	-82.9	-81.7	2.6	-2.04	-2.65	-0.384
2	86026809	86027920	ENSG00000068654	0	-	86026809	86027920	0	2	714,36,	0,1075	-2410	#NAME?	32.9	-1.67	-2.22	-0.178
2	86031542	86032359	ENSG00000068654	2.5e-22	-	86031542	86032359	0	2	93,88,	0,729	-21.6	-20.6	2.13	-4.33	-5.18	-1.04
2	86144291	86144531	ENSG00000132305	7.9e-77	-	86144291	86144531	0	1	240,	0	-76.1	-75	1.45	-5.18	-6.1	0.24
2	86603960	86605307	ENSG00000239305	0	-	86603960	86605307	0	1	1347,	0	-1990	#NAME?	15.6	-41.9	-44.2	-0.819
2	86791160	86791339	ENSG00000153563	0.0016	-	86791160	86791339	0	1	179,	0	-2.79	-2.02	2.59	-1.35	-1.84	1.7
2	88448068	88452089	ENSG00000214336	1e-242	-	88448068	88452089	0	2	761,194,	0,3827	-242	-240	20.4	-2.37	-3.02	-0.502
2	88570915	88575376	ENSG00000172071	0	-	88570915	88575376	0	2	126,711,	0,3750	-601	#NAME?	15.3	-9.93	-11.1	-0.566
2	95121949	95149434	ENSG00000144029	0	-	95121949	95149434	0	2	51,550,	0,26935	-504	#NAME?	12	-4.66	-5.53	-0.494
2	95147538	95148017	ENSG00000144026	4e-15	-	95147538	95148017	0	1	479,	0	-14.4	-13.4	2.21	-4.26	-5.09	0.938
2	95148076	95150198	ENSG00000144026	0	-	95148076	95150198	0	1	2122,	0	-3210	#NAME?	33.8	-22.2	-24	-0.48
2	95855406	95856157	ENSG00000174501	0	-	95855406	95856157	0	1	751,	0	-585	#NAME?	12.4	-2.71	-3.4	-0.35
2	96022244	96023320	ENSG00000186281	0	-	96022244	96023320	0	3	31,56,363,	0,423,713	-653	#NAME?	21	-1.59	-2.12	-0.452
2	96186379	96187278	ENSG00000084090	0	-	96186379	96187278	0	2	535,62,	0,837	-4080	#NAME?	6.03	-36	-38.2	-0.361
2	96208347	96208825	ENSG00000084090	0	-	96208347	96208825	0	1	478,	0	-393	#NAME?	21	-1.68	-2.23	-0.288
2	96593528	96593919	ENSG00000114982	0	-	96593528	96593919	0	1	391,	0	-939	#NAME?	5.14	-11	-12.2	-0.47
2	96594367	96595446	ENSG00000114982	0	-	96594367	96595446	0	1	1079,	0	-1660	#NAME?	16.3	-2.87	-3.58	-0.208
2	96706702	96707328	ENSG00000114988	0	-	96706702	96707328	0	1	626,	0	-435	#NAME?	16.7	-3.3	-4.05	-0.508
2	97775849	97793302	ENSG00000075568	0	-	97775849	97793302	0	3	169,599,13,	0,16536,17440	-920	#NAME?	8.4	-6.77	-7.79	-0.369
2	98599819	98600090	ENSG00000183513	1e-170	-	98599819	98600090	0	1	271,	0	-170	-169	4.75	-3.71	-4.5	0.615
2	98600329	98602427	ENSG00000183513	0	-	98600329	98602427	0	2	464,46,	0,2052	-475	#NAME?	8.11	-4.21	-5.04	-0.247
2	98621055	98621806	ENSG00000071073	0	-	98621055	98621806	0	1	751,	0	-727	#NAME?	19.3	-5.16	-6.07	-0.666
2	98726220	98726641	ENSG00000071073	1e-139	-	98726220	98726641	0	1	421,	0	-139	-138	13.7	-2.09	-2.7	-1.03
2	99117204	99118593	ENSG00000135951	1e-188	-	99117204	99118593	0	3	42,216,43,	0,339,1346	-188	-186	6.83	-2.42	-3.08	0.681
2	99125097	99126596	ENSG00000135951	1e-172	-	99125097	99126596	0	1	1499,	0	-172	-170	20	-2.33	-2.97	-0.537
2	99319071	99319252	ENSG00000115514	1.3e-31	-	99319071	99319252	0	1	181,	0	-30.9	-29.8	2.01	-2.29	-2.93	0.598
2	99436782	99442321	ENSG00000135945	0	-	99436782	99442321	0	3	9,737,5,	0,1791,5534	-2250	#NAME?	26.7	-3.79	-4.58	-0.318
2	99551262	99551562	ENSG00000144218	1e-174	-	99551262	99551562	0	1	300,	0	-174	-173	10.3	-6.39	-7.39	-1.35
2	99593206	99593507	ENSG00000144218	1e-92	-	99593206	99593507	0	1	301,	0	-92	-90.8	4.74	-1.79	-2.36	0.557
2	100274788	100275628	ENSG00000170500	1e-200	-	100274788	100275628	0	1	840,	0	-200	-199	12.5	-6.71	-7.74	-0.598
2	101007616	101008187	ENSG00000204634	0	-	101007616	101008187	0	1	571,	0	-1020	#NAME?	13.9	-5.16	-6.07	-0.577
2	101271457	101271726	ENSG00000163162	4e-55	-	101271457	101271726	0	1	269,	0	-54.4	-53.3	2.05	-2.95	-3.67	0.414
2	105307834	105308134	ENSG00000135966	5e-58	-	105307834	105308134	0	1	300,	0	-57.3	-56.1	5.37	-5.57	-6.51	-1.43
2	105334086	105335136	ENSG00000272994	0	-	105334086	105335136	0	1	1050,	0	-2090	#NAME?	27.9	-1.76	-2.32	-0.246
2	106093810	106096789	ENSG00000115652	0	-	106093810	106096789	0	2	347,72,	0,2907	-1130	#NAME?	12.3	-9.86	-11.1	-0.524
2	112238316	112238557	ENSG00000144161	1.3e-45	-	112238316	112238557	0	1	241,	0	-44.9	-43.8	1.81	-1.7	-2.25	-0.303
2	112736606	112736997	ENSG00000169607	1e-153	-	112736606	112736997	0	1	391,	0	-153	-152	8.89	-1.55	-2.08	-0.637
2	112752318	112757080	ENSG00000169607	0	-	112752318	112757080	0	2	156,1104,	0,3658	-3700	#NAME?	15.2	-8.46	-9.59	-0.235
2	113714973	113717471	ENSG00000115084	4e-15	-	113714973	113717471	0	2	222,19,	0,2479	-14.4	-13.5	1.93	-1.45	-1.96	-0.459
2	117919494	117931064	ENSG00000125633	0	-	117919494	117931064	0	2	902,28,	0,11542	-889	#NAME?	10.9	-10	-11.2	-0.486
2	118183056	118183235	ENSG00000226856	1.3e-05	-	118183056	118183235	0	1	179,	0	-4.9	-4.07	2.95	-2.6	-3.28	2.7
2	120221632	120222580	ENSG00000226479	0	-	120221632	120222580	0	1	948,	0	-2210	#NAME?	26.1	-1.64	-2.19	-0.223
2	121337985	121338734	ENSG00000074054	1e-247	-	121337985	121338734	0	1	749,	0	-247	-246	3.87	-2.26	-2.89	-0.203
2	121339991	121340411	ENSG00000074054	0	-	121339991	121340411	0	1	420,	0	-1320	#NAME?	9.13	-2.77	-3.47	-0.282
2	121340590	121340921	ENSG00000074054	3.2e-68	-	121340590	121340921	0	1	331,	0	-67.5	-66.3	2.13	-1.75	-2.31	-0.285
2	121530721	121606156	ENSG00000074054	5e-58	-	121530721	121606156	0	2	24,456,	0,74979	-57.3	-56.2	3.36	-5.52	-6.46	-0.607
2	127292534	127293561	ENSG00000163161	5e-71	-	127292534	127293561	0	2	312,49,	0,978	-70.3	-69.1	2.85	-4.82	-5.71	-0.584
2	127307479	127308710	ENSG00000169967	1e-244	-	127307479	127308710	0	2	325,126,	0,1105	-244	-242	6.96	-2.98	-3.7	-0.483
2	127504702	127505747	ENSG00000163166	0	-	127504702	127505747	0	1	1045,	0	-2280	#NAME?	8.86	-10.4	-11.6	-0.307
2	127702131	127702942	ENSG00000136709	0	-	127702131	127702942	0	1	811,	0	-1480	#NAME?	42.6	-6.96	-8	-0.447
2	127713638	127713999	ENSG00000136709	1e-151	-	127713638	127713999	0	1	361,	0	-151	-150	2.8	-2.1	-2.71	-0.297
2	127719282	127721874	ENSG00000136709	0	-	127719282	127721874	0	2	1071,39,	0,2553	-1070	#NAME?	18.9	-2.93	-3.65	-0.208
2	127846237	127847343	ENSG00000144231	0	-	127846237	127847343	0	1	1106,	0	-5130	#NAME?	15.7	-10.8	-12.1	-0.288
2	127847820	127848149	ENSG00000144231	0	-	127847820	127848149	0	1	329,	0	-1110	#NAME?	5.55	-18.8	-20.4	-0.579
2	127846735	127847084	ENSG00000244563	0	-	127846735	127847084	0	1	349,	0	-3470	#NAME?	12.2	-8.18	-9.3	-0.389
2	128265489	128265997	ENSG00000136720	0	-	128265489	128265997	0	1	508,	0	-1500	#NAME?	16.8	-2.15	-2.77	0.371
2	130182239	130182330	ENSG00000136699	2.5e-23	-	130182239	130182330	0	1	91,	0	-22.6	-21.6	4.32	-5.12	-6.03	-1.26
2	131361853	131362121	ENSG00000233087	2e-47	-	131361853	131362121	0	1	268,	0	-46.7	-45.6	7.13	-2.64	-3.33	1.42
2	132645388	132645776	ENSG00000150551	1e-166	-	132645388	132645776	0	1	388,	0	-166	-164	27.8	-1.87	-2.45	-1.1
2	134735551	134867698	ENSG00000224043	1e-146	-	134735551	134867698	0	2	30,381,	0,131766	-146	-145	28.9	-1.35	-1.85	-0.58
2	135202791	135207802	ENSG00000121988	0	-	135202791	135207802	0	2	172,369,	0,4642	-771	#NAME?	21	-6.1	-7.08	-0.835
2	135510545	135511557	ENSG00000235651	2e-67	-	135510545	135511557	0	1	1012,	0	-66.7	-65.5	12	-1.4	-1.9	-0.665
2	136114763	136116038	ENSG00000121966	0	-	136114763	136116038	0	1	1275,	0	-2140	#NAME?	32.1	-7.71	-8.8	-0.405
2	144389201	144389892	ENSG00000169554	0	-	144389201	144389892	0	1	691,	0	-799	#NAME?	25.4	-4.22	-5.05	-0.674
2	144398398	144400137	ENSG00000169554	0	-	144398398	144400137	0	1	1739,	0	-1560	#NAME?	13.6	-1.35	-1.85	-0.13
2	147934763	147934974	ENSG00000115947	2.5e-33	-	147934763	147934974	0	1	211,	0	-32.6	-31.6	3.14	-1.87	-2.46	0.795
2	150469392	150471739	ENSG00000115963	0	-	150469392	150471739	0	2	846,113,	0,2234	-4150	#NAME?	19	-9.71	-10.9	-0.41
2	150487458	150487698	ENSG00000115963	3.5e-10	-	150487458	150487698	0	1	240,	0	-9.46	-8.56	2.42	-4.92	-5.81	1.56
2	151803026	151806883	ENSG00000162980	0	-	151803026	151806883	0	2	298,63,	0,3794	-1310	#NAME?	12	-4.31	-5.15	-0.38
2	151803038	151806894	ENSG00000283228	0	-	151803038	151806894	0	2	286,74,	0,3782	-1300	#NAME?	11.7	-4.13	-4.96	-0.372
2	152120392	152123835	ENSG00000115145	7.9e-61	-	152120392	152123835	0	2	410,70,	0,3373	-60.1	-58.9	2.81	-1.69	-2.24	-0.27
2	152656090	152657966	ENSG00000196504	0	-	152656090	152657966	0	2	308,82,	0,1794	-416	#NAME?	2.2	-1.56	-2.09	-0.0844
2	153478542	153478808	ENSG00000177519	3.2e-50	-	153478542	153478808	0	1	266,	0	-49.5	-48.4	6.24	-4.03	-4.85	1.36
2	156329761	156330149	ENSG00000153234	1e-102	-	156329761	156330149	0	1	388,	0	-102	-101	7.51	-2.38	-3.03	-0.962
2	157737163	157738508	ENSG00000115170	0	-	157737163	157738508	0	2	502,69,	0,1276	-1110	#NAME?	32.3	-3.18	-3.92	-0.573
2	159235851	159236178	ENSG00000196151	1e-154	-	159235851	159236178	0	1	327,	0	-154	-153	2.88	-7.91	-9.01	0.645
2	159282761	159286414	ENSG00000196151	1e-239	-	159282761	159286414	0	2	332,55,	0,3598	-239	-238	6.92	-2.7	-3.39	-0.606
2	159319998	159320389	ENSG00000123636	1e-187	-	159319998	159320389	0	1	391,	0	-187	-185	7.69	-2.63	-3.31	-0.611
2	159349792	159350333	ENSG00000123636	1.3e-61	-	159349792	159350333	0	1	541,	0	-60.9	-59.8	4.42	-2.23	-2.86	-0.496
2	159374730	159382716	ENSG00000123636	2.5e-12	-	159374730	159382716	0	2	23,158,	0,7828	-11.6	-10.7	1.8	-1.56	-2.09	0.584
2	163608856	163611253	ENSG00000182263	0	-	163608856	163611253	0	1	2397,	0	-875	#NAME?	37.3	-9.55	-10.7	-0.541
2	164492811	164493141	ENSG00000115290	0	-	164492811	164493141	0	1	330,	0	-339	#NAME?	11.3	-1.91	-2.49	-0.389
2	164694423	164695893	ENSG00000082438	0	-	164694423	164695893	0	1	1470,	0	-1210	#NAME?	11.9	-17.8	-19.4	-0.597
2	168075211	168112987	ENSG00000198648	8.1e-07	-	168075211	168112987	0	2	20,70,	0,37706	-6.09	-5.24	1.3	-4.83	-5.71	1
2	169240932	169241353	ENSG00000081479	1e-155	-	169240932	169241353	0	1	421,	0	-155	-154	7.48	-6.99	-8.03	-1.05
2	169546315	169546644	ENSG00000138399	0	-	169546315	169546644	0	1	329,	0	-1070	#NAME?	7.11	-5.54	-6.48	-0.413
2	169560623	169560744	ENSG00000138399	2.5e-16	-	169560623	169560744	0	1	121,	0	-15.6	-14.6	1.55	-5.75	-6.71	-0.853
2	169571796	169573069	ENSG00000138399	1e-263	-	169571796	169573069	0	2	375,74,	0,1199	-263	-262	5.33	-5.28	-6.2	-0.415
2	169645901	169654151	ENSG00000154479	1.3e-55	-	169645901	169654151	0	4	281,165,193,77,	0,3280,4427,8173	-54.9	-53.8	5.28	-2.89	-3.6	0.802
2	169654210	169674683	ENSG00000154479	6.6e-05	-	169654210	169674683	0	3	4,157,108,	0,8069,20365	-4.18	-3.36	1.67	-3.52	-4.29	1.45
2	171323999	171324360	ENSG00000123600	0	-	171323999	171324360	0	1	361,	0	-1500	#NAME?	21.4	-3.99	-4.8	-0.516
2	171337474	171339426	ENSG00000123600	2.5e-80	-	171337474	171339426	0	2	28,243,	0,1709	-79.6	-78.4	3.32	-4.05	-4.88	-0.699
2	171785146	171785296	ENSG00000115840	2e-18	-	171785146	171785296	0	1	150,	0	-17.7	-16.8	1.79	-1.97	-2.57	-0.635
2	172100248	172100729	ENSG00000115844	0	-	172100248	172100729	0	1	481,	0	-681	#NAME?	5.23	-1.97	-2.57	0.198
2	172102449	172102600	ENSG00000115844	3.8e-07	-	172102449	172102600	0	1	151,	0	-6.42	-5.56	1.3	-4.03	-4.85	0.528
2	173909936	173913198	ENSG00000172845	1e-276	-	173909936	173913198	0	2	321,129,	0,3133	-276	-275	2.94	-6.95	-7.99	-0.37
2	173954912	173955363	ENSG00000172845	0	-	173954912	173955363	0	1	451,	0	-5480	#NAME?	18.6	-18.9	-20.6	-0.541
2	173955422	173955962	ENSG00000172845	0	-	173955422	173955962	0	1	540,	0	-2410	#NAME?	8.22	-5.46	-6.4	-0.254
2	174348288	174349151	ENSG00000138433	0	-	174348288	174349151	0	1	863,	0	-1680	#NAME?	8.1	-3.95	-4.76	-0.176
2	174472981	174481504	ENSG00000163328	0	-	174472981	174481504	0	2	383,8,	0,8515	-333	#NAME?	11.3	-9.51	-10.7	-1.13
2	174481683	174482899	ENSG00000163328	1e-116	-	174481683	174482899	0	2	304,27,	0,1189	-116	-115	7.69	-1.34	-1.83	0.544
2	174562471	174566180	ENSG00000115935	4.4e-07	-	174562471	174566180	0	2	131,20,	0,3689	-6.36	-5.5	1.55	-1.32	-1.81	-0.648
2	175181426	175181577	ENSG00000154518	1e-191	-	175181426	175181577	0	1	151,	0	-191	-189	3.36	-5.2	-6.12	0.359
2	175183646	175183977	ENSG00000154518	6.3e-18	-	175183646	175183977	0	1	331,	0	-17.2	-16.2	8.95	-1.68	-2.23	-2.36
2	176176408	176177034	ENSG00000224189	1e-129	-	176176408	176177034	0	3	284,41,34,	0,490,592	-129	-127	4.99	-1.57	-2.1	-0.44
2	176629944	176630302	ENSG00000163364	1e-62	-	176629944	176630302	0	1	358,	0	-62	-60.9	7.17	-1.44	-1.94	-0.763
2	177230901	177231979	ENSG00000116044	0	-	177230901	177231979	0	1	1078,	0	-1740	#NAME?	9	-6.65	-7.67	-0.202
2	177229219	177229506	ENSG00000225808	1.3e-38	-	177229219	177229506	0	1	287,	0	-37.9	-36.9	4.28	-2.34	-2.99	1.1
2	177551425	177552385	ENSG00000196659	1e-144	-	177551425	177552385	0	1	960,	0	-144	-142	18.6	-1.87	-2.45	-0.611
2	177616635	177617263	ENSG00000197557	0	-	177616635	177617263	0	1	628,	0	-595	#NAME?	25.4	-3.24	-3.98	-0.636
2	178538759	178539836	ENSG00000155657	0	-	178538759	178539836	0	3	80,306,455,	0,186,622	-409	#NAME?	20.5	-1.58	-2.11	0.377
2	178546095	178546858	ENSG00000155657	5e-26	-	178546095	178546858	0	3	21,291,259,	0,116,504	-25.3	-24.3	6.32	-1.57	-2.1	1.11
2	178547224	178547596	ENSG00000155657	1.7e-09	-	178547224	178547596	0	2	81,190,	0,182	-8.76	-7.87	3.34	-3.13	-3.87	1.8
2	178620847	178621346	ENSG00000155657	1e-14	-	178620847	178621346	0	2	146,245,	0,254	-14	-13.1	3.94	-1.32	-1.81	1.11
2	179944935	179950570	ENSG00000163510	0	-	179944935	179950570	0	2	780,59,	0,5576	-2570	#NAME?	13	-11.4	-12.7	-0.29
2	183038197	183038408	ENSG00000061676	3.2e-17	-	183038197	183038408	0	1	211,	0	-16.5	-15.5	4.92	-5.24	-6.16	-2.43
2	189033900	189034989	ENSG00000204262	4e-18	-	189033900	189034989	0	2	316,74,	0,1015	-17.4	-16.4	3.69	-1.5	-2.02	-0.925
2	189755215	189761493	ENSG00000128694	0	-	189755215	189761493	0	2	345,74,	0,6204	-1720	#NAME?	22.5	-5.93	-6.9	-0.57
2	189782986	189783496	ENSG00000128699	0	-	189782986	189783496	0	1	510,	0	-1050	#NAME?	14.4	-2.28	-2.92	-0.408
2	190508857	190509307	ENSG00000189362	0	-	190508857	190509307	0	1	450,	0	-372	#NAME?	23.9	-3.3	-4.05	-0.997
2	195994524	195994970	ENSG00000203435	3.2e-12	-	195994524	195994970	0	1	446,	0	-11.5	-10.6	11.8	-1.65	-2.2	1.97
2	196137393	196139673	ENSG00000081320	0	-	196137393	196139673	0	2	336,54,	0,2226	-425	#NAME?	5.81	-18.4	-20	-0.875
2	199271595	199272494	ENSG00000119042	0	-	199271595	199272494	0	1	899,	0	-2040	#NAME?	22.4	-14.5	-16	-0.668
2	199456072	199457555	ENSG00000119042	1.3e-62	-	199456072	199457555	0	2	24,217,	0,1266	-61.9	-60.8	2.61	-6.87	-7.9	-0.912
2	199458392	199464971	ENSG00000119042	2e-57	-	199458392	199464971	0	3	353,81,136,	0,2059,6443	-56.7	-55.6	5.6	-2.26	-2.9	0.836
2	199932703	199935940	ENSG00000162971	0	-	199932703	199935940	0	2	620,10,	0,3227	-1740	#NAME?	16.3	-11.6	-12.9	-0.731
2	200910917	200913333	ENSG00000115942	0	-	200910917	200913333	0	2	470,39,	0,2377	-534	#NAME?	5.79	-11.3	-12.6	-0.477
2	200981156	200987400	ENSG00000155744	1e-162	-	200981156	200987400	0	2	715,36,	0,6208	-162	-161	8.75	-4.17	-5	-0.555
2	201137515	201137842	ENSG00000232133	7.9e-26	-	201137515	201137842	0	1	327,	0	-25.1	-24.1	8.44	-2.2	-2.83	1.73
2	201700822	201701212	ENSG00000003393	0	-	201700822	201701212	0	1	390,	0	-827	#NAME?	11.3	-2.41	-3.06	-0.375
2	201701600	201704132	ENSG00000003393	1e-194	-	201701600	201704132	0	2	289,11,	0,2521	-194	-193	5.42	-2.4	-3.05	-0.538
2	201760800	201765442	ENSG00000003393	0	-	201760800	201765442	0	2	1018,60,	0,4582	-560	#NAME?	7.83	-1.69	-2.24	-0.205
2	202206623	202207069	ENSG00000116030	0	-	202206623	202207069	0	1	446,	0	-20900	#NAME?	15.3	-7.35	-8.41	-0.157
2	202374989	202375604	ENSG00000273456	2e-13	-	202374989	202375604	0	1	615,	0	-12.7	-11.8	12	-1.31	-1.79	1.51
2	203439294	203440884	ENSG00000173166	0	-	203439294	203440884	0	1	1590,	0	-3180	#NAME?	31	-5.71	-6.66	0.283
2	206116106	206116377	ENSG00000023228	1e-110	-	206116106	206116377	0	1	271,	0	-110	-109	3.51	-1.43	-1.93	0.332
2	207078991	207079592	ENSG00000118263	1e-136	-	207078991	207079592	0	1	601,	0	-136	-134	3.63	-3.89	-4.7	-0.416
2	207080520	207088523	ENSG00000118263	0	-	207080520	207088523	0	2	744,66,	0,7937	-566	#NAME?	8.68	-4.27	-5.11	-0.418
2	207123834	207149026	ENSG00000118263	0	-	207123834	207149026	0	3	574,71,45,	0,10232,25147	-358	#NAME?	15.6	-1.92	-2.51	-0.467
2	207581733	207582123	ENSG00000144401	0	-	207581733	207582123	0	1	390,	0	-1010	#NAME?	12.4	-11.4	-12.6	-0.942
2	207613027	207620754	ENSG00000144401	0	-	207613027	207620754	0	4	416,19,54,21,	0,2645,7613,7706	-1210	#NAME?	10.6	-3.11	-3.84	-0.312
2	207753871	207754198	ENSG00000272851	6.3e-70	-	207753871	207754198	0	1	327,	0	-69.2	-68	2.36	-2.92	-3.63	-0.468
2	207763513	207763694	ENSG00000163251	1e-22	-	207763513	207763694	0	1	181,	0	-22	-21	2.79	-1.36	-1.85	-0.792
2	214728633	214730279	ENSG00000138376	1e-140	-	214728633	214730279	0	2	375,45,	0,1601	-140	-139	4.3	-5.62	-6.57	-0.736
2	215367728	215367849	ENSG00000115414	3.2e-18	-	215367728	215367849	0	1	121,	0	-17.5	-16.6	5.15	-1.63	-2.17	-1.42
2	218638035	218638484	ENSG00000115568	0	-	218638035	218638484	0	1	449,	0	-1840	#NAME?	29.5	-2.96	-3.68	-0.438
2	218642193	218643270	ENSG00000115568	0	-	218642193	218643270	0	1	1077,	0	-1480	#NAME?	27	-15.6	-17	-0.703
2	218643479	218644944	ENSG00000115568	0	-	218643479	218644944	0	1	1465,	0	-457	#NAME?	16.7	-2.65	-3.33	-0.207
2	219224512	219224632	ENSG00000198925	2e-16	-	219224512	219224632	0	1	120,	0	-15.7	-14.7	1.68	-1.5	-2.02	-0.512
2	219249710	219250551	ENSG00000127824	1.6e-41	-	219249710	219250551	0	1	841,	0	-40.8	-39.8	5.06	-1.46	-1.98	-0.59
2	219250849	219251270	ENSG00000127824	1e-215	-	219250849	219251270	0	1	421,	0	-215	-214	5.17	-1.37	-1.86	0.317
2	219538946	219540534	ENSG00000123989	0	-	219538946	219540534	0	1	1588,	0	-1680	#NAME?	20.5	-2.13	-2.74	-0.117
2	219541768	219542099	ENSG00000123989	1e-147	-	219541768	219542099	0	1	331,	0	-147	-146	5.01	-8.47	-9.61	-1.1
2	219556204	219556545	ENSG00000124006	5e-19	-	219556204	219556545	0	2	88,92,	0,249	-18.3	-17.3	3.21	-1.48	-2	-0.98
2	219570467	219570947	ENSG00000124006	0	-	219570467	219570947	0	1	480,	0	-1210	#NAME?	11.8	-14.6	-16	-0.897
2	219571275	219571590	ENSG00000124006	1.3e-15	-	219571275	219571590	0	2	14,197,	0,118	-14.9	-13.9	3.17	-1.47	-1.98	-0.982
2	221420004	221426451	ENSG00000116106	0	-	221420004	221426451	0	4	548,91,934,17,	0,1975,5204,6430	-1160	#NAME?	22.7	-9.98	-11.2	-0.454
2	222201145	222201416	ENSG00000135903	9.1e-09	-	222201145	222201416	0	1	271,	0	-8.04	-7.15	1.72	-1.51	-2.03	0.529
2	224474044	224478227	ENSG00000036257	0	-	224474044	224478227	0	2	332,28,	0,4155	-1360	#NAME?	6.29	-6.15	-7.14	-0.342
2	226735842	226792210	ENSG00000169047	1e-190	-	226735842	226792210	0	2	408,73,	0,56295	-190	-189	21.7	-1.77	-2.34	-0.907
2	229767255	229768691	ENSG00000153827	0	-	229767255	229768691	0	2	495,76,	0,1360	-2340	#NAME?	6.18	-11.5	-12.8	-0.314
2	229858818	229858999	ENSG00000153827	1.3e-57	-	229858818	229858999	0	1	181,	0	-56.9	-55.8	1.89	-3.94	-4.75	-0.508
2	229859178	229860459	ENSG00000153827	0	-	229859178	229860459	0	2	396,54,	0,1227	-5040	#NAME?	7.68	-13.5	-14.9	-0.321
2	231455060	231455583	ENSG00000115053	0	-	231455060	231455583	0	2	207,183,	0,340	-1110	#NAME?	2.47	-27.8	-29.8	-0.315
2	231460487	231461805	ENSG00000115053	0	-	231460487	231461805	0	3	77,198,266,	0,181,1052	-1540	#NAME?	2.07	-3.69	-4.47	0.0626
2	232480004	232480243	ENSG00000171551	2e-33	-	232480004	232480243	0	1	239,	0	-32.7	-31.6	2.24	-7.35	-8.42	1.13
2	232580947	232581246	ENSG00000237126	1e-173	-	232580947	232581246	0	1	299,	0	-173	-172	10.6	-3.15	-3.89	-1.06
2	232770963	232771142	ENSG00000115474	2.3e-07	-	232770963	232771142	0	1	179,	0	-6.63	-5.77	2.75	-1.72	-2.27	1.5
2	233837607	233840892	ENSG00000123485	1e-202	-	233837607	233840892	0	2	45,284,	0,3001	-202	-201	2.62	-6.97	-8.02	-0.479
2	233866095	233868168	ENSG00000224287	1e-187	-	233866095	233868168	0	2	1357,82,	0,1991	-187	-186	15.5	-1.67	-2.22	-0.397
2	233866116	233867359	ENSG00000279809	1e-188	-	233866116	233867359	0	1	1243,	0	-188	-187	16.7	-1.66	-2.21	-0.402
2	236165383	236165978	ENSG00000168505	0	-	236165383	236165978	0	1	595,	0	-620	#NAME?	36.2	-5.06	-5.97	-1.13
2	238238835	238239165	ENSG00000144485	7.9e-64	-	238238835	238239165	0	1	330,	0	-63.1	-62	2.76	-2.26	-2.89	-0.479
2	238239494	238239826	ENSG00000144485	4e-17	-	238239494	238239826	0	2	74,166,	0,166	-16.4	-15.4	3.02	-15.3	-16.8	-3.38
2	239052303	239052933	ENSG00000068024	1e-138	-	239052303	239052933	0	1	630,	0	-138	-137	17.7	-2.6	-3.28	-0.87
2	240527012	240527792	ENSG00000144504	5e-74	-	240527012	240527792	0	1	780,	0	-73.3	-72.2	3.53	-2.93	-3.64	0.588
2	240762784	240763081	ENSG00000130294	2.2e-07	-	240762784	240763081	0	2	28,63,	0,234	-6.66	-5.8	1.57	-2.51	-3.18	-1.35
2	241095665	241096636	ENSG00000122085	0	-	241095665	241096636	0	2	773,36,	0,935	-1930	#NAME?	13.9	-8.28	-9.4	-0.368
2	241126286	241127275	ENSG00000115687	0	-	241126286	241127275	0	1	989,	0	-963	#NAME?	31.1	-2.62	-3.31	-0.294
2	241633209	241637059	ENSG00000176946	0	-	241633209	241637059	0	2	870,119,	0,3731	-2950	#NAME?	15.4	-14.3	-15.8	-0.316
3	3147943	3148364	ENSG00000072756	0	+	3147943	3148364	0	1	421,	0	-1590	#NAME?	15.8	-8.76	-9.91	-0.648
3	4312910	4313750	ENSG00000170364	1.6e-58	+	4312910	4313750	0	1	840,	0	-57.8	-56.7	4.72	-3.45	-4.22	0.745
3	4314379	4317177	ENSG00000170364	1e-226	+	4314379	4317177	0	2	23,966,	0,1832	-226	-225	7.56	-1.52	-2.04	-0.293
3	4979385	4979566	ENSG00000134107	3.2e-29	+	4979385	4979566	0	1	181,	0	-28.5	-27.5	3.28	-2.24	-2.87	-0.596
3	4982835	4984154	ENSG00000134107	0	+	4982835	4984154	0	1	1319,	0	-11600	#NAME?	27.7	-8.05	-9.16	-0.148
3	9384543	9384903	ENSG00000134077	0	+	9384543	9384903	0	1	360,	0	-1210	#NAME?	7.93	-1.37	-1.87	-0.176
3	9435896	9440586	ENSG00000168137	5e-51	+	9435896	9440586	0	3	10,39,131,	0,953,4559	-50.3	-49.2	1.49	-1.5	-2.02	0.193
3	9468537	9473265	ENSG00000168137	0	+	9468537	9473265	0	3	38,471,30,	0,1921,4698	-5290	#NAME?	12.7	-33.5	-35.6	-0.497
3	9475223	9476429	ENSG00000168137	0	+	9475223	9476429	0	2	42,947,	0,259	-16500	#NAME?	24.2	-5.11	-6.02	-0.128
3	9476967	9477177	ENSG00000168137	0	+	9476967	9477177	0	1	210,	0	-348	#NAME?	2.44	-7.77	-8.86	0.396
3	9734241	9739668	ENSG00000156983	0	+	9734241	9739668	0	2	498,670,	0,4757	-524	#NAME?	21.5	-6.62	-7.64	-0.465
3	9743048	9743350	ENSG00000156983	1e-56	+	9743048	9743350	0	2	205,95,	0,207	-56	-54.9	3.31	-7.06	-8.11	-1.06
3	9747359	9747659	ENSG00000156983	1.3e-50	+	9747359	9747659	0	1	300,	0	-49.9	-48.8	3.4	-4.2	-5.03	-0.908
3	9756834	9757075	ENSG00000114026	1e-114	+	9756834	9757075	0	1	241,	0	-114	-112	3.34	-2.66	-3.35	-0.519
3	9819049	9819380	ENSG00000214021	1e-175	+	9819049	9819380	0	1	331,	0	-175	-174	1.73	-48.5	-50.9	0.728
3	9987191	9987952	ENSG00000180385	3.2e-30	+	9987191	9987952	0	2	73,138,	0,623	-29.5	-28.4	1.64	-2.29	-2.93	-0.386
3	10003780	10006990	ENSG00000180385	0	+	10003780	10006990	0	2	1464,184,	0,3026	-624	#NAME?	8.52	-6.05	-7.03	0.315
3	10141724	10150159	ENSG00000134086	0	+	10141724	10150159	0	4	463,476,123,373,	0,821,4789,8062	-715	#NAME?	8.86	-20	-21.6	-0.298
3	10249587	10270917	ENSG00000157014	0	+	10249587	10270917	0	3	27,534,787,	0,10549,20543	-813	#NAME?	8.75	-6.6	-7.61	-0.283
3	10279510	10280020	ENSG00000157014	0	+	10279510	10280020	0	1	510,	0	-1010	#NAME?	31.8	-13.5	-14.9	-0.901
3	10280528	10281008	ENSG00000157014	1e-284	+	10280528	10281008	0	1	480,	0	-284	-282	4.77	-4.8	-5.69	-0.488
3	10249579	10270931	ENSG00000272410	0	+	10249579	10270931	0	3	35,534,801,	0,10557,20551	-803	#NAME?	8.61	-7.09	-8.14	-0.29
3	10279499	10285796	ENSG00000272410	0	+	10279499	10285796	0	2	428,49,	0,6248	-1050	#NAME?	32.9	-14	-15.4	-1.02
3	10288071	10293449	ENSG00000240288	3.2e-93	+	10288071	10293449	0	2	35,1382,	0,3996	-92.5	-91.4	11.7	-2.02	-2.62	-0.527
3	12816531	12817369	ENSG00000144712	0	+	12816531	12817369	0	1	838,	0	-1110	#NAME?	34.1	-2.98	-3.7	-0.595
3	12833782	12834082	ENSG00000144712	7.9e-97	+	12833782	12834082	0	1	300,	0	-96.1	-95	2.49	-2.34	-2.98	0.41
3	14141773	14142995	ENSG00000170876	0	+	14141773	14142995	0	1	1222,	0	-3290	#NAME?	12.2	-12.6	-14	-0.305
3	14178774	14178835	ENSG00000170860	4e-12	+	14178774	14178835	0	1	61,	0	-11.4	-10.5	1.37	-2.23	-2.86	0.59
3	14668095	14671494	ENSG00000154781	0	+	14668095	14671494	0	3	86,153,599,	0,1838,2800	-1620	#NAME?	33.8	-17	-18.5	-0.654
3	15039023	15043289	ENSG00000177463	0	+	15039023	15043289	0	2	204,456,	0,3810	-795	#NAME?	5.99	-2.21	-2.84	-0.215
3	15043737	15044067	ENSG00000177463	1e-105	+	15043737	15044067	0	1	330,	0	-105	-104	2.93	-3.8	-4.6	-0.42
3	15044245	15044665	ENSG00000177463	1e-118	+	15044245	15044665	0	1	420,	0	-118	-117	2.51	-2.18	-2.81	-0.255
3	15045472	15045892	ENSG00000177463	0	+	15045472	15045892	0	1	420,	0	-408	#NAME?	4.93	-1.76	-2.32	0.211
3	15046430	15047299	ENSG00000177463	1e-246	+	15046430	15047299	0	1	869,	0	-246	-244	3.7	-11.1	-12.4	0.424
3	15255915	15256244	ENSG00000224660	0	+	15255915	15256244	0	1	329,	0	-783	#NAME?	7.58	-14.2	-15.7	-0.727
3	15436528	15439361	ENSG00000144597	1e-243	+	15436528	15439361	0	2	47,253,	0,2580	-243	-242	5.87	-11.2	-12.5	-0.981
3	16303445	16303625	ENSG00000154814	1.3e-41	+	16303445	16303625	0	1	180,	0	-40.9	-39.8	2.19	-1.43	-1.94	-0.349
3	16933260	17010361	ENSG00000154822	0	+	16933260	17010361	0	2	31,688,	0,76413	-348	#NAME?	12.5	-5.42	-6.36	-0.579
3	17011108	17011946	ENSG00000154822	0	+	17011108	17011946	0	1	838,	0	-1270	#NAME?	26.9	-11.1	-12.4	-0.742
3	17081510	17090564	ENSG00000154822	0	+	17081510	17090564	0	2	36,832,	0,8222	-546	#NAME?	15.2	-7.77	-8.86	-0.767
3	20174419	20186221	ENSG00000231304	0	+	20174419	20186221	0	4	106,84,34,247,	0,315,2797,11555	-492	#NAME?	4.23	-8.92	-10.1	-0.534
3	23959896	23963317	ENSG00000174738	0	+	23959896	23963317	0	3	28,629,94,	0,2080,3327	-1820	#NAME?	25.3	-8.31	-9.44	-0.423
3	23967939	23977798	ENSG00000174738	0	+	23967939	23977798	0	2	84,576,	0,9283	-1630	#NAME?	16.7	-16.6	-18.2	-0.575
3	25594670	25596948	ENSG00000077092	0	+	25594670	25596948	0	2	8,529,	0,1749	-764	#NAME?	7.93	-1.82	-2.39	-0.232
3	25791930	25794534	ENSG00000151093	0	+	25791930	25794534	0	2	67,443,	0,2161	-2360	#NAME?	14.8	-5.12	-6.03	-0.412
3	27632975	27633720	ENSG00000213846	0	+	27632975	27633720	0	1	745,	0	-499	#NAME?	22.6	-5.85	-6.81	0.821
3	27638429	27638661	ENSG00000271943	3.9e-10	+	27638429	27638661	0	1	232,	0	-9.41	-8.51	5.64	-1.75	-2.31	2.69
3	28323824	28324454	ENSG00000187118	0	+	28323824	28324454	0	1	630,	0	-1630	#NAME?	6.71	-20.2	-21.9	-0.465
3	31579827	31580096	ENSG00000163527	1e-134	+	31579827	31580096	0	1	269,	0	-134	-133	2.21	-17.4	-18.9	-0.774
3	32752909	32753697	ENSG00000213842	1e-227	+	32752909	32753697	0	1	788,	0	-227	-226	15.1	-1.95	-2.54	-0.619
3	32891207	32891867	ENSG00000206557	6.3e-62	+	32891207	32891867	0	1	660,	0	-61.2	-60.1	9.99	-1.68	-2.23	-0.795
3	33385706	33385767	ENSG00000153558	0.0028	+	33385706	33385767	0	1	61,	0	-2.55	-1.79	1.23	-4.49	-5.35	-1.47
3	33798351	33798681	ENSG00000170248	3.2e-36	+	33798351	33798681	0	1	330,	0	-35.5	-34.5	9.98	-7.68	-8.77	-1.7
3	37243176	37243387	ENSG00000144674	5e-23	+	37243176	37243387	0	1	211,	0	-22.3	-21.3	5.23	-1.99	-2.59	-1.01
3	37321710	37325272	ENSG00000144674	0	+	37321710	37325272	0	2	176,1685,	0,1877	-8370	#NAME?	14.8	-11.4	-12.7	-0.161
3	37326080	37326291	ENSG00000144674	1.6e-89	+	37326080	37326291	0	1	211,	0	-88.8	-87.6	1.86	-4	-4.82	0.356
3	37326920	37327251	ENSG00000144674	1e-110	+	37326920	37327251	0	1	331,	0	-110	-109	1.9	-3.21	-3.96	0.233
3	37276247	37276598	ENSG00000230409	1e-236	+	37276247	37276598	0	1	351,	0	-236	-235	9.67	-2.54	-3.21	-0.753
3	37980794	37981213	ENSG00000144677	0	+	37980794	37981213	0	1	419,	0	-498	#NAME?	6.43	-1.54	-2.07	-0.195
3	38252944	38253962	ENSG00000172939	0	+	38252944	38253962	0	1	1018,	0	-6670	#NAME?	33.8	-20.5	-22.2	-0.457
3	38413227	38413587	ENSG00000093217	1e-62	+	38413227	38413587	0	1	360,	0	-62	-60.9	2.03	-1.62	-2.16	0.283
3	38414304	38419949	ENSG00000093217	0	+	38414304	38419949	0	2	672,108,	0,5537	-434	#NAME?	12.9	-2.77	-3.47	-0.399
3	38482518	38484146	ENSG00000114739	0	+	38482518	38484146	0	2	42,1009,	0,619	-949	#NAME?	10.3	-15.5	-17	-0.598
3	39094604	39095204	ENSG00000114742	0	+	39094604	39095204	0	1	600,	0	-3500	#NAME?	10.6	-11.6	-12.9	-0.35
3	39396458	39397262	ENSG00000144659	0	+	39396458	39397262	0	1	804,	0	-893	#NAME?	10.1	-1.6	-2.13	-0.178
3	40309683	40309744	ENSG00000114784	7.9e-39	+	40309683	40309744	0	1	61,	0	-38.1	-37	1.68	-2.99	-3.71	0.5
3	40461997	40462208	ENSG00000188846	2e-87	+	40461997	40462208	0	1	211,	0	-86.7	-85.5	1.16	-42	-44.3	0.295
3	40467208	40467479	ENSG00000188846	2.5e-63	+	40467208	40467479	0	1	271,	0	-62.6	-61.4	9.23	-1.93	-2.52	-1.27
3	40489996	40490236	ENSG00000177873	2.5e-32	+	40489996	40490236	0	1	240,	0	-31.6	-30.6	3.25	-2.32	-2.97	-0.906
3	40512443	40517932	ENSG00000177842	0	+	40512443	40517932	0	2	72,2073,	0,3416	-1880	#NAME?	15.5	-1.33	-1.81	-0.111
3	40529556	40532742	ENSG00000172888	0	+	40529556	40532742	0	3	19,108,713,	0,652,2473	-1720	#NAME?	14.7	-3.77	-4.56	-0.262
3	40538419	40539588	ENSG00000172888	0	+	40538419	40539588	0	1	1169,	0	-3030	#NAME?	16.1	-3.17	-3.91	-0.182
3	42594553	42594996	ENSG00000008324	0	+	42594553	42594996	0	1	443,	0	-371	#NAME?	3.2	-6.33	-7.33	-0.383
3	42638102	42639062	ENSG00000114857	0	+	42638102	42639062	0	1	960,	0	-6490	#NAME?	15.9	-3.54	-4.32	-0.107
3	42639151	42639332	ENSG00000114857	2e-52	+	42639151	42639332	0	1	181,	0	-51.7	-50.6	1.58	-5.61	-6.56	-0.435
3	42646912	42647152	ENSG00000114857	1e-190	+	42646912	42647152	0	1	240,	0	-190	-188	2.39	-3.89	-4.7	-0.35
3	43303121	43303751	ENSG00000163788	0	+	43303121	43303751	0	1	630,	0	-730	#NAME?	19.2	-2.43	-3.09	-0.454
3	43347350	43348699	ENSG00000163788	0	+	43347350	43348699	0	1	1349,	0	-533	#NAME?	25.3	-9.59	-10.8	-0.726
3	44367473	44367624	ENSG00000179152	4e-11	+	44367473	44367624	0	1	151,	0	-10.4	-9.45	2.15	-3.91	-4.72	-1.63
3	44625029	44629472	ENSG00000186448	0	+	44625029	44629472	0	2	114,485,	0,3958	-342	#NAME?	8.7	-6.31	-7.3	-0.834
3	44632583	44645147	ENSG00000186448	0	+	44632583	44645147	0	2	16,3248,	0,9316	-928	#NAME?	15.1	-8.54	-9.68	-0.406
3	44646674	44647303	ENSG00000186448	0	+	44646674	44647303	0	1	629,	0	-449	#NAME?	13	-1.95	-2.55	-0.342
3	44652608	44660791	ENSG00000169981	0	+	44652608	44660791	0	2	93,2091,	0,6092	-938	#NAME?	21.1	-6.09	-7.07	-0.47
3	44721599	44722373	ENSG00000196653	1.3e-19	+	44721599	44722373	0	1	774,	0	-18.9	-17.9	6.89	-1.95	-2.54	0.954
3	44734217	44735293	ENSG00000186446	0	+	44734217	44735293	0	1	1076,	0	-680	#NAME?	57.6	-1.64	-2.18	0.411
3	44864286	44865342	ENSG00000169964	1e-262	+	44864286	44865342	0	2	57,303,	0,753	-262	-260	4	-4.92	-5.81	-0.497
3	45548432	45548762	ENSG00000011376	1e-202	+	45548432	45548762	0	1	330,	0	-202	-201	4.38	-3.62	-4.41	-0.482
3	45595660	45596110	ENSG00000144791	1e-273	+	45595660	45596110	0	1	450,	0	-273	-272	6.55	-2.58	-3.26	-0.445
3	45678638	45678789	ENSG00000144791	2e-18	+	45678638	45678789	0	1	151,	0	-17.7	-16.7	2.28	-4.94	-5.84	-1.47
3	45739886	45743810	ENSG00000211456	1e-200	+	45739886	45743810	0	2	21,278,	0,3646	-200	-199	4.18	-2.15	-2.77	-0.414
3	46709242	46709755	ENSG00000181585	0.00024	+	46709242	46709755	0	2	33,177,	0,336	-3.62	-2.82	3.69	-1.48	-2	2.58
3	47239725	47243048	ENSG00000227398	2e-56	+	47239725	47243048	0	2	469,70,	0,3253	-55.7	-54.6	10.9	-1.82	-2.39	-1.02
3	47343643	47344931	ENSG00000114648	0	+	47343643	47344931	0	1	1288,	0	-2160	#NAME?	19.6	-10.9	-12.2	-0.625
3	47345139	47345769	ENSG00000114648	0	+	47345139	47345769	0	1	630,	0	-1360	#NAME?	27.8	-4.72	-5.6	-0.441
3	47346426	47346726	ENSG00000114648	1.6e-78	+	47346426	47346726	0	1	300,	0	-77.8	-76.6	3.1	-2.9	-3.62	-0.578
3	47410572	47410902	ENSG00000076201	1e-111	+	47410572	47410902	0	1	330,	0	-111	-109	2.25	-17.6	-19.2	0.827
3	47411260	47411440	ENSG00000076201	1.6e-43	+	47411260	47411440	0	1	180,	0	-42.8	-41.8	2.36	-1.72	-2.27	-0.474
3	47846178	47846986	ENSG00000132153	0	+	47846178	47846986	0	1	808,	0	-1510	#NAME?	5.06	-20.6	-22.4	-0.359
3	48268135	48268434	ENSG00000164048	3.2e-28	+	48268135	48268434	0	1	299,	0	-27.5	-26.5	1.67	-1.95	-2.54	0.316
3	48268910	48269269	ENSG00000164048	6.3e-45	+	48268910	48269269	0	1	359,	0	-44.2	-43.2	1.96	-1.7	-2.25	-0.251
3	48269388	48269956	ENSG00000164048	0	+	48269388	48269956	0	1	568,	0	-1100	#NAME?	11.6	-7.63	-8.71	-0.386
3	48447276	48450089	ENSG00000164053	5e-43	+	48447276	48450089	0	2	246,53,	0,2760	-42.3	-41.3	5.2	-1.64	-2.18	-0.636
3	48460114	48460772	ENSG00000164053	0	+	48460114	48460772	0	1	658,	0	-602	#NAME?	13.6	-7.88	-8.98	-0.648
3	48465615	48465736	ENSG00000164053	6.8e-09	+	48465615	48465736	0	1	121,	0	-8.17	-7.29	2.75	-1.31	-1.8	-1.3
3	48849080	48849291	ENSG00000224424	5.1e-07	+	48849080	48849291	0	1	211,	0	-6.29	-5.43	2.57	-1.54	-2.06	-1.53
3	48927431	48927821	ENSG00000177479	0	+	48927431	48927821	0	1	390,	0	-7490	#NAME?	12	-10	-11.3	-0.316
3	49007361	49008168	ENSG00000178252	1.3e-82	+	49007361	49008168	0	3	170,52,108,	0,246,699	-81.9	-80.7	2.5	-9.98	-11.2	-0.872
3	49011553	49013141	ENSG00000178252	0	+	49011553	49013141	0	1	1588,	0	-9340	#NAME?	35	-29.4	-31.4	-0.41
3	49013290	49013920	ENSG00000178252	0	+	49013290	49013920	0	1	630,	0	-3950	#NAME?	13.6	-5.6	-6.55	-0.239
3	49015053	49015713	ENSG00000178252	0	+	49015053	49015713	0	1	660,	0	-945	#NAME?	5.83	-3.43	-4.2	-0.156
3	49510608	49533730	ENSG00000173402	0	+	49510608	49533730	0	2	213,2934,	0,20188	-5650	#NAME?	19.1	-33.9	-36	-0.287
3	49535227	49535558	ENSG00000173402	1e-136	+	49535227	49535558	0	1	331,	0	-136	-135	2.35	-14.3	-15.8	-0.672
3	49625056	49642451	ENSG00000164061	2.5e-52	+	49625056	49642451	0	2	327,184,	0,17211	-51.6	-50.5	5.71	-1.6	-2.14	0.57
3	49651841	49652322	ENSG00000164061	1e-255	+	49651841	49652322	0	1	481,	0	-255	-253	17.2	-3.69	-4.47	-1.22
3	49963022	49972059	ENSG00000004534	0	+	49963022	49972059	0	3	5,1551,1,	0,4175,9036	-2390	#NAME?	17.5	-6.57	-7.58	-0.213
3	50230202	50235240	ENSG00000114353	1.8e-05	+	50230202	50235240	0	2	796,45,	0,4993	-4.74	-3.91	14.8	-1.53	-2.05	-2.1
3	50258754	50259115	ENSG00000114353	0	+	50258754	50259115	0	1	361,	0	-1120	#NAME?	4.14	-15	-16.4	0.423
3	50276320	50276919	ENSG00000012171	1e-112	+	50276320	50276919	0	1	599,	0	-112	-110	9.95	-1.86	-2.44	-0.727
3	50288053	50288114	ENSG00000179564	2.5e-40	+	50288053	50288114	0	1	61,	0	-39.6	-38.6	2.19	-1.92	-2.51	-0.684
3	50353647	50354005	ENSG00000114395	1e-258	+	50353647	50354005	0	1	358,	0	-258	-256	13.8	-1.69	-2.25	-0.642
3	51380177	51382429	ENSG00000088538	0	+	51380177	51382429	0	2	30,1380,	0,872	-950	#NAME?	32.2	-1.83	-2.4	-0.238
3	51387864	51389218	ENSG00000145050	0	+	51387864	51389218	0	2	14,314,	0,1040	-744	#NAME?	2.8	-1.63	-2.17	-0.111
3	51391267	51391567	ENSG00000259956	5e-17	+	51391267	51391567	0	1	300,	0	-16.3	-15.4	20.9	-1.58	-2.11	-2.09
3	51392134	51394708	ENSG00000259956	0	+	51392134	51394708	0	1	2574,	0	-3870	#NAME?	18.1	-8.41	-9.54	-0.177
3	51397638	51397908	ENSG00000259956	2.5e-34	+	51397638	51397908	0	1	270,	0	-33.6	-32.6	2.84	-1.87	-2.46	-0.774
3	52249525	52250062	ENSG00000164088	1e-230	+	52249525	52250062	0	1	537,	0	-230	-229	2.93	-1.39	-1.89	-0.199
3	52250299	52250478	ENSG00000164088	5e-30	+	52250299	52250478	0	1	179,	0	-29.3	-28.3	1.92	-1.52	-2.04	0.41
3	52410924	52414007	ENSG00000010318	0	+	52410924	52414007	0	3	415,110,12,	0,1886,3071	-405	#NAME?	4.31	-6.85	-7.88	-0.442
3	52477776	52478106	ENSG00000010322	1e-170	+	52477776	52478106	0	1	330,	0	-170	-168	20.8	-3.91	-4.72	-1
3	52487253	52487733	ENSG00000010322	1e-203	+	52487253	52487733	0	1	480,	0	-203	-201	10	-6.15	-7.14	-0.698
3	52487792	52488512	ENSG00000010322	1.3e-57	+	52487792	52488512	0	1	720,	0	-56.9	-55.8	2.3	-11.6	-12.9	-0.545
3	52491903	52492353	ENSG00000010322	0	+	52491903	52492353	0	1	450,	0	-742	#NAME?	6.41	-3.08	-3.82	-0.258
3	53192210	53192449	ENSG00000163932	1e-123	+	53192210	53192449	0	1	239,	0	-123	-122	3.41	-4.53	-5.39	-0.482
3	56563616	56564126	ENSG00000180376	0	+	56563616	56564126	0	1	510,	0	-1550	#NAME?	7.35	-1.68	-2.23	-0.147
3	56566993	56569703	ENSG00000180376	1e-171	+	56566993	56569703	0	2	60,391,	0,2319	-171	-170	4.03	-5.4	-6.33	0.605
3	56613642	56615140	ENSG00000180376	2.5e-11	+	56613642	56615140	0	2	108,13,	0,1485	-10.6	-9.7	1.29	-2.35	-3	0.412
3	56617089	56617450	ENSG00000180376	0	+	56617089	56617450	0	1	361,	0	-912	#NAME?	4.58	-3.35	-4.11	-0.273
3	57267958	57268019	ENSG00000157500	2.2e-07	+	57267958	57268019	0	1	61,	0	-6.66	-5.79	2.22	-1.73	-2.28	0.853
3	57269806	57269986	ENSG00000157500	1.3e-42	+	57269806	57269986	0	1	180,	0	-41.9	-40.9	1.83	-7.91	-9.01	-0.76
3	57556873	57557473	ENSG00000174840	0	+	57556873	57557473	0	1	600,	0	-1240	#NAME?	8.69	-12.3	-13.6	-0.618
3	57557681	57559873	ENSG00000174840	1e-184	+	57557681	57559873	0	2	6,564,	0,1628	-184	-183	4.74	-4.96	-5.86	-0.438
3	57756937	57757748	ENSG00000163681	0	+	57756937	57757748	0	1	811,	0	-2230	#NAME?	35.3	-8.06	-9.17	-0.41
3	57912411	57912562	ENSG00000163681	2e-16	+	57912411	57912562	0	1	151,	0	-15.7	-14.8	1.6	-2.58	-3.26	-0.507
3	58123262	58123593	ENSG00000136068	0	+	58123262	58123593	0	1	331,	0	-335	#NAME?	3.41	-6.68	-7.7	-0.442
3	58170873	58171173	ENSG00000136068	0	+	58170873	58171173	0	1	300,	0	-360	#NAME?	2.42	-1.82	-2.39	-0.165
3	58317487	58318027	ENSG00000163684	0	+	58317487	58318027	0	1	540,	0	-5390	#NAME?	16.3	-2.76	-3.45	-0.201
3	58317469	58318037	ENSG00000255154	0	+	58317469	58318037	0	1	568,	0	-5300	#NAME?	16.4	-2.72	-3.41	-0.196
3	58498681	58501764	ENSG00000168301	0	+	58498681	58501764	0	3	101,93,819,	0,1629,2264	-1640	#NAME?	25	-3.39	-4.15	-0.245
3	62293206	62293386	ENSG00000144724	4e-49	+	62293206	62293386	0	1	180,	0	-48.4	-47.4	2.94	-3.91	-4.71	-0.966
3	63995594	63999694	ENSG00000285258	0	+	63995594	63999694	0	2	1042,245,	0,3855	-1190	#NAME?	18	-1.47	-1.98	-0.14
3	63995584	63998817	ENSG00000163635	0	+	63995584	63998817	0	3	899,67,82,	0,2036,3151	-1180	#NAME?	18.1	-2.19	-2.81	-0.187
3	64098964	64099474	ENSG00000241111	1e-23	+	64098964	64099474	0	1	510,	0	-23	-22	9.54	-1.91	-2.5	-2
3	66380185	66380906	ENSG00000144741	0	+	66380185	66380906	0	1	721,	0	-1070	#NAME?	9.6	-7.81	-8.9	-0.527
3	69040399	69048519	ENSG00000244513	0	+	69040399	69048519	0	2	58,332,	0,7788	-605	#NAME?	10.3	-5.07	-5.98	-0.35
3	69084943	69085181	ENSG00000144746	1e-120	+	69084943	69085181	0	1	238,	0	-120	-118	7.78	-1.35	-1.84	0.219
3	69102201	69104880	ENSG00000144746	0	+	69102201	69104880	0	2	29,417,	0,2262	-4360	#NAME?	7.65	-12.6	-14	-0.259
3	69959350	69965345	ENSG00000187098	0	+	69959350	69965345	0	2	70,499,	0,5496	-483	#NAME?	17.3	-2.01	-2.61	-0.564
3	71754944	71755661	ENSG00000170837	0	+	71754944	71755661	0	1	717,	0	-3970	#NAME?	19.6	-5.05	-5.96	-0.28
3	73064867	73065963	ENSG00000163605	0	+	73064867	73065963	0	2	423,567,	0,529	-3430	#NAME?	11.2	-27.6	-29.5	-0.441
3	88138867	88139317	ENSG00000175105	0	+	88138867	88139317	0	1	450,	0	-393	#NAME?	15.1	-2.77	-3.47	0.684
3	88139734	88140931	ENSG00000175105	0	+	88139734	88140931	0	1	1197,	0	-1400	#NAME?	21.1	-4.07	-4.89	-0.38
3	88141735	88141945	ENSG00000175105	1e-116	+	88141735	88141945	0	1	210,	0	-116	-115	4.99	-5.63	-6.58	-1.18
3	88153456	88156995	ENSG00000179021	0	+	88153456	88156995	0	2	15,975,	0,2564	-4210	#NAME?	28.5	-11.2	-12.5	-0.407
3	89107613	89210320	ENSG00000044524	1e-254	+	89107613	89210320	0	3	223,65,461,	0,19595,102246	-254	-253	8.24	-3.31	-4.06	-0.696
3	89479530	89479979	ENSG00000044524	1e-42	+	89479530	89479979	0	1	449,	0	-42	-40.9	2.19	-3.91	-4.71	-0.615
3	94039893	94053756	ENSG00000169379	0	+	94039893	94053756	0	5	95,226,117,69,570,	0,3121,9512,10930,13293	-5080	#NAME?	24.7	-1.55	-2.08	-0.114
3	96814580	96814910	ENSG00000080224	7.9e-87	+	96814580	96814910	0	1	330,	0	-86.1	-84.9	4.96	-1.76	-2.32	-0.633
3	97226353	97244365	ENSG00000080224	0	+	97226353	97244365	0	2	66,414,	0,17598	-1370	#NAME?	33.3	-2.12	-2.74	-0.428
3	97864222	97873244	ENSG00000080200	0	+	97864222	97873244	0	2	425,1403,	0,7619	-893	#NAME?	19.8	-2.43	-3.09	-0.315
3	97875308	97877166	ENSG00000080200	0	+	97875308	97877166	0	1	1858,	0	-596	#NAME?	9.81	-1.44	-1.95	-0.154
3	97877225	97877794	ENSG00000080200	5e-57	+	97877225	97877794	0	1	569,	0	-56.3	-55.2	4.09	-2.18	-2.8	-0.501
3	97942354	97943526	ENSG00000080200	0	+	97942354	97943526	0	2	89,301,	0,871	-671	#NAME?	7.98	-4.55	-5.41	0.358
3	100574162	100574492	ENSG00000181458	4.7e-06	+	100574162	100574492	0	1	330,	0	-5.33	-4.49	4.65	-1.31	-1.8	1.96
3	100748247	100748368	ENSG00000114354	8.1e-10	+	100748247	100748368	0	1	121,	0	-9.09	-8.19	1.1	-2.1	-2.72	0.157
3	101565067	101566296	ENSG00000174173	0	+	101565067	101566296	0	1	1229,	0	-9550	#NAME?	23	-3.76	-4.56	-0.119
3	101574094	101574895	ENSG00000081154	3.2e-24	+	101574094	101574895	0	2	185,55,	0,746	-23.5	-22.5	20.9	-2.28	-2.92	-0.406
3	101676623	101677697	ENSG00000256628	1e-179	+	101676623	101677697	0	1	1074,	0	-179	-178	20.3	-6.74	-7.76	-0.685
3	101757658	101758407	ENSG00000182504	0	+	101757658	101758407	0	1	749,	0	-2380	#NAME?	8.11	-5.77	-6.72	-0.279
3	101762516	101765503	ENSG00000182504	0	+	101762516	101765503	0	3	44,78,657,	0,592,2330	-3230	#NAME?	26.2	-3.12	-3.86	-0.296
3	101821515	101822296	ENSG00000144815	0	+	101821515	101822296	0	1	781,	0	-2110	#NAME?	33.3	-8.36	-9.49	-0.628
3	105553165	105574627	ENSG00000170017	1e-152	+	105553165	105574627	0	3	6,113,151,	0,18686,21311	-152	-150	2.08	-1.42	-1.93	0.19
3	105576510	105576750	ENSG00000170017	1e-137	+	105576510	105576750	0	1	240,	0	-137	-136	1.92	-1.67	-2.22	0.188
3	107773180	107773631	ENSG00000114439	0	+	107773180	107773631	0	1	451,	0	-2640	#NAME?	9.59	-8.82	-9.97	-0.309
3	107801117	107801208	ENSG00000114439	6.9e-10	+	107801117	107801208	0	1	91,	0	-9.16	-8.27	1.26	-2.02	-2.63	-0.429
3	107809134	107809435	ENSG00000114439	9.88131291682493e-323	+	107809134	107809435	0	1	301,	0	-322	-321	3.44	-1.33	-1.82	-0.199
3	107809614	107809675	ENSG00000114439	0.00046	+	107809614	107809675	0	1	61,	0	-3.34	-2.55	1.19	-7.18	-8.24	-1.41
3	108644164	108644584	ENSG00000198919	0	+	108644164	108644584	0	1	420,	0	-1990	#NAME?	15.9	-21.2	-22.9	-0.88
3	111126333	111134290	ENSG00000177707	0	+	111126333	111134290	0	2	2,656,	0,7301	-5850	#NAME?	43.1	-10.2	-11.4	-0.449
3	111859809	111884582	ENSG00000144824	0	+	111859809	111884582	0	2	69,620,	0,24153	-406	#NAME?	13.9	-3.71	-4.5	-0.638
3	111884731	111885541	ENSG00000144824	0	+	111884731	111885541	0	1	810,	0	-577	#NAME?	21.4	-1.55	-2.08	-0.382
3	112128607	112128788	ENSG00000114529	7.9e-18	+	112128607	112128788	0	1	181,	0	-17.1	-16.2	3.36	-2.12	-2.73	-1.23
3	112573929	112581088	ENSG00000138459	0	+	112573929	112581088	0	2	27,543,	0,6616	-1480	#NAME?	17	-5.72	-6.68	-0.461
3	113211685	113212283	ENSG00000144857	1e-169	+	113211685	113212283	0	2	331,89,	0,509	-169	-168	19.7	-1.35	-1.84	0.75
3	113960686	113961647	ENSG00000184307	0	+	113960686	113961647	0	1	961,	0	-2050	#NAME?	24.6	-4.32	-5.16	-0.41
3	114082998	114086596	ENSG00000151576	0	+	114082998	114086596	0	2	5,924,	0,2674	-8600	#NAME?	27.8	-20.5	-22.2	-0.55
3	114086655	114086955	ENSG00000151576	1e-149	+	114086655	114086955	0	1	300,	0	-149	-148	3.45	-4.37	-5.21	-0.564
3	119415257	119415618	ENSG00000031081	7.9e-50	+	119415257	119415618	0	1	361,	0	-49.1	-48	8.66	-2.85	-3.56	-1.42
3	119523650	119523770	ENSG00000113845	1e-34	+	119523650	119523770	0	1	120,	0	-34	-33	1.31	-1.48	-2	-0.176
3	120094894	120095596	ENSG00000242622	1.3e-15	+	120094894	120095596	0	2	148,327,	0,375	-14.9	-14	56.6	-2.33	-2.97	1.74
3	120749944	120751023	ENSG00000153767	0	+	120749944	120751023	0	2	7,501,	0,578	-636	#NAME?	17.1	-6.66	-7.68	-0.793
3	120776603	120781489	ENSG00000153767	1e-271	+	120776603	120781489	0	2	61,447,	0,4439	-271	-269	7.57	-1.65	-2.19	-0.341
3	121940862	121941342	ENSG00000163406	1e-142	+	121940862	121941342	0	1	480,	0	-142	-141	14.6	-4.66	-5.53	-1.65
3	122421361	122425902	ENSG00000272758	5e-52	+	122421361	122425902	0	3	43,52,55,	0,4245,4486	-51.3	-50.2	3.27	-1.9	-2.48	-0.568
3	122426408	122427004	ENSG00000272758	0	+	122426408	122427004	0	1	596,	0	-3960	#NAME?	10.7	-50.9	-53.4	-0.717
3	122879311	122879521	ENSG00000138463	6.3e-73	+	122879311	122879521	0	1	210,	0	-72.2	-71.1	2.62	-3.61	-4.39	-0.66
3	123259564	123272305	ENSG00000121542	0	+	123259564	123272305	0	2	25,784,	0,11957	-678	#NAME?	10.7	-12.4	-13.7	-0.692
3	124737218	124738253	ENSG00000114491	0	+	124737218	124738253	0	2	4,686,	0,349	-1660	#NAME?	9.61	-1.71	-2.27	-0.147
3	124742661	124744181	ENSG00000114491	1e-124	+	124742661	124744181	0	2	4,267,	0,1253	-124	-123	2.88	-2.57	-3.25	-0.428
3	125925025	125929874	ENSG00000171084	0	+	125925025	125929874	0	2	90,1380,	0,3469	-379	#NAME?	24.1	-1.61	-2.15	0.28
3	126988653	126989164	ENSG00000114554	0	+	126988653	126989164	0	1	511,	0	-670	#NAME?	23.6	-3.5	-4.27	-0.627
3	126989313	126989733	ENSG00000114554	0	+	126989313	126989733	0	1	420,	0	-346	#NAME?	8.79	-15.8	-17.3	-1.18
3	127034933	127035833	ENSG00000114554	0	+	127034933	127035833	0	1	900,	0	-1100	#NAME?	9.2	-1.71	-2.26	-0.196
3	127599537	127604955	ENSG00000073111	1e-142	+	127599537	127604955	0	4	10,35,176,79,	0,4713,5070,5339	-142	-141	1.85	-105	-108	-1.32
3	127621688	127622048	ENSG00000073111	0	+	127621688	127622048	0	1	360,	0	-4270	#NAME?	11.2	-6.18	-7.17	-0.267
3	127660468	127661157	ENSG00000114631	0	+	127660468	127661157	0	1	689,	0	-619	#NAME?	4.2	-3.41	-4.18	-0.187
3	128069648	128070756	ENSG00000058262	0	+	128069648	128070756	0	1	1108,	0	-6990	#NAME?	13.5	-24.7	-26.6	-0.31
3	128071024	128071294	ENSG00000058262	0	+	128071024	128071294	0	1	270,	0	-411	#NAME?	2.33	-2.33	-2.97	-0.171
3	128341368	128341817	ENSG00000132394	0	+	128341368	128341817	0	1	449,	0	-1240	#NAME?	15.1	-6.79	-7.82	-0.542
3	128813452	128813722	ENSG00000075785	0	+	128813452	128813722	0	1	270,	0	-372	#NAME?	1.55	-48.9	-51.4	0.433
3	128912524	128912943	ENSG00000177646	0	+	128912524	128912943	0	1	419,	0	-565	#NAME?	4.29	-14.7	-16.1	-0.581
3	129315391	129315602	ENSG00000206417	4e-95	+	129315391	129315602	0	1	211,	0	-94.4	-93.3	3	-7.27	-8.33	-0.605
3	129906820	129906970	ENSG00000271270	7.1e-08	+	129906820	129906970	0	1	150,	0	-7.15	-6.28	1.83	-6.17	-7.15	-1.8
3	130119113	130120400	ENSG00000249846	0	+	130119113	130120400	0	1	1287,	0	-419	#NAME?	26.2	-3.1	-3.83	0.765
3	131001345	131001615	ENSG00000017260	0	+	131001345	131001615	0	1	270,	0	-427	#NAME?	4.65	-5.52	-6.46	-0.471
3	131029670	131080455	ENSG00000114670	5e-09	+	131029670	131080455	0	2	208,33,	0,50752	-8.3	-7.41	2.82	-3.57	-4.34	-2.18
3	131349716	131350256	ENSG00000114670	7.9e-75	+	131349716	131350256	0	1	540,	0	-74.1	-72.9	30.1	-1.65	-2.2	-1.24
3	131383147	131383537	ENSG00000198585	0	+	131383147	131383537	0	1	390,	0	-3220	#NAME?	23.9	-4.39	-5.23	-0.481
3	132659869	132660409	ENSG00000081307	0	+	132659869	132660409	0	1	540,	0	-736	#NAME?	29	-6.25	-7.25	-0.846
3	132660467	132660588	ENSG00000081307	6.5e-06	+	132660467	132660588	0	1	121,	0	-5.19	-4.36	1.45	-7.47	-8.55	-1.83
3	133573908	133574477	ENSG00000091527	1e-26	+	133573908	133574477	0	2	376,44,	0,525	-26	-25	2.88	-16.5	-18	-1.44
3	133586714	133587540	ENSG00000091527	0	+	133586714	133587540	0	2	8,382,	0,444	-337	#NAME?	3.25	-1.73	-2.29	-0.15
3	133587868	133588796	ENSG00000091527	0	+	133587868	133588796	0	1	928,	0	-10500	#NAME?	18	-21.4	-23.2	-0.238
3	136002496	136002976	ENSG00000073711	3.2e-66	+	136002496	136002976	0	1	480,	0	-65.5	-64.4	5.27	-4.46	-5.31	1.05
[truncated: 9,157 more rows]
