# Supplementary material for: Suppressed SF3B1 Expression Lowers METTL3 Transcription and m6A RNA Expression
Source: Int J Mol Sci. 2026 Jun 15;27(12):5396. doi: 10.3390/ijms27125396 (PMC13300658; doi:10.3390/ijms27125396)
Supplement: Supplementary file 1 [file ijms-27-05396-s001.zip › Supplementary Table S9.xlsx]

## Sheet: TOP6 (P-value)
METTL3
Category	Term	Count	List Total	Pop Hits	Pop Total	P-Value	Benjamini	Fold Enrichment	Bonferroni	FDR	Fisher Exact	User Ids	Significance (-log10(p-value))
GOTERM_BP_DIRECT	positive regulation of transcription by RNA polymerase II	494	5069	1243	19512	3.49e-28	4.74e-25	1.53	2.84e-24	4.64e-25	1.86e-28	ENSG00000116809,ENSG00000016082,ENSG00000160888,ENSG00000181220,ENSG00000186918,ENSG00000113658,ENSG00000066468,ENSG00000158321,ENSG00000137504,ENSG00000114982,ENSG00000170689,ENSG00000148400,ENSG00000032219,ENSG00000025800,ENSG00000213015,ENSG00000156256,ENSG00000239306,ENSG00000113649,ENSG00000065029,ENSG00000091409,ENSG00000008441,ENSG00000100219,ENSG00000148516,ENSG00000162601,ENSG00000108175…	27.4572
GOTERM_BP_DIRECT	chromatin organization	230	5069	462	19512	2.71e-28	4.43e-25	1.92	2.21e-24	4.33e-25	9.65e-29	ENSG00000120071,ENSG00000102081,ENSG00000245532,ENSG00000114982,ENSG00000189079,ENSG00000061455,ENSG00000099381,ENSG00000089902,ENSG00000168137,ENSG00000141570,ENSG00000276043,ENSG00000032219,ENSG00000106443,ENSG00000182568,ENSG00000112319,ENSG00000156256,ENSG00000113648,ENSG00000129691,ENSG00000171792,ENSG00000119772,ENSG00000152455,ENSG00000147548,ENSG00000188895,ENSG00000165671,ENSG00000162601…	27.567
GOTERM_BP_DIRECT	negative regulation of transcription by RNA polymerase II	448	5069	1034	19512	1.65e-35	3.36e-32	1.67	1.34e-31	3.28e-32	7.57e-36	ENSG00000183647,ENSG00000116809,ENSG00000180257,ENSG00000016082,ENSG00000181220,ENSG00000144161,ENSG00000113658,ENSG00000066468,ENSG00000111596,ENSG00000114861,ENSG00000100105,ENSG00000148400,ENSG00000078699,ENSG00000032219,ENSG00000147316,ENSG00000182568,ENSG00000114739,ENSG00000113648,ENSG00000113649,ENSG00000067445,ENSG00000156374,ENSG00000181472,ENSG00000115942,ENSG00000008441,ENSG00000100219…	34.7825
GOTERM_BP_DIRECT	DNA damage response	293	5069	584	19512	1.13e-36	3.07e-33	1.93	9.22e-33	3.01e-33	3.96e-37	ENSG00000174371,ENSG00000102081,ENSG00000175104,ENSG00000114742,ENSG00000114861,ENSG00000154767,ENSG00000099381,ENSG00000115274,ENSG00000115392,ENSG00000168496,ENSG00000276043,ENSG00000177084,ENSG00000178295,ENSG00000012048,ENSG00000122376,ENSG00000112319,ENSG00000156256,ENSG00000175595,ENSG00000171791,ENSG00000105229,ENSG00000129691,ENSG00000171792,ENSG00000113522,ENSG00000009413,ENSG00000176208…	35.9469
GOTERM_BP_DIRECT	regulation of DNA-templated transcription	634	5069	1526	19512	1.79e-43	7.3e-40	1.6	1.46e-39	7.14e-40	8.85e-44	ENSG00000185947,ENSG00000183647,ENSG00000180257,ENSG00000016082,ENSG00000181220,ENSG00000186918,ENSG00000113658,ENSG00000111596,ENSG00000137504,ENSG00000114861,ENSG00000197933,ENSG00000189079,ENSG00000170689,ENSG00000146109,ENSG00000168137,ENSG00000197808,ENSG00000100105,ENSG00000148400,ENSG00000032219,ENSG00000091656,ENSG00000146587,ENSG00000213020,ENSG00000114739,ENSG00000162714,ENSG00000159882…	42.7471
GOTERM_BP_DIRECT	regulation of transcription by RNA polymerase II	708	5069	1643	19512	5.69e-56	4.64e-52	1.66	4.64e-52	4.54e-52	2.64e-56	ENSG00000185947,ENSG00000183647,ENSG00000180257,ENSG00000178177,ENSG00000186918,ENSG00000113658,ENSG00000139800,ENSG00000111596,ENSG00000137504,ENSG00000114861,ENSG00000197933,ENSG00000171425,ENSG00000099385,ENSG00000261221,ENSG00000189079,ENSG00000170689,ENSG00000146109,ENSG00000197808,ENSG00000148400,ENSG00000032219,ENSG00000108064,ENSG00000091656,ENSG00000146587,ENSG00000182568,ENSG00000213020…	55.2449
SF3B1
Category	Term	Count	List Total	Pop Hits	Pop Total	P-Value	Benjamini	Fold Enrichment	Bonferroni	FDR	Fisher Exact	User Ids	Significance (-log10(p-value))
GOTERM_BP_DIRECT	positive regulation of transcription by RNA polymerase II	371	3688	1243	19512	3.33e-22	3.89e-19	1.58	2.33e-18	3.85e-19	1.83e-22	ENSG00000111912,ENSG00000016082,ENSG00000160888,ENSG00000107779,ENSG00000181220,ENSG00000113658,ENSG00000066468,ENSG00000006712,ENSG00000158321,ENSG00000175104,ENSG00000108509,ENSG00000137504,ENSG00000197019,ENSG00000112561,ENSG00000114982,ENSG00000143995,ENSG00000188786,ENSG00000114062,ENSG00000168374,ENSG00000140009,ENSG00000032219,ENSG00000168813,ENSG00000167967,ENSG00000012048,ENSG00000025800…	21.4776
GOTERM_BP_DIRECT	negative regulation of transcription by RNA polymerase II	322	3688	1034	19512	1.82e-22	2.55e-19	1.65	1.28e-18	2.53e-19	9.4e-23	ENSG00000183647,ENSG00000130675,ENSG00000016082,ENSG00000197372,ENSG00000144161,ENSG00000181220,ENSG00000113658,ENSG00000066468,ENSG00000111596,ENSG00000006712,ENSG00000175104,ENSG00000036257,ENSG00000061455,ENSG00000267680,ENSG00000078699,ENSG00000140009,ENSG00000185278,ENSG00000032219,ENSG00000147316,ENSG00000167967,ENSG00000182568,ENSG00000114739,ENSG00000095574,ENSG00000113648,ENSG00000113649…	21.7399
GOTERM_BP_DIRECT	DNA damage response	211	3688	584	19512	3.05e-23	5.34e-20	1.91	2.14e-19	5.28e-20	1.26e-23	ENSG00000174371,ENSG00000174013,ENSG00000102081,ENSG00000175104,ENSG00000154767,ENSG00000086758,ENSG00000099381,ENSG00000168496,ENSG00000125885,ENSG00000178295,ENSG00000122257,ENSG00000012048,ENSG00000122376,ENSG00000112319,ENSG00000156256,ENSG00000175595,ENSG00000105229,ENSG00000129691,ENSG00000171792,ENSG00000009413,ENSG00000176208,ENSG00000152457,ENSG00000157106,ENSG00000280789,ENSG00000108055…	22.5157
GOTERM_BP_DIRECT	positive regulation of DNA-templated transcription	271	3688	791	19512	1.35e-25	3.15e-22	1.81	9.44e-22	3.11e-22	6.03e-26	ENSG00000181104,ENSG00000213024,ENSG00000175221,ENSG00000113658,ENSG00000174136,ENSG00000119760,ENSG00000197019,ENSG00000112561,ENSG00000114982,ENSG00000154767,ENSG00000146109,ENSG00000188786,ENSG00000140009,ENSG00000108064,ENSG00000012048,ENSG00000100461,ENSG00000213020,ENSG00000128245,ENSG00000106799,ENSG00000075624,ENSG00000156256,ENSG00000072110,ENSG00000019485,ENSG00000172766,ENSG00000179833…	24.8697
GOTERM_BP_DIRECT	regulation of DNA-templated transcription	478	3688	1526	19512	3.96e-34	1.39e-30	1.66	2.77e-30	1.37e-30	2.02e-34	ENSG00000185947,ENSG00000183647,ENSG00000016082,ENSG00000182318,ENSG00000181222,ENSG00000184619,ENSG00000181220,ENSG00000113658,ENSG00000111596,ENSG00000137504,ENSG00000112561,ENSG00000196967,ENSG00000189079,ENSG00000146109,ENSG00000168137,ENSG00000032219,ENSG00000091656,ENSG00000146587,ENSG00000213020,ENSG00000114739,ENSG00000170100,ENSG00000137871,ENSG00000172888,ENSG00000008441,ENSG00000196705…	33.4023
GOTERM_BP_DIRECT	regulation of transcription by RNA polymerase II	535	3688	1643	19512	9.72e-44	6.81e-40	1.72	6.81e-40	6.74e-40	4.69e-44	ENSG00000185947,ENSG00000183647,ENSG00000182318,ENSG00000178177,ENSG00000113658,ENSG00000139800,ENSG00000111596,ENSG00000137504,ENSG00000112561,ENSG00000171425,ENSG00000196967,ENSG00000099385,ENSG00000261221,ENSG00000189079,ENSG00000146109,ENSG00000151923,ENSG00000032219,ENSG00000108064,ENSG00000091656,ENSG00000146587,ENSG00000182568,ENSG00000213020,ENSG00000213015,ENSG00000156256,ENSG00000019485…	43.0123
